# Supplementary material for: MiR‐3130‐5p is an intermediate modulator of 2q33 and influences the invasiveness of lung adenocarcinoma by targeting NDUFS1
Source: Cancer Med. 2021 May 12;10(11):3700–14. doi: 10.1002/cam4.3885 (PMC8178510; doi:10.1002/cam4.3885)
Supplement: Supplementary file 2 — Table S1 [file CAM4-10-3700-s008.xlsx]

## Sheet: sheet
Supplementary Table S1.
DATE.ADDED.TO.CATALOG	PUBMEDID	FIRST.AUTHOR	DATE	JOURNAL	LINK	STUDY	DISEASE.TRAIT	INITIAL.SAMPLE.SIZE	REPLICATION.SAMPLE.SIZE	REGION	CHR_ID	CHR_POS	REPORTED.GENE.S.	MAPPED_GENE	UPSTREAM_GENE_ID	DOWNSTREAM_GENE_ID	SNP_GENE_IDS	UPSTREAM_GENE_DISTANCE	DOWNSTREAM_GENE_DISTANCE	STRONGEST.SNP.RISK.ALLELE	SNPS	MERGED	SNP_ID_CURRENT	CONTEXT	INTERGENIC	RISK.ALLELE.FREQUENCY	P.VALUE	PVALUE_MLOG	P.VALUE..TEXT.	OR.or.BETA	X95..CI..TEXT.	PLATFORM..SNPS.PASSING.QC.	CNV	MAPPED_TRAIT	MAPPED_TRAIT_URI	STUDY.ACCESSION
2010-09-15	20700438	Hsiung CA	2010-08-05	PLoS Genet	www.ncbi.nlm.nih.gov/pubmed/20700438	The 5p15.33 locus is associated with risk of lung adenocarcinoma in never-smoking females in Asia.	Lung adenocarcinoma	584 East Asian ancestry cases, 585 East Asian ancestry controls	2,184 East Asian ancestry cases, 2,515 East Asian ancestry controls	5p15.33	5	1286401	TERT, CLPTM1L	TERT	NA	NA	7015	NA	NA	rs2736100-G	rs2736100	0	2736100	intron_variant	0	0.39	2e-22	21.699		1.46	[1.35-1.57]	Illumina [457504]	N	lung adenocarcinoma	http://www.ebi.ac.uk/efo/EFO_0000571	GCST000761
2010-10-07	20871597	Miki D	2010-09-26	Nat Genet	www.ncbi.nlm.nih.gov/pubmed/20871597	Variation in TP63 is associated with lung adenocarcinoma susceptibility in Japanese and Korean populations.	Lung adenocarcinoma	1,004 Japanese ancestry cases, 1,900 Japanese ancestry controls	1,094 East Asian ancestry cases, 9,148 East Asian ancestry controls	3q28	3	189665394	TP63	TP63	NA	NA	8626	NA	NA	rs10937405-C	rs10937405	0	10937405	intron_variant	0	0.67	7e-12	11.1549		1.31	[1.22-1.42]	Illumina [432024]	N	lung adenocarcinoma	http://www.ebi.ac.uk/efo/EFO_0000571	GCST000810
2010-10-07	20871597	Miki D	2010-09-26	Nat Genet	www.ncbi.nlm.nih.gov/pubmed/20871597	Variation in TP63 is associated with lung adenocarcinoma susceptibility in Japanese and Korean populations.	Lung adenocarcinoma	1,004 Japanese ancestry cases, 1,900 Japanese ancestry controls	1,094 East Asian ancestry cases, 9,148 East Asian ancestry controls	5p15.33	5	1286401	TERT	TERT	NA	NA	7015	NA	NA	rs2736100-C	rs2736100	0	2736100	intron_variant	0	0.39	3e-11	10.5229		1.27	[1.19-1.37]	Illumina [432024]	N	lung adenocarcinoma	http://www.ebi.ac.uk/efo/EFO_0000571	GCST000810
2012-09-20	22797724	Shiraishi K	2012-07-15	Nat Genet	www.ncbi.nlm.nih.gov/pubmed/22797724	A genome-wide association study identifies two new susceptibility loci for lung adenocarcinoma in the Japanese population.	Lung adenocarcinoma	1,695 Japanese ancestry cases, 5,333 Japanese ancestry controls	4,334 Japanese ancestry cases, 8,202 Japanese ancestry controls	5p15.33	5	1287079	TERT	TERT	NA	NA	7015	NA	NA	rs2853677-C	rs2853677	0	2853677	intron_variant	0	0.3	3e-40	39.5229		1.41	[1.32-1.50]	Illumina [538166]	N	lung adenocarcinoma	http://www.ebi.ac.uk/efo/EFO_0000571	GCST001609
2012-09-20	22797724	Shiraishi K	2012-07-15	Nat Genet	www.ncbi.nlm.nih.gov/pubmed/22797724	A genome-wide association study identifies two new susceptibility loci for lung adenocarcinoma in the Japanese population.	Lung adenocarcinoma	1,695 Japanese ancestry cases, 5,333 Japanese ancestry controls	4,334 Japanese ancestry cases, 8,202 Japanese ancestry controls	3q28	3	189665394	TP63	TP63	NA	NA	8626	NA	NA	rs10937405-C	rs10937405	0	10937405	intron_variant	0	0.67	7e-17	16.1549		1.25	[1.19-1.32]	Illumina [538166]	N	lung adenocarcinoma	http://www.ebi.ac.uk/efo/EFO_0000571	GCST001609
2012-09-20	22797724	Shiraishi K	2012-07-15	Nat Genet	www.ncbi.nlm.nih.gov/pubmed/22797724	A genome-wide association study identifies two new susceptibility loci for lung adenocarcinoma in the Japanese population.	Lung adenocarcinoma	1,695 Japanese ancestry cases, 5,333 Japanese ancestry controls	4,334 Japanese ancestry cases, 8,202 Japanese ancestry controls	17q24.2	17	67902693	BPTF	BPTF	NA	NA	2186	NA	NA	rs7216064-A	rs7216064	0	7216064	intron_variant	0	0.707	7e-11	10.1549		1.2	[1.13-1.26]	Illumina [538166]	N	lung adenocarcinoma	http://www.ebi.ac.uk/efo/EFO_0000571	GCST001609
2012-09-20	22797724	Shiraishi K	2012-07-15	Nat Genet	www.ncbi.nlm.nih.gov/pubmed/22797724	A genome-wide association study identifies two new susceptibility loci for lung adenocarcinoma in the Japanese population.	Lung adenocarcinoma	1,695 Japanese ancestry cases, 5,333 Japanese ancestry controls	4,334 Japanese ancestry cases, 8,202 Japanese ancestry controls	6p21.32	6	32400310	BTNL2	LOC101929163, BTNL2	NA	NA	101929163, 56244	NA	NA	rs3817963-G	rs3817963	0	3817963	intron_variant	0	0.318	3e-10	9.52288		1.18	[1.12-1.24]	Illumina [538166]	N	lung adenocarcinoma	http://www.ebi.ac.uk/efo/EFO_0000571	GCST001609
2013-04-17	23341777	Dong J	2013-01-17	PLoS Genet	www.ncbi.nlm.nih.gov/pubmed/23341777	Genome-wide association study identifies a novel susceptibility locus at 12q23.1 for lung squamous cell carcinoma in han chinese.	Squamous cell carcinoma	833 Han Chinese ancestry cases, 3,094 Han Chinese ancestry controls	2,223 Han Chinese ancestry cases, 6,409 Han Chinese ancestry controls	12q23.1	12	100426307	SLC17A8, NR1H4, SCYL2, GAS2L3	SLC17A8 - NR1H4	246213	9971		4248	47466	rs12296850-A	rs12296850	0	12296850	downstream_gene_variant	1	0.744	1e-10	10		1.28	[1.19-1.39]	Affymetrix [570009]	N	non-small cell lung carcinoma	http://www.ebi.ac.uk/efo/EFO_0003060	GCST001827
2017-02-10	27501781	Shiraishi K	2016-08-09	Nat Commun	www.ncbi.nlm.nih.gov/pubmed/27501781	Association of variations in HLA class II and other loci with susceptibility to EGFR-mutated lung adenocarcinoma.	EGFR mutation-positive lung adenocarcinoma	663 Japanese ancestry cases, 4,367 Japanese ancestry controls	2,510 Japanese ancestry cases, 10,791 Japanese ancestry controls	5p15.33	5	1286401	TERT	TERT	NA	NA	7015	NA	NA	rs2736100-G	rs2736100	0	2736100	intron_variant	0	0.387	2e-31	30.699		1.42	[1.34-1.50]	Illumina [NR] (imputed)	N	lung adenocarcinoma	http://www.ebi.ac.uk/efo/EFO_0000571	GCST003605
2017-02-10	27501781	Shiraishi K	2016-08-09	Nat Commun	www.ncbi.nlm.nih.gov/pubmed/27501781	Association of variations in HLA class II and other loci with susceptibility to EGFR-mutated lung adenocarcinoma.	EGFR mutation-positive lung adenocarcinoma	663 Japanese ancestry cases, 4,367 Japanese ancestry controls	2,510 Japanese ancestry cases, 10,791 Japanese ancestry controls	6p21.32	6	33091097	HLA-DPB1	HLA-DPB1 - HLA-DPA2	3115	646702		1401	385	rs2179920-A	rs2179920	0	2179920	downstream_gene_variant	1	0.165	5e-17	16.301		1.36	[1.27-1.47]	Illumina [NR] (imputed)	N	lung adenocarcinoma	http://www.ebi.ac.uk/efo/EFO_0000571	GCST003605
2017-02-10	27501781	Shiraishi K	2016-08-09	Nat Commun	www.ncbi.nlm.nih.gov/pubmed/27501781	Association of variations in HLA class II and other loci with susceptibility to EGFR-mutated lung adenocarcinoma.	EGFR mutation-positive lung adenocarcinoma	663 Japanese ancestry cases, 4,367 Japanese ancestry controls	2,510 Japanese ancestry cases, 10,791 Japanese ancestry controls	6p21.32	6	32400310	BTNL2	LOC101929163, BTNL2	NA	NA	101929163, 56244	NA	NA	rs3817963-G	rs3817963	0	3817963	intron_variant	0	0.316	1e-16	16		1.29	[1.21-1.37]	Illumina [NR] (imputed)	N	lung adenocarcinoma	http://www.ebi.ac.uk/efo/EFO_0000571	GCST003605
2017-02-10	27501781	Shiraishi K	2016-08-09	Nat Commun	www.ncbi.nlm.nih.gov/pubmed/27501781	Association of variations in HLA class II and other loci with susceptibility to EGFR-mutated lung adenocarcinoma.	EGFR mutation-positive lung adenocarcinoma	663 Japanese ancestry cases, 4,367 Japanese ancestry controls	2,510 Japanese ancestry cases, 10,791 Japanese ancestry controls	3q28	3	189639152	TP63	TP63	NA	NA	8626	NA	NA	rs7636839-A	rs7636839	0	7636839	intron_variant	0	0.479	9e-13	12.0458		1.23	[1.16-1.30]	Illumina [NR] (imputed)	N	lung adenocarcinoma	http://www.ebi.ac.uk/efo/EFO_0000571	GCST003605
2017-02-10	27501781	Shiraishi K	2016-08-09	Nat Commun	www.ncbi.nlm.nih.gov/pubmed/27501781	Association of variations in HLA class II and other loci with susceptibility to EGFR-mutated lung adenocarcinoma.	EGFR mutation-positive lung adenocarcinoma	663 Japanese ancestry cases, 4,367 Japanese ancestry controls	2,510 Japanese ancestry cases, 10,791 Japanese ancestry controls	17q24.2	17	67902693	BPTF	BPTF	NA	NA	2186	NA	NA	rs7216064-A	rs7216064	0	7216064	intron_variant	0	0.706	2e-12	11.699		1.27	[1.19-1.35]	Illumina [NR] (imputed)	N	lung adenocarcinoma	http://www.ebi.ac.uk/efo/EFO_0000571	GCST003605
2017-02-10	27501781	Shiraishi K	2016-08-09	Nat Commun	www.ncbi.nlm.nih.gov/pubmed/27501781	Association of variations in HLA class II and other loci with susceptibility to EGFR-mutated lung adenocarcinoma.	EGFR mutation-positive lung adenocarcinoma	663 Japanese ancestry cases, 4,367 Japanese ancestry controls	2,510 Japanese ancestry cases, 10,791 Japanese ancestry controls	6p21.1	6	41522750	FOXP4	LINC01276 - FOXP4-AS1	103106903	101060264		2898	1145	rs2495239-A	rs2495239	0	2495239	intron_variant	1	0.382	4e-09	8.39794		1.19	[1.12-1.26]	Illumina [NR] (imputed)	N	lung adenocarcinoma	http://www.ebi.ac.uk/efo/EFO_0000571	GCST003605
2008-06-16	18385676	Amos CI	2008-04-03	Nat Genet	www.ncbi.nlm.nih.gov/pubmed/18385676	Genome-wide association scan of tag SNPs identifies a susceptibility locus for lung cancer at 15q25.1.	Lung cancer	1,154 European ancestry cases, 1,137 European ancestry controls	2,724 European ancestry cases, 3,694 European ancestry controls	15q25.1	15	78513681	CHRNA5, CHRNA3, PSMA4, LOC123688	HYKK	NA	NA	123688	NA	NA	rs8034191-G	rs8034191	0	8034191	intron_variant	0	NR	3e-18	17.5229		1.3	[1.15-1.47]	Illumina [317498]	N	lung carcinoma	http://www.ebi.ac.uk/efo/EFO_0001071	GCST000172
2008-06-16	18385676	Amos CI	2008-04-03	Nat Genet	www.ncbi.nlm.nih.gov/pubmed/18385676	Genome-wide association scan of tag SNPs identifies a susceptibility locus for lung cancer at 15q25.1.	Lung cancer	1,154 European ancestry cases, 1,137 European ancestry controls	2,724 European ancestry cases, 3,694 European ancestry controls	1q23.2	1	159711078	CRP	CRPP1 - CRP	171422	1401		5482	1211	rs2808630-G	rs2808630	0	2808630	downstream_gene_variant	1	NR	7e-06	5.1549		1.22	[1.10-1.35]	Illumina [317498]	N	lung carcinoma	http://www.ebi.ac.uk/efo/EFO_0001071	GCST000172
2008-06-16	18385676	Amos CI	2008-04-03	Nat Genet	www.ncbi.nlm.nih.gov/pubmed/18385676	Genome-wide association scan of tag SNPs identifies a susceptibility locus for lung cancer at 15q25.1.	Lung cancer	1,154 European ancestry cases, 1,137 European ancestry controls	2,724 European ancestry cases, 3,694 European ancestry controls	3q28	3	190632672	IL1RAP	IL1RAP	NA	NA	3556	NA	NA	rs7626795-G	rs7626795	0	7626795	intron_variant	0	NR	8e-06	5.09691		1.16	[1.05-1.28]	Illumina [317498]	N	lung carcinoma	http://www.ebi.ac.uk/efo/EFO_0001071	GCST000172
2008-06-16	18385738	Hung RJ	2008-04-03	Nature	www.ncbi.nlm.nih.gov/pubmed/18385738	A susceptibility locus for lung cancer maps to nicotinic acetylcholine receptor subunit genes on 15q25.	Lung cancer	1,926 European ance other ancestry cases, 2,522 European and other ancestry controls	332 European ancestry cases, 462 European ancestry controls, 2,181 European and other ancestry cases, 4,290 European and other ancestry controls	15q25.1	15	78513681	CHRNA5, CHRNA3, PSMA4, LOC123688, CHRNB4	HYKK	NA	NA	123688	NA	NA	rs8034191-C	rs8034191	0	8034191	intron_variant	0	0.34	5e-20	19.301		1.3	[1.23-1.37]	Illumina [310023]	N	lung carcinoma	http://www.ebi.ac.uk/efo/EFO_0001071	GCST000170
2008-09-16	18385739	Thorgeirsson TE	2008-04-03	Nature	www.ncbi.nlm.nih.gov/pubmed/18385739	A variant associated with nicotine dependence, lung cancer and peripheral arterial disease.	Nicotine dependence	10,995 European ancestry individuals	4,848 European ancestry individuals	15q25.1	15	78601997	CHRNA5, CHRNA3, CHRNB4	CHRNA3	NA	NA	1136	NA	NA	rs1051730-T	rs1051730	0	1051730	synonymous_variant	0	0.35	6e-20	19.2218		0.1	[0.08-0.12] cigarettes per day increase	Illumina [306207]	N	nicotine dependence	http://www.ebi.ac.uk/efo/EFO_0003768	GCST000171
2008-09-25	18780872	Liu P	2008-09-17	J Natl Cancer Inst	www.ncbi.nlm.nih.gov/pubmed/18780872	Familial aggregation of common sequence variants on 15q24-25.1 in lung cancer.	Lung cancer	194 European ancestry cases, 219 European ancestry controls	3,878 cases, 4,831 controls	15q25.1	15	78513681	CHRNA5, PSMA4, CHRNA3, LOC123688, CHRNB4	HYKK	NA	NA	123688	NA	NA	rs8034191-G	rs8034191	0	8034191	intron_variant	0	NR	1e-08	8		1.38	[1.17-1.64]	Affymetrix [up to 722376]	N	lung carcinoma	http://www.ebi.ac.uk/efo/EFO_0001071	GCST000233
2008-11-12	18978787	Wang Y	2008-11-02	Nat Genet	www.ncbi.nlm.nih.gov/pubmed/18978787	Common 5p15.33 and 6p21.33 variants influence lung cancer risk.	Lung cancer	5,095 European ancestry cases, 5,200 European ancestry controls	2,448 European ancestry cases, 2,983 European ancestry controls	6p21.33	6	31652743	BAT3, MSH5	APOM, BAG6	NA	NA	55937, 7917	NA	NA	rs3117582-C	rs3117582	0	3117582	intron_variant	0	NR	5e-10	9.30103		1.24	[1.16-1.33]	Illumina [223891]	N	lung carcinoma	http://www.ebi.ac.uk/efo/EFO_0001071	GCST000257
2008-11-12	18978787	Wang Y	2008-11-02	Nat Genet	www.ncbi.nlm.nih.gov/pubmed/18978787	Common 5p15.33 and 6p21.33 variants influence lung cancer risk.	Lung cancer	5,095 European ancestry cases, 5,200 European ancestry controls	2,448 European ancestry cases, 2,983 European ancestry controls	5p15.33	5	1321972	CLPTM1L	CLPTM1L	NA	NA	81037	NA	NA	rs401681-G	rs401681	0	401681	intron_variant	0	NR	8e-09	8.09691		1.15	[1.09-1.19]	Illumina [223891]	N	lung carcinoma	http://www.ebi.ac.uk/efo/EFO_0001071	GCST000257
2008-11-12	18978787	Wang Y	2008-11-02	Nat Genet	www.ncbi.nlm.nih.gov/pubmed/18978787	Common 5p15.33 and 6p21.33 variants influence lung cancer risk.	Lung cancer	5,095 European ancestry cases, 5,200 European ancestry controls	2,448 European ancestry cases, 2,983 European ancestry controls	15q25.1	15	78615690	NR	CHRNA3	NA	NA	1136	NA	NA	rs8042374-?	rs8042374	0	8042374	intron_variant	0	NR	8e-12	11.0969		NA		Illumina [223891]	N	lung carcinoma	http://www.ebi.ac.uk/efo/EFO_0001071	GCST000257
2008-12-09	18978790	McKay JD	2008-11-02	Nat Genet	www.ncbi.nlm.nih.gov/pubmed/18978790	Lung cancer susceptibility locus at 5p15.33.	Lung cancer	2,971 European ancestry cases, 3,746 European ancestry controls	2,899 European ancestry cases, 5,573 European ancestry controls	5p15.33	5	1320607	TERT, CLPTM1L	CLPTM1L	NA	NA	81037	NA	NA	rs402710-C	rs402710	0	402710	non_coding_transcript_exon_variant	0	NR	4e-06	5.39794		1.18	[1.12-1.24]	Illumina [315194]	N	lung carcinoma	http://www.ebi.ac.uk/efo/EFO_0001071	GCST000256
2008-12-09	18978790	McKay JD	2008-11-02	Nat Genet	www.ncbi.nlm.nih.gov/pubmed/18978790	Lung cancer susceptibility locus at 5p15.33.	Lung cancer	2,971 European ancestry cases, 3,746 European ancestry controls	2,899 European ancestry cases, 5,573 European ancestry controls	15q25.1	15	78601997	intergenic	CHRNA3	NA	NA	1136	NA	NA	rs1051730-A	rs1051730	0	1051730	synonymous_variant	0	NR	1e-15	15		1.35	[1.25-1.45]	Illumina [315194]	N	lung carcinoma	http://www.ebi.ac.uk/efo/EFO_0001071	GCST000256
2009-09-14	19654303	Broderick P	2009-08-04	Cancer Res	www.ncbi.nlm.nih.gov/pubmed/19654303	Deciphering the impact of common genetic variation on lung cancer risk: a genome-wide association study.	Lung cancer	1,952 European ancestry cases, 1,438 European ancestry controls	2,465 European ancestry cases, 3,005 European ancestry controls, 3,143 individuals, 3,762 individuals	15q25.1	15	78513681	CHRNA3	HYKK	NA	NA	123688	NA	NA	rs8034191-?	rs8034191	0	8034191	intron_variant	0	NR	3e-26	25.5229		1.29	[1.23-1.35]	Illumina [511919]	N	lung carcinoma	http://www.ebi.ac.uk/efo/EFO_0001071	GCST000459
2009-09-14	19654303	Broderick P	2009-08-04	Cancer Res	www.ncbi.nlm.nih.gov/pubmed/19654303	Deciphering the impact of common genetic variation on lung cancer risk: a genome-wide association study.	Lung cancer	1,952 European ancestry cases, 1,438 European ancestry controls	2,465 European ancestry cases, 3,005 European ancestry controls, 3,143 individuals, 3,762 individuals	5p15.33	5	1315545	CLPTM1L	MIR4457 - CLPTM1L	100616235	81037		6168	2199	rs4975616-?	rs4975616	0	4975616	downstream_gene_variant	1	NR	3e-09	8.52288		1.15	[1.10-1.20]	Illumina [511919]	N	lung carcinoma	http://www.ebi.ac.uk/efo/EFO_0001071	GCST000459
2009-09-14	19654303	Broderick P	2009-08-04	Cancer Res	www.ncbi.nlm.nih.gov/pubmed/19654303	Deciphering the impact of common genetic variation on lung cancer risk: a genome-wide association study.	Lung cancer	1,952 European ancestry cases, 1,438 European ancestry controls	2,465 European ancestry cases, 3,005 European ancestry controls, 3,143 individuals, 3,762 individuals	6p21.33	6	31652743	BAT3	APOM, BAG6	NA	NA	55937, 7917	NA	NA	rs3117582-?	rs3117582	0	3117582	intron_variant	0	NR	4e-10	9.39794		1.24	[1.16-1.33]	Illumina [511919]	N	lung carcinoma	http://www.ebi.ac.uk/efo/EFO_0001071	GCST000459
2009-09-14	19654303	Broderick P	2009-08-04	Cancer Res	www.ncbi.nlm.nih.gov/pubmed/19654303	Deciphering the impact of common genetic variation on lung cancer risk: a genome-wide association study.	Lung cancer	1,952 European ancestry cases, 1,438 European ancestry controls	2,465 European ancestry cases, 3,005 European ancestry controls, 3,143 individuals, 3,762 individuals	15q15.2	15	43267033	TGM5	TGM5 - ATP5HP1	9333	390581		176	798	rs748404-?	rs748404	0	748404	upstream_gene_variant	1	NR	1e-06	6		1.15	[1.09-1.20]	Illumina [511919]	N	lung carcinoma	http://www.ebi.ac.uk/efo/EFO_0001071	GCST000459
2009-09-14	19654303	Broderick P	2009-08-04	Cancer Res	www.ncbi.nlm.nih.gov/pubmed/19654303	Deciphering the impact of common genetic variation on lung cancer risk: a genome-wide association study.	Lung cancer	1,952 European ancestry cases, 1,438 European ancestry controls	2,465 European ancestry cases, 3,005 European ancestry controls, 3,143 individuals, 3,762 individuals	10q23.31	10	88967577	NR	ACTA2	NA	NA	59	NA	NA	rs1926203-?	rs1926203	0	1926203	intron_variant	0	NR	1e-06	6		1.12	[NR]	Illumina [511919]	N	lung carcinoma	http://www.ebi.ac.uk/efo/EFO_0001071	GCST000459
2009-09-14	19654303	Broderick P	2009-08-04	Cancer Res	www.ncbi.nlm.nih.gov/pubmed/19654303	Deciphering the impact of common genetic variation on lung cancer risk: a genome-wide association study.	Lung cancer	1,952 European ancestry cases, 1,438 European ancestry controls	2,465 European ancestry cases, 3,005 European ancestry controls, 3,143 individuals, 3,762 individuals	3p24.1	3	29533972	NR	RBMS3	NA	NA	27303	NA	NA	rs1530057-?	rs1530057	0	1530057	intron_variant	0	NR	3e-06	5.52288		1.26	[NR]	Illumina [511919]	N	lung carcinoma	http://www.ebi.ac.uk/efo/EFO_0001071	GCST000459
2009-09-14	19654303	Broderick P	2009-08-04	Cancer Res	www.ncbi.nlm.nih.gov/pubmed/19654303	Deciphering the impact of common genetic variation on lung cancer risk: a genome-wide association study.	Lung cancer	1,952 European ancestry cases, 1,438 European ancestry controls	2,465 European ancestry cases, 3,005 European ancestry controls, 3,143 individuals, 3,762 individuals	2p13.3	2	68971256	NR	GKN2 - GKN1	200504	56287		18286	3317	rs4254535-?	rs4254535	0	4254535	upstream_gene_variant	1	NR	5e-06	5.30103		1.12	[NR]	Illumina [511919]	N	lung carcinoma	http://www.ebi.ac.uk/efo/EFO_0001071	GCST000459
2011-08-06	21787189	Nyberg F	2011-07-01	Pharmacogenomics	www.ncbi.nlm.nih.gov/pubmed/21787189	Interstitial lung disease in gefitinib-treated Japanese patients with non-small-cell lung cancer: genome-wide analysis of genetic data.	Interstitial lung disease	80 Japanese ancestry cases, 194 Japanese ancestry controls	NA	5q33.1	5	151964997	intergenic	LOC101927115	NA	NA	101927115	NA	NA	rs170020-C	rs170020	0	170020	intron_variant	0	NR	4e-06	5.39794		2.96	[1.80-.5.00]	Illumina, Perlegen [465816]	N	interstitial lung disease	http://www.ebi.ac.uk/efo/EFO_0004244	GCST001136
2011-08-06	21787189	Nyberg F	2011-07-01	Pharmacogenomics	www.ncbi.nlm.nih.gov/pubmed/21787189	Interstitial lung disease in gefitinib-treated Japanese patients with non-small-cell lung cancer: genome-wide analysis of genetic data.	Interstitial lung disease	80 Japanese ancestry cases, 194 Japanese ancestry controls	NA	1q23.2	1	159783393	DUSP23	DUSP23 - LOC105371464	54935	105371464		847	17088	rs4233356-T	rs4233356	0	4233356	downstream_gene_variant	1	NR	9e-06	5.04576		2.51	[1.64-3.84]	Illumina, Perlegen [465816]	N	interstitial lung disease	http://www.ebi.ac.uk/efo/EFO_0004244	GCST001136
2011-09-27	21866343	Ahn MJ	2011-08-25	Hum Genet	www.ncbi.nlm.nih.gov/pubmed/21866343	The 18p11.22 locus is associated with never smoker non-small cell lung cancer susceptibility in Korean populations.	Non-small cell lung cancer	445 Korean ancestry cases, 497 Korean ancestry controls	396 Korean ancestry cases, 998 Korean ancestry controls	18p11.22	18	10899030	APCDD1, NAPG, FAM38B	PIEZO2	NA	NA	63895	NA	NA	rs11080466-C	rs11080466	0	11080466	intron_variant	0	NR	1e-06	6		1.47	[1.27-1.72]	Affymetrix [474503]	N	non-small cell lung carcinoma	http://www.ebi.ac.uk/efo/EFO_0003060	GCST001210
2011-10-01	21896673	Chen D	2011-09-10	Hum Mol Genet	www.ncbi.nlm.nih.gov/pubmed/21896673	Genome-wide association study of HPV seropositivity.	HPV seropositivity	1,286 European ancestry lung cancer cases, 679 European ancestry head and neck cancer cases, 811 European ancestry kidney cancer cases, 2,035 European ancestry controls	1,307 Hispanic head and neck cancer cases, 1,037 Hispanic controls	6p21.32	6	32697183	HLA-DQB1	HLA-DQB1 - MTCO3P1	3119	404026		30494	8961	rs9357152-G	rs9357152	0	9357152	intergenic_variant	1	0.33	1e-14	14		NA		Illumina [316015]	N	HPV seropositivity	http://www.ebi.ac.uk/efo/EFO_0004510	GCST001225
2010-10-15	20876614	Yoon KA	2010-09-28	Hum Mol Genet	www.ncbi.nlm.nih.gov/pubmed/20876614	A genome-wide association study reveals susceptibility variants for non-small cell lung cancer in the Korean population.	Non-small cell lung cancer	621 Korean ancestry cases, 1,541 Korean ancestry controls	804 Korean ancestry cases, 1,470 Korean ancestry controls	17p13.2	17	6004123	NR	LOC339166 - WSCD1	339166	23302		73427	64983	rs9303196-T	rs9303196	0	9303196	intron_variant	1	0.07	8e-06	5.09691		1.43	[1.14-1.82]	Affymetrix [246758]	N	non-small cell lung carcinoma	http://www.ebi.ac.uk/efo/EFO_0003060	GCST000815
2010-10-15	20876614	Yoon KA	2010-09-28	Hum Mol Genet	www.ncbi.nlm.nih.gov/pubmed/20876614	A genome-wide association study reveals susceptibility variants for non-small cell lung cancer in the Korean population.	Non-small cell lung cancer	621 Korean ancestry cases, 1,541 Korean ancestry controls	804 Korean ancestry cases, 1,470 Korean ancestry controls	18p11.31	18	7042912	NR	LAMA1	NA	NA	284217	NA	NA	rs16951095-C	rs16951095	0	16951095	non_coding_transcript_exon_variant	0	0.78	7e-06	5.1549		1.3	[1.10-1.54]	Affymetrix [246758]	N	non-small cell lung carcinoma	http://www.ebi.ac.uk/efo/EFO_0003060	GCST000815
2010-10-15	20876614	Yoon KA	2010-09-28	Hum Mol Genet	www.ncbi.nlm.nih.gov/pubmed/20876614	A genome-wide association study reveals susceptibility variants for non-small cell lung cancer in the Korean population.	Non-small cell lung cancer	621 Korean ancestry cases, 1,541 Korean ancestry controls	804 Korean ancestry cases, 1,470 Korean ancestry controls	3q29	3	195137645	C3orf21	XXYLT1	NA	NA	152002	NA	NA	rs2131877-G	rs2131877	0	2131877	intron_variant	0	0.44	2e-08	7.69897		1.3	[1.19-1.42]	Affymetrix [246758]	N	non-small cell lung carcinoma	http://www.ebi.ac.uk/efo/EFO_0003060	GCST000815
2010-12-09	21079520	Sato Y	2010-11-12	J Thorac Oncol	www.ncbi.nlm.nih.gov/pubmed/21079520	Genome-wide association study on overall survival of advanced non-small cell lung cancer patients treated with carboplatin and paclitaxel.	Non-small cell lung cancer (survival)	105 East Asian ancestry cases	NA	2q37.1	2	232561816	EIF4E2	EIF4E2	NA	NA	9470	NA	NA	rs1656402-?	rs1656402	0	1656402	intron_variant	0	NR	8e-08	7.09691		2.38	[1.49-3.85] (AG)	Illumina [109365]	N	non-small cell lung carcinoma	http://www.ebi.ac.uk/efo/EFO_0003060	GCST000871
2010-12-09	21079520	Sato Y	2010-11-12	J Thorac Oncol	www.ncbi.nlm.nih.gov/pubmed/21079520	Genome-wide association study on overall survival of advanced non-small cell lung cancer patients treated with carboplatin and paclitaxel.	Non-small cell lung cancer (survival)	105 East Asian ancestry cases	NA	21q22.2	21	38801604	ETS2	LOC107985480 - ETS2	107985480	2114		12688	3703	rs1209950-T	rs1209950	0	1209950	upstream_gene_variant	1	NR	3e-07	6.52288		4.96	[2.52-9.76] (CT)	Illumina [109365]	N	non-small cell lung carcinoma	http://www.ebi.ac.uk/efo/EFO_0003060	GCST000871
2010-12-09	21079520	Sato Y	2010-11-12	J Thorac Oncol	www.ncbi.nlm.nih.gov/pubmed/21079520	Genome-wide association study on overall survival of advanced non-small cell lung cancer patients treated with carboplatin and paclitaxel.	Non-small cell lung cancer (survival)	105 East Asian ancestry cases	NA	21q22.2	21	40043117	DSCAM	DSCAM	NA	NA	1826	NA	NA	rs9981861-G	rs9981861	0	9981861	intron_variant	0	NR	4e-06	5.39794		1.33	[0.82-2.15] (AG)	Illumina [109365]	N	non-small cell lung carcinoma	http://www.ebi.ac.uk/efo/EFO_0003060	GCST000871
2010-12-09	21118971	Wu C	2010-11-30	Cancer Res	www.ncbi.nlm.nih.gov/pubmed/21118971	Genome-wide interrogation identifies YAP1 variants associated with survival of small-cell lung cancer patients.	Small-cell lung cancer (survival)	245 Han Chinese ancestry cases	305 Han Chinese ancestry cases	11q22.3	11	103547430	DYNC2H1	DYNC2H1 - LOC105369463	79659	105369463		67567	47830	rs716274-G	rs716274	0	716274	intergenic_variant	1	NR	9e-08	7.04576	(AG genotype)	1.83	[1.47-2.29]	Affymetrix [265996]	N	small cell lung carcinoma	http://www.ebi.ac.uk/efo/EFO_0000702	GCST000896
2011-05-11	21483023	Wu X	2011-04-11	J Natl Cancer Inst	www.ncbi.nlm.nih.gov/pubmed/21483023	Genome-wide association study of survival in non-small cell lung cancer patients receiving platinum-based chemotherapy.	Response to platinum-based chemotherapy in non-small-cell lung cancer	327 European ancestry individuals	735 European ancestry individuals	12q23.3	12	108305255	CMKLR1	CMKLR1	NA	NA	1240	NA	NA	rs1878022-?	rs1878022	0	1878022	intron_variant	0	NR	5e-07	6.30103		1.33	[1.19-1.48]	Illumina [307260]	N	response to platinum based chemotherapy, non-small cell lung carcinoma	http://www.ebi.ac.uk/efo/EFO_0004647, http://www.ebi.ac.uk/efo/EFO_0003060	GCST001035
2011-08-03	21725308	Hu Z	2011-07-03	Nat Genet	www.ncbi.nlm.nih.gov/pubmed/21725308	A genome-wide association study identifies two new lung cancer susceptibility loci at 13q12.12 and 22q12.2 in Han Chinese.	Lung cancer	2,331 Han Chinese ancestry cases, 3,077 Han Chinese ancestry controls	6,313 Han Chinese ancestry cases, 6,409 Han Chinese ancestry controls	3q28	3	189638472	TP63	TP63	NA	NA	8626	NA	NA	rs4488809-C	rs4488809	0	4488809	intron_variant	0	0.47	7e-26	25.1549		1.26	[1.21-1.32]	Affymetrix [906703]	N	lung carcinoma	http://www.ebi.ac.uk/efo/EFO_0001071	GCST001140
2011-08-03	21725308	Hu Z	2011-07-03	Nat Genet	www.ncbi.nlm.nih.gov/pubmed/21725308	A genome-wide association study identifies two new lung cancer susceptibility loci at 13q12.12 and 22q12.2 in Han Chinese.	Lung cancer	2,331 Han Chinese ancestry cases, 3,077 Han Chinese ancestry controls	6,313 Han Chinese ancestry cases, 6,409 Han Chinese ancestry controls	5p15.33	5	1286401	TERT	TERT	NA	NA	7015	NA	NA	rs2736100-C	rs2736100	0	2736100	intron_variant	0	0.41	1e-27	27		1.27	[1.22-1.33]	Affymetrix [906703]	N	lung carcinoma	http://www.ebi.ac.uk/efo/EFO_0001071	GCST001140
2011-08-03	21725308	Hu Z	2011-07-03	Nat Genet	www.ncbi.nlm.nih.gov/pubmed/21725308	A genome-wide association study identifies two new lung cancer susceptibility loci at 13q12.12 and 22q12.2 in Han Chinese.	Lung cancer	2,331 Han Chinese ancestry cases, 3,077 Han Chinese ancestry controls	6,313 Han Chinese ancestry cases, 6,409 Han Chinese ancestry controls	13q12.12	13	23719720	MIPEP	LOC105370113	NA	NA	105370113	NA	NA	rs753955-G	rs753955	0	753955	intergenic_variant	0	0.29	2e-12	11.699		1.18	[1.13-1.24]	Affymetrix [906703]	N	lung carcinoma	http://www.ebi.ac.uk/efo/EFO_0001071	GCST001140
2011-08-03	21725308	Hu Z	2011-07-03	Nat Genet	www.ncbi.nlm.nih.gov/pubmed/21725308	A genome-wide association study identifies two new lung cancer susceptibility loci at 13q12.12 and 22q12.2 in Han Chinese.	Lung cancer	2,331 Han Chinese ancestry cases, 3,077 Han Chinese ancestry controls	6,313 Han Chinese ancestry cases, 6,409 Han Chinese ancestry controls	22q12.2	22	29941597	MTMR3	MTMR3	NA	NA	8897	NA	NA	rs36600-A	rs36600	0	36600	intron_variant	0	0.09	6e-13	12.2218		1.29	[1.20-1.38]	Affymetrix [906703]	N	lung carcinoma	http://www.ebi.ac.uk/efo/EFO_0001071	GCST001140
2012-07-19	22664479	Han JY	2012-06-05	Pharmacogenomics J	www.ncbi.nlm.nih.gov/pubmed/22664479	A genome-wide association study for irinotecan-related severe toxicities in patients with advanced non-small-cell lung cancer.	Response to irinotecan in non-small-cell lung cancer	101 non-small-cell lung cancer cases	146 non-small-cell lung cancer cases	8q13.2	8	68476982	C8orf34	C8orf34	NA	NA	116328	NA	NA	rs1517114-C	rs1517114	0	1517114	intron_variant	0	0.12	9e-06	5.04576	(G3D)	4.1	[2.10-8.00]	Affymetrix [312230]	N	response to irinotecan, non-small cell lung carcinoma	http://www.ebi.ac.uk/efo/EFO_0004829, http://www.ebi.ac.uk/efo/EFO_0003060	GCST001558
2012-07-19	22664479	Han JY	2012-06-05	Pharmacogenomics J	www.ncbi.nlm.nih.gov/pubmed/22664479	A genome-wide association study for irinotecan-related severe toxicities in patients with advanced non-small-cell lung cancer.	Response to irinotecan in non-small-cell lung cancer	101 non-small-cell lung cancer cases	146 non-small-cell lung cancer cases	20p12.3	20	8297296	PLCB1	PLCB1	NA	NA	23236	NA	NA	rs2745761-C	rs2745761	0	2745761	intron_variant	0	0.072	6e-06	5.22185	(G3D)	4.8	[2.30-10.0]	Affymetrix [312230]	N	response to irinotecan, non-small cell lung carcinoma	http://www.ebi.ac.uk/efo/EFO_0004829, http://www.ebi.ac.uk/efo/EFO_0003060	GCST001558
2012-07-17	22637743	Wei S	2012-05-27	Carcinogenesis	www.ncbi.nlm.nih.gov/pubmed/22637743	Genome-wide gene-environment interaction analysis for asbestos exposure in lung cancer susceptibility.	Lung cancer (asbestos exposure interaction)	1,154 European ancestry cases, 1,137 European ancestry controls	NA	2q34	2	208713876	PTHR2	LOC101927960	NA	NA	101927960	NA	NA	rs13383928-C	rs13383928	0	13383928	intron_variant	0	0.04	2e-06	5.69897		NA		Illumina [307944]	N	lung carcinoma, asbestos exposure measurement	http://www.ebi.ac.uk/efo/EFO_0001071, http://www.ebi.ac.uk/efo/EFO_0004806	GCST001543
2012-07-17	22637743	Wei S	2012-05-27	Carcinogenesis	www.ncbi.nlm.nih.gov/pubmed/22637743	Genome-wide gene-environment interaction analysis for asbestos exposure in lung cancer susceptibility.	Lung cancer (asbestos exposure interaction)	1,154 European ancestry cases, 1,137 European ancestry controls	NA	16p13.3	16	4951379	PPL	PPL - SEC14L5	5493	9717		14244	6938	rs9635542-G	rs9635542	0	9635542	intron_variant	1	0.1	4e-06	5.39794		NA		Illumina [307944]	N	lung carcinoma, asbestos exposure measurement	http://www.ebi.ac.uk/efo/EFO_0001071, http://www.ebi.ac.uk/efo/EFO_0004806	GCST001543
2009-11-09	19836008	Landi MT	2009-10-15	Am J Hum Genet	www.ncbi.nlm.nih.gov/pubmed/19836008	A genome-wide association study of lung cancer identifies a region of chromosome 5p15 associated with risk for adenocarcinoma.	Lung adenocarcinoma	5,739 European ancestry cases, 5,848 European ancestry controls	7,561 European ancestry cases, 13,818 European ancestry controls	5p15.33	5	1286401	TERT	TERT	NA	NA	7015	NA	NA	rs2736100-G	rs2736100	0	2736100	intron_variant	0	0.5	2e-10	9.69897		1.12	[1.08-1.16]	Illumina [515922]	N	lung adenocarcinoma	http://www.ebi.ac.uk/efo/EFO_0000571	GCST000506
2009-11-09	19836008	Landi MT	2009-10-15	Am J Hum Genet	www.ncbi.nlm.nih.gov/pubmed/19836008	A genome-wide association study of lung cancer identifies a region of chromosome 5p15 associated with risk for adenocarcinoma.	Lung adenocarcinoma	5,739 European ancestry cases, 5,848 European ancestry controls	7,561 European ancestry cases, 13,818 European ancestry controls	15q25.1	15	78601997	CHRNA5, CHRNA3	CHRNA3	NA	NA	1136	NA	NA	rs1051730-T	rs1051730	0	1051730	synonymous_variant	0	0.35	2e-51	50.699		1.31	[1.27-1.36]	Illumina [515922]	N	lung adenocarcinoma	http://www.ebi.ac.uk/efo/EFO_0000571	GCST000506
2009-11-09	19836008	Landi MT	2009-10-15	Am J Hum Genet	www.ncbi.nlm.nih.gov/pubmed/19836008	A genome-wide association study of lung cancer identifies a region of chromosome 5p15 associated with risk for adenocarcinoma.	Lung adenocarcinoma	5,739 European ancestry cases, 5,848 European ancestry controls	7,561 European ancestry cases, 13,818 European ancestry controls	5p15.33	5	1342599	CLPTM1L	CLPTM1L	NA	NA	81037	NA	NA	rs31489-C	rs31489	0	31489	intron_variant	0	0.59	2e-10	9.69897		1.12	[1.09-1.16]	Illumina [515922]	N	lung adenocarcinoma	http://www.ebi.ac.uk/efo/EFO_0000571	GCST000506
2009-11-09	19836008	Landi MT	2009-10-15	Am J Hum Genet	www.ncbi.nlm.nih.gov/pubmed/19836008	A genome-wide association study of lung cancer identifies a region of chromosome 5p15 associated with risk for adenocarcinoma.	Lung adenocarcinoma	5,739 European ancestry cases, 5,848 European ancestry controls	7,561 European ancestry cases, 13,818 European ancestry controls	6p21.33	6	31652743	APOM, BAT3	APOM, BAG6	NA	NA	55937, 7917	NA	NA	rs3117582-C	rs3117582	0	3117582	intron_variant	0	0.1	5e-12	11.301		1.22	[1.15-1.29]	Illumina [515922]	N	lung adenocarcinoma	http://www.ebi.ac.uk/efo/EFO_0000571	GCST000506
2009-11-09	19836008	Landi MT	2009-10-15	Am J Hum Genet	www.ncbi.nlm.nih.gov/pubmed/19836008	A genome-wide association study of lung cancer identifies a region of chromosome 5p15 associated with risk for adenocarcinoma.	Lung adenocarcinoma	5,739 European ancestry cases, 5,848 European ancestry controls	7,561 European ancestry cases, 13,818 European ancestry controls	6p22.1	6	28808340	TRNAA-UGC	TRF-GAA3-1 - TRA-AGC6-1	100189170	100189042		435	3732	rs4324798-A	rs4324798	0	4324798	regulatory_region_variant	1	0.09	2e-08	7.69897		1.16	[1.09-1.24]	Illumina [515922]	N	lung adenocarcinoma	http://www.ebi.ac.uk/efo/EFO_0000571	GCST000506
2010-03-29	20304703	Li Y	2010-03-19	Lancet Oncol	www.ncbi.nlm.nih.gov/pubmed/20304703	Genetic variants and risk of lung cancer in never smokers: a genome-wide association study.	Lung cancer	364 European ancestry cases, 364 European ancestry controls, 13 cases, 13 controls	446 European ancestry cases, 853 European ancestry controls, 65 cases, 154 controls	13q31.3	13	91792975	GPC5	GPC5	NA	NA	2262	NA	NA	rs2352028-A	rs2352028	0	2352028	intron_variant	0	0.26	6e-06	5.22185		1.46	[1.26-1.70]	Illumina [331918]	N	lung carcinoma	http://www.ebi.ac.uk/efo/EFO_0001071	GCST000633
2012-11-22	22899653	Timofeeva MN	2012-08-16	Hum Mol Genet	www.ncbi.nlm.nih.gov/pubmed/22899653	Influence of common genetic variation on lung cancer risk: meta-analysis of 14 900 cases and 29 485 controls.	Lung cancer	up to 14,900 European ancestry cases, up to 29,485 European ancestry controls	2,338 Han Chinese ancestry cases, 3,077 Han Chinese ancestry controls	12p13.33	12	955272	RAD52	RAD52	NA	NA	5893	NA	NA	rs10849605-?	rs10849605	0	10849605	intron_variant	0	0.51	6e-07	6.22185		1.08	[1.04-1.11]	Illumina [up to 536008]	N	lung carcinoma	http://www.ebi.ac.uk/efo/EFO_0001071	GCST001638
2014-11-02	24658283	Zhang R	2014-03-22	Carcinogenesis	www.ncbi.nlm.nih.gov/pubmed/24658283	A genome-wide gene-environment interaction analysis for tobacco smoke and lung cancer susceptibility.	Lung cancer (smoking interaction)	1,506 Han Chinese ancestry smoker cases, 825 Han Chinese ancestry non-smoker cases, 1,309 Han Chinese ancestry smoker controls, 1,768 Han Chinese ancestry non-smoker controls	912 Han Chinese ancestry smoker cases, 622 Han Chinese ancestry non-smoker cases, 572 Han Chinese ancestry smoker controls, 917 Han Chinese ancestry non-smoker controls	14q22.1	14	51899056	GNG2, NID2, FRMD6	GNG2	NA	NA	54331	NA	NA	rs1316298-T	rs1316298	0	1316298	intron_variant	0		7e-06	5.1549		1.41	[1.2-1.71]	Affymetrix [591370]	N	lung carcinoma	http://www.ebi.ac.uk/efo/EFO_0001071	GCST002392
2014-11-02	24658283	Zhang R	2014-03-22	Carcinogenesis	www.ncbi.nlm.nih.gov/pubmed/24658283	A genome-wide gene-environment interaction analysis for tobacco smoke and lung cancer susceptibility.	Lung cancer (smoking interaction)	1,506 Han Chinese ancestry smoker cases, 825 Han Chinese ancestry non-smoker cases, 1,309 Han Chinese ancestry smoker controls, 1,768 Han Chinese ancestry non-smoker controls	912 Han Chinese ancestry smoker cases, 622 Han Chinese ancestry non-smoker cases, 572 Han Chinese ancestry smoker controls, 917 Han Chinese ancestry non-smoker controls	15q22.31	15	66862731	SMAD6, SMAD3	LOC105376718	NA	NA	105376718	NA	NA	rs4589502-T	rs4589502	0	4589502	non_coding_transcript_exon_variant	0		4e-06	5.39794		1.55	[1.29-1.87]	Affymetrix [591370]	N	lung carcinoma	http://www.ebi.ac.uk/efo/EFO_0001071	GCST002392
2014-11-06	24737549	Yoon KA	2014-04-15	Clin Cancer Res	www.ncbi.nlm.nih.gov/pubmed/24737549	Genetic variations associated with postoperative recurrence in stage I non-small cell lung cancer.	Non-small cell lung cancer (recurrence rate)	250 Korean ancestry cases	308 Korean ancestry cases	4q34.3	4	181276794	LINC00290	LOC101928679 - LOC107986205	101928679	107986205		11617	98980	rs1454694-C	rs1454694	0	1454694	intergenic_variant	1	0.21	9e-08	7.04576		2.12	[1.61-2.79]	Affymetrix [308098]	N	event free survival time, non-small cell lung carcinoma	http://www.ebi.ac.uk/efo/EFO_0000482, http://www.ebi.ac.uk/efo/EFO_0003060	GCST002412
2012-10-23	22872573	Hu L	2012-08-07	Clin Cancer Res	www.ncbi.nlm.nih.gov/pubmed/22872573	Genome-wide association study of prognosis in advanced non-small cell lung cancer patients receiving platinum-based chemotherapy.	Response to platinum-based chemotherapy in non-small-cell lung cancer	528 Han Chinese ancestry cases	340 Han Chinese ancestry cases, 409 European ancestry cases	5p14.1	5	26389153	CDH9	RNU4-43P - CCNB3P1	106481185	100131678		376128	350600	rs969088-C	rs969088	0	969088	intron_variant	1	NR	2e-06	5.69897	(Han Chinese)	1.43	[1.24-1.66]	NR [576351]	N	response to platinum based chemotherapy, non-small cell lung carcinoma	http://www.ebi.ac.uk/efo/EFO_0004647, http://www.ebi.ac.uk/efo/EFO_0003060	GCST001629
2012-10-23	22872573	Hu L	2012-08-07	Clin Cancer Res	www.ncbi.nlm.nih.gov/pubmed/22872573	Genome-wide association study of prognosis in advanced non-small cell lung cancer patients receiving platinum-based chemotherapy.	Response to platinum-based chemotherapy in non-small-cell lung cancer	528 Han Chinese ancestry cases	340 Han Chinese ancestry cases, 409 European ancestry cases	7q31.31	7	118351841	CFTR, ST7, WNT2	LOC102724495 - LOC105375471	102724495	105375471		28951	75199	rs41997-A	rs41997	0	41997	intron_variant	1	NR	4e-07	6.39794	(Han Chinese)	1.52	[1.28-1.79]	NR [576351]	N	response to platinum based chemotherapy, non-small cell lung carcinoma	http://www.ebi.ac.uk/efo/EFO_0004647, http://www.ebi.ac.uk/efo/EFO_0003060	GCST001629
2012-10-23	22872573	Hu L	2012-08-07	Clin Cancer Res	www.ncbi.nlm.nih.gov/pubmed/22872573	Genome-wide association study of prognosis in advanced non-small cell lung cancer patients receiving platinum-based chemotherapy.	Response to platinum-based chemotherapy in non-small-cell lung cancer	528 Han Chinese ancestry cases	340 Han Chinese ancestry cases, 409 European ancestry cases	9p21.3	9	23426273	HuB	LOC107987055 - LOC105369298	107987055	105369298		321098	56467	rs12000445-A	rs12000445	0	12000445	intron_variant	1	NR	7e-06	5.1549	(Han Chinese)	1.49	[1.25-1.75]	NR [576351]	N	response to platinum based chemotherapy, non-small cell lung carcinoma	http://www.ebi.ac.uk/efo/EFO_0004647, http://www.ebi.ac.uk/efo/EFO_0003060	GCST001629
2012-10-23	22872573	Hu L	2012-08-07	Clin Cancer Res	www.ncbi.nlm.nih.gov/pubmed/22872573	Genome-wide association study of prognosis in advanced non-small cell lung cancer patients receiving platinum-based chemotherapy.	Response to platinum-based chemotherapy in non-small-cell lung cancer	528 Han Chinese ancestry cases	340 Han Chinese ancestry cases, 409 European ancestry cases	5p14.1	5	26389153	CDH9	RNU4-43P - CCNB3P1	106481185	100131678		376128	350600	rs969088-C	rs969088	0	969088	intron_variant	1	NR	3e-06	5.52288	(Han Chinese + EA)	1.4	[1.22-1.61]	NR [576351]	N	response to platinum based chemotherapy, non-small cell lung carcinoma	http://www.ebi.ac.uk/efo/EFO_0004647, http://www.ebi.ac.uk/efo/EFO_0003060	GCST001629
2012-10-23	22872573	Hu L	2012-08-07	Clin Cancer Res	www.ncbi.nlm.nih.gov/pubmed/22872573	Genome-wide association study of prognosis in advanced non-small cell lung cancer patients receiving platinum-based chemotherapy.	Response to platinum-based chemotherapy in non-small-cell lung cancer	528 Han Chinese ancestry cases	340 Han Chinese ancestry cases, 409 European ancestry cases	14q24.3	14	78068563	NRXN3, SKIIP, SNW1, ALKBH1	NRXN3	NA	NA	9369	NA	NA	rs3850370-C	rs3850370	0	3850370	intergenic_variant	0	NR	4e-06	5.39794	(Han Chinese + EA)	1.31	[1.17-1.47]	NR [576351]	N	response to platinum based chemotherapy, non-small cell lung carcinoma	http://www.ebi.ac.uk/efo/EFO_0004647, http://www.ebi.ac.uk/efo/EFO_0003060	GCST001629
2014-11-06	24737549	Yoon KA	2014-04-15	Clin Cancer Res	www.ncbi.nlm.nih.gov/pubmed/24737549	Genetic variations associated with postoperative recurrence in stage I non-small cell lung cancer.	Non-small cell lung cancer (recurrence rate)	250 Korean ancestry cases	308 Korean ancestry cases	4q34.3	4;4;4;4;4	181276794;181286665;181282098;181296074;181277326	LINC00290	LOC101928679 - LOC107986205; LOC101928679 - LOC107986205; LOC101928679 - LOC107986205; LOC101928679 - LOC107986205; LOC101928679 - LOC107986205	NA	NA		NA	NA	rs1454694-C; rs17241910-A; rs5012808-A; rs28431436-G; rs10019279-C	rs1454694; rs17241910; rs5012808; rs28431436; rs10019279	0	NA	intergenic_variant; intergenic_variant; intergenic_variant; intergenic_variant; intergenic_variant	NA	NR	4e-06	5.39794		2.09	[1.53-2.87]	Affymetrix [308098]	N	event free survival time, non-small cell lung carcinoma	http://www.ebi.ac.uk/efo/EFO_0000482, http://www.ebi.ac.uk/efo/EFO_0003060	GCST002412
2012-12-06	23006423	Niu N	2012-09-24	BMC Cancer	www.ncbi.nlm.nih.gov/pubmed/23006423	Genetic association with overall survival of taxane-treated lung cancer patients - A genome-wide association study in human lymphoblastoid cell lines followed by a clinical association study.	Response to taxane treatment (placlitaxel)	96 African American lymphoblastoid cell lines, 96 European ancestry lymphoblastoid cell lines, 96 Han Chinese ancestry lymphoblastoid cell lines	NA	1p36.31	1	5853561	NPHP4	MIR4417 - MIR4689	100616489	100616421		289418	9111	rs548726-?	rs548726	0	548726	intergenic_variant	1	NR	5e-07	6.30103		NA		Affymetrix, Illumina [~ 1300000]	N	response to paclitaxel	http://purl.obolibrary.org/obo/GO_1901555	GCST001694
2012-12-06	23006423	Niu N	2012-09-24	BMC Cancer	www.ncbi.nlm.nih.gov/pubmed/23006423	Genetic association with overall survival of taxane-treated lung cancer patients - A genome-wide association study in human lymphoblastoid cell lines followed by a clinical association study.	Response to taxane treatment (placlitaxel)	96 African American lymphoblastoid cell lines, 96 European ancestry lymphoblastoid cell lines, 96 Han Chinese ancestry lymphoblastoid cell lines	NA	5q33.3	5	159477305	IL12B	LOC285627 - LOC105377685	285627	105377685		11029	27638	rs12657996-?	rs12657996	0	12657996	intron_variant	1	NR	9e-06	5.04576		NA		Affymetrix, Illumina [~ 1300000]	N	response to paclitaxel	http://purl.obolibrary.org/obo/GO_1901555	GCST001694
2012-12-06	23006423	Niu N	2012-09-24	BMC Cancer	www.ncbi.nlm.nih.gov/pubmed/23006423	Genetic association with overall survival of taxane-treated lung cancer patients - A genome-wide association study in human lymphoblastoid cell lines followed by a clinical association study.	Response to taxane treatment (placlitaxel)	96 African American lymphoblastoid cell lines, 96 European ancestry lymphoblastoid cell lines, 96 Han Chinese ancestry lymphoblastoid cell lines	NA	7p21.3	7	12351693	TMEM106B	VWDE	NA	NA	221806	NA	NA	rs6967385-?	rs6967385	0	6967385	missense_variant	0	NR	6e-06	5.22185		NA		Affymetrix, Illumina [~ 1300000]	N	response to paclitaxel	http://purl.obolibrary.org/obo/GO_1901555	GCST001694
2012-12-06	23006423	Niu N	2012-09-24	BMC Cancer	www.ncbi.nlm.nih.gov/pubmed/23006423	Genetic association with overall survival of taxane-treated lung cancer patients - A genome-wide association study in human lymphoblastoid cell lines followed by a clinical association study.	Response to taxane treatment (placlitaxel)	96 African American lymphoblastoid cell lines, 96 European ancestry lymphoblastoid cell lines, 96 Han Chinese ancestry lymphoblastoid cell lines	NA	10q21.2	10	61547717	TMEM26	TMEM26-AS1 - C10orf107	101928781	219621		54284	115210	rs2787702-?	rs2787702	0	2787702	intergenic_variant	1	NR	9e-06	5.04576		NA		Affymetrix, Illumina [~ 1300000]	N	response to paclitaxel	http://purl.obolibrary.org/obo/GO_1901555	GCST001694
2012-12-06	23006423	Niu N	2012-09-24	BMC Cancer	www.ncbi.nlm.nih.gov/pubmed/23006423	Genetic association with overall survival of taxane-treated lung cancer patients - A genome-wide association study in human lymphoblastoid cell lines followed by a clinical association study.	Response to taxane treatment (placlitaxel)	96 African American lymphoblastoid cell lines, 96 European ancestry lymphoblastoid cell lines, 96 Han Chinese ancestry lymphoblastoid cell lines	NA	10q21.2	10	61589009	C10orf107	TMEM26-AS1 - C10orf107	101928781	219621		95576	73918	rs1350172-?	rs1350172	0	1350172	regulatory_region_variant	1	NR	4e-07	6.39794		NA		Affymetrix, Illumina [~ 1300000]	N	response to paclitaxel	http://purl.obolibrary.org/obo/GO_1901555	GCST001694
2012-12-06	23006423	Niu N	2012-09-24	BMC Cancer	www.ncbi.nlm.nih.gov/pubmed/23006423	Genetic association with overall survival of taxane-treated lung cancer patients - A genome-wide association study in human lymphoblastoid cell lines followed by a clinical association study.	Response to taxane treatment (placlitaxel)	96 African American lymphoblastoid cell lines, 96 European ancestry lymphoblastoid cell lines, 96 Han Chinese ancestry lymphoblastoid cell lines	NA	10q22.1	10	69503508	TSPAN15	TSPAN15	NA	NA	23555	NA	NA	rs1227969-?	rs1227969	0	1227969	intron_variant	0	NR	6e-07	6.22185		NA		Affymetrix, Illumina [~ 1300000]	N	response to paclitaxel	http://purl.obolibrary.org/obo/GO_1901555	GCST001694
2012-12-06	23006423	Niu N	2012-09-24	BMC Cancer	www.ncbi.nlm.nih.gov/pubmed/23006423	Genetic association with overall survival of taxane-treated lung cancer patients - A genome-wide association study in human lymphoblastoid cell lines followed by a clinical association study.	Response to taxane treatment (placlitaxel)	96 African American lymphoblastoid cell lines, 96 European ancestry lymphoblastoid cell lines, 96 Han Chinese ancestry lymphoblastoid cell lines	NA	11q24.1	11	121333892	SC5DL	SC5D - BMPR1APS2	6309	100533800		20482	27761	rs4936613-?	rs4936613	0	4936613	intergenic_variant	1	NR	6e-06	5.22185		NA		Affymetrix, Illumina [~ 1300000]	N	response to paclitaxel	http://purl.obolibrary.org/obo/GO_1901555	GCST001694
2012-12-06	23006423	Niu N	2012-09-24	BMC Cancer	www.ncbi.nlm.nih.gov/pubmed/23006423	Genetic association with overall survival of taxane-treated lung cancer patients - A genome-wide association study in human lymphoblastoid cell lines followed by a clinical association study.	Response to taxane treatment (placlitaxel)	96 African American lymphoblastoid cell lines, 96 European ancestry lymphoblastoid cell lines, 96 Han Chinese ancestry lymphoblastoid cell lines	NA	15q26.3	15	100711514	ASB7	ASB7 - LOC105371024	140460	105371024		59813	4538	rs184234-?	rs184234	0	184234	upstream_gene_variant	1	NR	1e-06	6		NA		Affymetrix, Illumina [~ 1300000]	N	response to paclitaxel	http://purl.obolibrary.org/obo/GO_1901555	GCST001694
2012-12-06	23006423	Niu N	2012-09-24	BMC Cancer	www.ncbi.nlm.nih.gov/pubmed/23006423	Genetic association with overall survival of taxane-treated lung cancer patients - A genome-wide association study in human lymphoblastoid cell lines followed by a clinical association study.	Response to taxane treatment (placlitaxel)	96 African American lymphoblastoid cell lines, 96 European ancestry lymphoblastoid cell lines, 96 Han Chinese ancestry lymphoblastoid cell lines	NA	16p11.2	16	29895225	SEZ6L2	SEZ6L2	NA	NA	26470	NA	NA	rs4787484-?	rs4787484	0	4787484	intron_variant	0	NR	1e-06	6		NA		Affymetrix, Illumina [~ 1300000]	N	response to paclitaxel	http://purl.obolibrary.org/obo/GO_1901555	GCST001694
2012-12-06	23006423	Niu N	2012-09-24	BMC Cancer	www.ncbi.nlm.nih.gov/pubmed/23006423	Genetic association with overall survival of taxane-treated lung cancer patients - A genome-wide association study in human lymphoblastoid cell lines followed by a clinical association study.	Response to taxane treatment (placlitaxel)	96 African American lymphoblastoid cell lines, 96 European ancestry lymphoblastoid cell lines, 96 Han Chinese ancestry lymphoblastoid cell lines	NA	17q21.31	17	43987619	PYY	PYY	NA	NA	5697	NA	NA	rs9895585-?	rs9895585	0	9895585	intron_variant	0	NR	9e-06	5.04576		NA		Affymetrix, Illumina [~ 1300000]	N	response to paclitaxel	http://purl.obolibrary.org/obo/GO_1901555	GCST001694
2012-12-06	23006423	Niu N	2012-09-24	BMC Cancer	www.ncbi.nlm.nih.gov/pubmed/23006423	Genetic association with overall survival of taxane-treated lung cancer patients - A genome-wide association study in human lymphoblastoid cell lines followed by a clinical association study.	Response to taxane treatment (placlitaxel)	96 African American lymphoblastoid cell lines, 96 European ancestry lymphoblastoid cell lines, 96 Han Chinese ancestry lymphoblastoid cell lines	NA	19p12	19	24039984	ZNF254	ZNF254	NA	NA	9534	NA	NA	rs7260598-?	rs7260598	0	7260598	intron_variant	0	NR	6e-06	5.22185		NA		Affymetrix, Illumina [~ 1300000]	N	response to paclitaxel	http://purl.obolibrary.org/obo/GO_1901555	GCST001694
2012-12-06	23006423	Niu N	2012-09-24	BMC Cancer	www.ncbi.nlm.nih.gov/pubmed/23006423	Genetic association with overall survival of taxane-treated lung cancer patients - A genome-wide association study in human lymphoblastoid cell lines followed by a clinical association study.	Response to taxane treatment (placlitaxel)	96 African American lymphoblastoid cell lines, 96 European ancestry lymphoblastoid cell lines, 96 Han Chinese ancestry lymphoblastoid cell lines	NA	21q22.3	21	41855386	PRDM15	PRDM15	NA	NA	63977	NA	NA	rs915832-?	rs915832	0	915832	intron_variant	0	NR	7e-06	5.1549		NA		Affymetrix, Illumina [~ 1300000]	N	response to paclitaxel	http://purl.obolibrary.org/obo/GO_1901555	GCST001694
2012-12-06	23006423	Niu N	2012-09-24	BMC Cancer	www.ncbi.nlm.nih.gov/pubmed/23006423	Genetic association with overall survival of taxane-treated lung cancer patients - A genome-wide association study in human lymphoblastoid cell lines followed by a clinical association study.	Response to taxane treatment (placlitaxel)	96 African American lymphoblastoid cell lines, 96 European ancestry lymphoblastoid cell lines, 96 Han Chinese ancestry lymphoblastoid cell lines	NA	Xq27.1	X	139035247	FGF13	FGF13	NA	NA	2258	NA	NA	rs10521792-?	rs10521792	0	10521792	intron_variant	0	NR	2e-07	6.69897		NA		Affymetrix, Illumina [~ 1300000]	N	response to paclitaxel	http://purl.obolibrary.org/obo/GO_1901555	GCST001694
2012-12-06	23006423	Niu N	2012-09-24	BMC Cancer	www.ncbi.nlm.nih.gov/pubmed/23006423	Genetic association with overall survival of taxane-treated lung cancer patients - A genome-wide association study in human lymphoblastoid cell lines followed by a clinical association study.	Response to taxane treatment (docetaxel)	96 African American lymphoblastoid cell lines, 96 European ancestry lymphoblastoid cell lines, 96 Han Chinese ancestry lymphoblastoid cell lines	NA	1p31.1	1	82589116	TTLL7	ADGRL2 - LOC105378814	23266	105378814		596378	32357	rs10874322-?	rs10874322	0	10874322	intergenic_variant	1	NR	2e-06	5.69897		NA		Affymetrix, Illumina [~ 1300000]	N	response to antineoplastic agent	http://purl.obolibrary.org/obo/GO_0097327	GCST001692
2012-12-06	23006423	Niu N	2012-09-24	BMC Cancer	www.ncbi.nlm.nih.gov/pubmed/23006423	Genetic association with overall survival of taxane-treated lung cancer patients - A genome-wide association study in human lymphoblastoid cell lines followed by a clinical association study.	Response to taxane treatment (docetaxel)	96 African American lymphoblastoid cell lines, 96 European ancestry lymphoblastoid cell lines, 96 Han Chinese ancestry lymphoblastoid cell lines	NA	1q43	1	237457939	RYR2	RYR2	NA	NA	6262	NA	NA	rs1478912-?	rs1478912	0	1478912	intron_variant	0	NR	6e-06	5.22185		NA		Affymetrix, Illumina [~ 1300000]	N	response to antineoplastic agent	http://purl.obolibrary.org/obo/GO_0097327	GCST001692
2012-12-06	23006423	Niu N	2012-09-24	BMC Cancer	www.ncbi.nlm.nih.gov/pubmed/23006423	Genetic association with overall survival of taxane-treated lung cancer patients - A genome-wide association study in human lymphoblastoid cell lines followed by a clinical association study.	Response to taxane treatment (docetaxel)	96 African American lymphoblastoid cell lines, 96 European ancestry lymphoblastoid cell lines, 96 Han Chinese ancestry lymphoblastoid cell lines	NA	1q44	1	247051576	ZNF670	ZNF670-ZNF695, ZNF670	NA	NA	100533111, 93474	NA	NA	rs4925540-?	rs4925540	0	4925540	intron_variant	0	NR	2e-06	5.69897		NA		Affymetrix, Illumina [~ 1300000]	N	response to antineoplastic agent	http://purl.obolibrary.org/obo/GO_0097327	GCST001692
2012-12-06	23006423	Niu N	2012-09-24	BMC Cancer	www.ncbi.nlm.nih.gov/pubmed/23006423	Genetic association with overall survival of taxane-treated lung cancer patients - A genome-wide association study in human lymphoblastoid cell lines followed by a clinical association study.	Response to taxane treatment (docetaxel)	96 African American lymphoblastoid cell lines, 96 European ancestry lymphoblastoid cell lines, 96 Han Chinese ancestry lymphoblastoid cell lines	NA	2q12.1	2	104542180	POU3F3	LINC01102 - LOC105373524	150568	105373524		29423	38641	rs17624523-?	rs17624523	0	17624523	intergenic_variant	1	NR	8e-06	5.09691		NA		Affymetrix, Illumina [~ 1300000]	N	response to antineoplastic agent	http://purl.obolibrary.org/obo/GO_0097327	GCST001692
2012-12-06	23006423	Niu N	2012-09-24	BMC Cancer	www.ncbi.nlm.nih.gov/pubmed/23006423	Genetic association with overall survival of taxane-treated lung cancer patients - A genome-wide association study in human lymphoblastoid cell lines followed by a clinical association study.	Response to taxane treatment (docetaxel)	96 African American lymphoblastoid cell lines, 96 European ancestry lymphoblastoid cell lines, 96 Han Chinese ancestry lymphoblastoid cell lines	NA	3p25.1	3	14439270	SLC6A6	SLC6A6	NA	NA	6533	NA	NA	rs6790433-?	rs6790433	0	6790433	intron_variant	0	NR	1e-06	6		NA		Affymetrix, Illumina [~ 1300000]	N	response to antineoplastic agent	http://purl.obolibrary.org/obo/GO_0097327	GCST001692
2012-12-06	23006423	Niu N	2012-09-24	BMC Cancer	www.ncbi.nlm.nih.gov/pubmed/23006423	Genetic association with overall survival of taxane-treated lung cancer patients - A genome-wide association study in human lymphoblastoid cell lines followed by a clinical association study.	Response to taxane treatment (docetaxel)	96 African American lymphoblastoid cell lines, 96 European ancestry lymphoblastoid cell lines, 96 Han Chinese ancestry lymphoblastoid cell lines	NA	5p13.1	5	42288491	GHR	LOC101926960 - GHR	101926960	2690		113146	135284	rs11748684-?	rs11748684	0	11748684	intergenic_variant	1	NR	3e-06	5.52288		NA		Affymetrix, Illumina [~ 1300000]	N	response to antineoplastic agent	http://purl.obolibrary.org/obo/GO_0097327	GCST001692
2012-12-06	23006423	Niu N	2012-09-24	BMC Cancer	www.ncbi.nlm.nih.gov/pubmed/23006423	Genetic association with overall survival of taxane-treated lung cancer patients - A genome-wide association study in human lymphoblastoid cell lines followed by a clinical association study.	Response to taxane treatment (docetaxel)	96 African American lymphoblastoid cell lines, 96 European ancestry lymphoblastoid cell lines, 96 Han Chinese ancestry lymphoblastoid cell lines	NA	7q21.11	7	82102130	CACNA2D1	CACNA2D1	NA	NA	781	NA	NA	rs258671-?	rs258671	0	258671	intron_variant	0	NR	1e-06	6		NA		Affymetrix, Illumina [~ 1300000]	N	response to antineoplastic agent	http://purl.obolibrary.org/obo/GO_0097327	GCST001692
2012-12-06	23006423	Niu N	2012-09-24	BMC Cancer	www.ncbi.nlm.nih.gov/pubmed/23006423	Genetic association with overall survival of taxane-treated lung cancer patients - A genome-wide association study in human lymphoblastoid cell lines followed by a clinical association study.	Response to taxane treatment (docetaxel)	96 African American lymphoblastoid cell lines, 96 European ancestry lymphoblastoid cell lines, 96 Han Chinese ancestry lymphoblastoid cell lines	NA	9p24.3	9	1456797	intergenic	LOC102723803	NA	NA	102723803	NA	NA	rs1412259-?	rs1412259	0	1412259	regulatory_region_variant	0	NR	4e-06	5.39794		NA		Affymetrix, Illumina [~ 1300000]	N	response to antineoplastic agent	http://purl.obolibrary.org/obo/GO_0097327	GCST001692
2012-12-06	23006423	Niu N	2012-09-24	BMC Cancer	www.ncbi.nlm.nih.gov/pubmed/23006423	Genetic association with overall survival of taxane-treated lung cancer patients - A genome-wide association study in human lymphoblastoid cell lines followed by a clinical association study.	Response to taxane treatment (docetaxel)	96 African American lymphoblastoid cell lines, 96 European ancestry lymphoblastoid cell lines, 96 Han Chinese ancestry lymphoblastoid cell lines	NA	11p15.3	11	12050956	DKK3	LOC105376554	NA	NA	105376554	NA	NA	rs923175-?	rs923175	0	923175	intron_variant	0	NR	7e-06	5.1549		NA		Affymetrix, Illumina [~ 1300000]	N	response to antineoplastic agent	http://purl.obolibrary.org/obo/GO_0097327	GCST001692
2012-12-06	23006423	Niu N	2012-09-24	BMC Cancer	www.ncbi.nlm.nih.gov/pubmed/23006423	Genetic association with overall survival of taxane-treated lung cancer patients - A genome-wide association study in human lymphoblastoid cell lines followed by a clinical association study.	Response to taxane treatment (docetaxel)	96 African American lymphoblastoid cell lines, 96 European ancestry lymphoblastoid cell lines, 96 Han Chinese ancestry lymphoblastoid cell lines	NA	11q14.3	11	89769208	TRIM49	UBTFL2 - TRIM64DP	120126	727828		15228	7773	rs2130017-?	rs2130017	0	2130017	upstream_gene_variant	1	NR	8e-06	5.09691		NA		Affymetrix, Illumina [~ 1300000]	N	response to antineoplastic agent	http://purl.obolibrary.org/obo/GO_0097327	GCST001692
2012-12-06	23006423	Niu N	2012-09-24	BMC Cancer	www.ncbi.nlm.nih.gov/pubmed/23006423	Genetic association with overall survival of taxane-treated lung cancer patients - A genome-wide association study in human lymphoblastoid cell lines followed by a clinical association study.	Response to taxane treatment (docetaxel)	96 African American lymphoblastoid cell lines, 96 European ancestry lymphoblastoid cell lines, 96 Han Chinese ancestry lymphoblastoid cell lines	NA	17q21.33	17	50211709	COL1A1	COL1A1 - LOC105371820	1277	105371820		10061	1923	rs2586502-?	rs2586502	0	2586502	intron_variant	1	NR	1e-06	6		NA		Affymetrix, Illumina [~ 1300000]	N	response to antineoplastic agent	http://purl.obolibrary.org/obo/GO_0097327	GCST001692
2012-12-06	23006423	Niu N	2012-09-24	BMC Cancer	www.ncbi.nlm.nih.gov/pubmed/23006423	Genetic association with overall survival of taxane-treated lung cancer patients - A genome-wide association study in human lymphoblastoid cell lines followed by a clinical association study.	Response to taxane treatment (docetaxel)	96 African American lymphoblastoid cell lines, 96 European ancestry lymphoblastoid cell lines, 96 Han Chinese ancestry lymphoblastoid cell lines	NA	18q11.2	18	24556605	HRH4	EIF4A3P1 - LOC729950	390843	729950		33697	71577	rs12954803-?	rs12954803	0	12954803	intergenic_variant	1	NR	8e-06	5.09691		NA		Affymetrix, Illumina [~ 1300000]	N	response to antineoplastic agent	http://purl.obolibrary.org/obo/GO_0097327	GCST001692
2012-12-06	23006423	Niu N	2012-09-24	BMC Cancer	www.ncbi.nlm.nih.gov/pubmed/23006423	Genetic association with overall survival of taxane-treated lung cancer patients - A genome-wide association study in human lymphoblastoid cell lines followed by a clinical association study.	Response to taxane treatment (docetaxel)	96 African American lymphoblastoid cell lines, 96 European ancestry lymphoblastoid cell lines, 96 Han Chinese ancestry lymphoblastoid cell lines	NA	18q21.1	18	48289046	KIAA0427	ZBTB7C	NA	NA	201501	NA	NA	rs1944582-?	rs1944582	0	1944582	intron_variant	0	NR	4e-06	5.39794		NA		Affymetrix, Illumina [~ 1300000]	N	response to antineoplastic agent	http://purl.obolibrary.org/obo/GO_0097327	GCST001692
2012-12-06	23006423	Niu N	2012-09-24	BMC Cancer	www.ncbi.nlm.nih.gov/pubmed/23006423	Genetic association with overall survival of taxane-treated lung cancer patients - A genome-wide association study in human lymphoblastoid cell lines followed by a clinical association study.	Response to taxane treatment (docetaxel)	96 African American lymphoblastoid cell lines, 96 European ancestry lymphoblastoid cell lines, 96 Han Chinese ancestry lymphoblastoid cell lines	NA	19p12	19	24172691	ZNF254	HAVCR1P1 - LOC105376906	100101266	105376906		9244	3347413	rs11668609-?	rs11668609	0	11668609	intergenic_variant	1	NR	3e-06	5.52288		NA		Affymetrix, Illumina [~ 1300000]	N	response to antineoplastic agent	http://purl.obolibrary.org/obo/GO_0097327	GCST001692
2012-12-06	23006423	Niu N	2012-09-24	BMC Cancer	www.ncbi.nlm.nih.gov/pubmed/23006423	Genetic association with overall survival of taxane-treated lung cancer patients - A genome-wide association study in human lymphoblastoid cell lines followed by a clinical association study.	Response to taxane treatment (docetaxel)	96 African American lymphoblastoid cell lines, 96 European ancestry lymphoblastoid cell lines, 96 Han Chinese ancestry lymphoblastoid cell lines	NA				OSCAR		NA	NA		NA	NA	rs10423754-?	rs10423754	0	10423754	intron_variant	1	NR	9e-06	5.04576		NA		Affymetrix, Illumina [~ 1300000]	N	response to antineoplastic agent	http://purl.obolibrary.org/obo/GO_0097327	GCST001692
2012-12-06	23006423	Niu N	2012-09-24	BMC Cancer	www.ncbi.nlm.nih.gov/pubmed/23006423	Genetic association with overall survival of taxane-treated lung cancer patients - A genome-wide association study in human lymphoblastoid cell lines followed by a clinical association study.	Response to taxane treatment (docetaxel)	96 African American lymphoblastoid cell lines, 96 European ancestry lymphoblastoid cell lines, 96 Han Chinese ancestry lymphoblastoid cell lines	NA	20p12.1	20	16555769	C20orf23	KIF16B	NA	NA	55614	NA	NA	rs6044112-?	rs6044112	0	6044112	intron_variant	0	NR	7e-07	6.1549		NA		Affymetrix, Illumina [~ 1300000]	N	response to antineoplastic agent	http://purl.obolibrary.org/obo/GO_0097327	GCST001692
2013-01-15	23108145	Wang LE	2012-10-29	Cancer Res	www.ncbi.nlm.nih.gov/pubmed/23108145	Genome-wide association study reveals novel genetic determinants of DNA repair capacity in lung cancer.	Lung Cancer (DNA repair capacity)	914 European ancestry non-small cell lung cancer cases, 860 European ancestry controls	679 European ancestry ancestry non-small cell lung cancer cases, 695 European ancestry controls	19q13.32	19	45351661	ERCC2, XPD	ERCC2	NA	NA	2068	NA	NA	rs13181-C	rs13181	0	13181	missense_variant	0	0.3613	9e-07	6.04576		NA		Illumina [303669]	N	lung carcinoma	http://www.ebi.ac.uk/efo/EFO_0001071	GCST001721
2013-01-15	23108145	Wang LE	2012-10-29	Cancer Res	www.ncbi.nlm.nih.gov/pubmed/23108145	Genome-wide association study reveals novel genetic determinants of DNA repair capacity in lung cancer.	Lung Cancer (DNA repair capacity)	914 European ancestry non-small cell lung cancer cases, 860 European ancestry controls	679 European ancestry ancestry non-small cell lung cancer cases, 695 European ancestry controls	6q24.2	6	143622177	PHACTR2	PHACTR2	NA	NA	9749	NA	NA	rs9390123-A	rs9390123	0	9390123	intron_variant	0	0.3957	7e-06	5.1549		NA		Illumina [303669]	N	lung carcinoma	http://www.ebi.ac.uk/efo/EFO_0001071	GCST001721
2013-01-18	23103227	Jin G	2012-10-25	Am J Hum Genet	www.ncbi.nlm.nih.gov/pubmed/23103227	Genetic variants at 6p21.1 and 7p15.3 are associated with risk of multiple cancers in Han Chinese.	Multiple cancers (lung cancer, gastric cancer, and squamous cell carcinoma)	2,331 Han Chinese ancestry lung cancer cases, 1,006 Han Chinese ancestry non-cardia gastric cancer cases, 2,031 Han Chinese ancestry esophageal squamous-cell carcinoma cases, 4,006 Han Chinese ancestry controls	2,665 Han Chinese ancestry lung cancer cases, 3,330 Han Chinese ancestry non-cardia gastric cancer cases, 3,006 Han Chinese ancestry esophageal squamous-cell carcinoma cases, 11,436 Han Chinese ancestry controls	6p21.1	6	40568389	LRFN2	LRFN2	NA	NA	57497	NA	NA	rs2494938-A	rs2494938	0	2494938	intron_variant	0	0.23	2e-06	5.69897	(Lung Cancer)	1.15	[1.08-1.22]	Affymetrix [NR]	N	lung carcinoma	http://www.ebi.ac.uk/efo/EFO_0001071	GCST001718
2013-01-18	23103227	Jin G	2012-10-25	Am J Hum Genet	www.ncbi.nlm.nih.gov/pubmed/23103227	Genetic variants at 6p21.1 and 7p15.3 are associated with risk of multiple cancers in Han Chinese.	Multiple cancers (lung cancer, gastric cancer, and squamous cell carcinoma)	2,331 Han Chinese ancestry lung cancer cases, 1,006 Han Chinese ancestry non-cardia gastric cancer cases, 2,031 Han Chinese ancestry esophageal squamous-cell carcinoma cases, 4,006 Han Chinese ancestry controls	2,665 Han Chinese ancestry lung cancer cases, 3,330 Han Chinese ancestry non-cardia gastric cancer cases, 3,006 Han Chinese ancestry esophageal squamous-cell carcinoma cases, 11,436 Han Chinese ancestry controls	6p21.1	6	40568389	LRFN2	LRFN2	NA	NA	57497	NA	NA	rs2494938-A	rs2494938	0	2494938	intron_variant	0	0.23	5e-09	8.30103	(NCGC)	1.18	[1.12-1.25]	Affymetrix [NR]	N	squamous cell carcinoma	http://www.ebi.ac.uk/efo/EFO_0000707	GCST001718
2013-01-18	23103227	Jin G	2012-10-25	Am J Hum Genet	www.ncbi.nlm.nih.gov/pubmed/23103227	Genetic variants at 6p21.1 and 7p15.3 are associated with risk of multiple cancers in Han Chinese.	Multiple cancers (lung cancer, gastric cancer, and squamous cell carcinoma)	2,331 Han Chinese ancestry lung cancer cases, 1,006 Han Chinese ancestry non-cardia gastric cancer cases, 2,031 Han Chinese ancestry esophageal squamous-cell carcinoma cases, 4,006 Han Chinese ancestry controls	2,665 Han Chinese ancestry lung cancer cases, 3,330 Han Chinese ancestry non-cardia gastric cancer cases, 3,006 Han Chinese ancestry esophageal squamous-cell carcinoma cases, 11,436 Han Chinese ancestry controls	6p21.1	6	40568389	LRFN2	LRFN2	NA	NA	57497	NA	NA	rs2494938-A	rs2494938	0	2494938	intron_variant	0	0.23	1e-12	12	(All Cancers)	1.15	[1.10-1.19]	Affymetrix [NR]	N	lung carcinoma, squamous cell carcinoma, gastric carcinoma	http://www.ebi.ac.uk/efo/EFO_0001071, http://www.ebi.ac.uk/efo/EFO_0000707, http://www.ebi.ac.uk/efo/EFO_0000178	GCST001718
2013-01-18	23103227	Jin G	2012-10-25	Am J Hum Genet	www.ncbi.nlm.nih.gov/pubmed/23103227	Genetic variants at 6p21.1 and 7p15.3 are associated with risk of multiple cancers in Han Chinese.	Multiple cancers (lung cancer, gastric cancer, and squamous cell carcinoma)	2,331 Han Chinese ancestry lung cancer cases, 1,006 Han Chinese ancestry non-cardia gastric cancer cases, 2,031 Han Chinese ancestry esophageal squamous-cell carcinoma cases, 4,006 Han Chinese ancestry controls	2,665 Han Chinese ancestry lung cancer cases, 3,330 Han Chinese ancestry non-cardia gastric cancer cases, 3,006 Han Chinese ancestry esophageal squamous-cell carcinoma cases, 11,436 Han Chinese ancestry controls	7p15.3	7	21544470	DNAH11, SP4	DNAH11	NA	NA	8701	NA	NA	rs2285947-A	rs2285947	0	2285947	intron_variant	0	0.26	2e-08	7.69897	(Lung Cancer)	1.17	[1.11-1.24]	Affymetrix [NR]	N	lung carcinoma	http://www.ebi.ac.uk/efo/EFO_0001071	GCST001718
2013-01-18	23103227	Jin G	2012-10-25	Am J Hum Genet	www.ncbi.nlm.nih.gov/pubmed/23103227	Genetic variants at 6p21.1 and 7p15.3 are associated with risk of multiple cancers in Han Chinese.	Multiple cancers (lung cancer, gastric cancer, and squamous cell carcinoma)	2,331 Han Chinese ancestry lung cancer cases, 1,006 Han Chinese ancestry non-cardia gastric cancer cases, 2,031 Han Chinese ancestry esophageal squamous-cell carcinoma cases, 4,006 Han Chinese ancestry controls	2,665 Han Chinese ancestry lung cancer cases, 3,330 Han Chinese ancestry non-cardia gastric cancer cases, 3,006 Han Chinese ancestry esophageal squamous-cell carcinoma cases, 11,436 Han Chinese ancestry controls	7p15.3	7	21544470	SP4, DNAH11	DNAH11	NA	NA	8701	NA	NA	rs2285947-A	rs2285947	0	2285947	intron_variant	0	0.27	1e-06	6	(NCGC)	1.14	[1.08-1.21]	Affymetrix [NR]	N	squamous cell carcinoma	http://www.ebi.ac.uk/efo/EFO_0000707	GCST001718
2013-01-18	23103227	Jin G	2012-10-25	Am J Hum Genet	www.ncbi.nlm.nih.gov/pubmed/23103227	Genetic variants at 6p21.1 and 7p15.3 are associated with risk of multiple cancers in Han Chinese.	Multiple cancers (lung cancer, gastric cancer, and squamous cell carcinoma)	2,331 Han Chinese ancestry lung cancer cases, 1,006 Han Chinese ancestry non-cardia gastric cancer cases, 2,031 Han Chinese ancestry esophageal squamous-cell carcinoma cases, 4,006 Han Chinese ancestry controls	2,665 Han Chinese ancestry lung cancer cases, 3,330 Han Chinese ancestry non-cardia gastric cancer cases, 3,006 Han Chinese ancestry esophageal squamous-cell carcinoma cases, 11,436 Han Chinese ancestry controls	7p15.3	7	21544470	SP4, DNAH11	DNAH11	NA	NA	8701	NA	NA	rs2285947-A	rs2285947	0	2285947	intron_variant	0	0.27	1e-16	16	(All Cancers)	1.17	[1.12-1.21]	Affymetrix [NR]	N	lung carcinoma, squamous cell carcinoma, gastric carcinoma	http://www.ebi.ac.uk/efo/EFO_0001071, http://www.ebi.ac.uk/efo/EFO_0000707, http://www.ebi.ac.uk/efo/EFO_0000178	GCST001718
2013-01-25	23144319	Lee Y	2012-11-08	Carcinogenesis	www.ncbi.nlm.nih.gov/pubmed/23144319	Prognostic implications of genetic variants in advanced non-small cell lung cancer: a genome-wide association study.	Non-small cell lung cancer	348 Korean ancestry cases	NA	9p22.1	9	18930224	FAM154A	SAXO1	NA	NA	158297	NA	NA	rs1571228-?	rs1571228	0	1571228	intron_variant	0	NR	2e-07	6.69897	(Dominant model)	NA		Affymetrix [271817]	N	non-small cell lung carcinoma	http://www.ebi.ac.uk/efo/EFO_0003060	GCST001734
2013-01-25	23144319	Lee Y	2012-11-08	Carcinogenesis	www.ncbi.nlm.nih.gov/pubmed/23144319	Prognostic implications of genetic variants in advanced non-small cell lung cancer: a genome-wide association study.	Non-small cell lung cancer	348 Korean ancestry cases	NA	2q34	2	210704998	CPS1	CPS1 - LOC107985978	1373	107985978		25891	315497	rs2371030-G	rs2371030	0	2371030	intergenic_variant	1	0.091	3e-06	5.52288	(Additive model)	NA		Affymetrix [271817]	N	non-small cell lung carcinoma	http://www.ebi.ac.uk/efo/EFO_0003060	GCST001734
2013-01-25	23144319	Lee Y	2012-11-08	Carcinogenesis	www.ncbi.nlm.nih.gov/pubmed/23144319	Prognostic implications of genetic variants in advanced non-small cell lung cancer: a genome-wide association study.	Non-small cell lung cancer	348 Korean ancestry cases	NA	19p13.3	19	348743	MIER2	MIER2 - THEG	54531	51298		3950	13314	rs6510725-?	rs6510725	0	6510725	upstream_gene_variant	1	NR	3e-06	5.52288	(Dominant model)	NA		Affymetrix [271817]	N	non-small cell lung carcinoma	http://www.ebi.ac.uk/efo/EFO_0003060	GCST001734
2013-01-25	23144319	Lee Y	2012-11-08	Carcinogenesis	www.ncbi.nlm.nih.gov/pubmed/23144319	Prognostic implications of genetic variants in advanced non-small cell lung cancer: a genome-wide association study.	Non-small cell lung cancer	348 Korean ancestry cases	NA	4q28.3	4	134859217	intergenic	LOC105377436 - LOC105377438	105377436	105377438		218643	73485	rs10029269-?	rs10029269	0	10029269	intergenic_variant	1	NR	4e-06	5.39794	(Dominant model)	NA		Affymetrix [271817]	N	non-small cell lung carcinoma	http://www.ebi.ac.uk/efo/EFO_0003060	GCST001734
2013-01-25	23144319	Lee Y	2012-11-08	Carcinogenesis	www.ncbi.nlm.nih.gov/pubmed/23144319	Prognostic implications of genetic variants in advanced non-small cell lung cancer: a genome-wide association study.	Non-small cell lung cancer	348 Korean ancestry cases	NA	6p21.31	6	34956087	ANKS1A	ANKS1A	NA	NA	23294	NA	NA	rs847845-?	rs847845	0	847845	intron_variant	0	NR	6e-06	5.22185	(Dominant model)	NA		Affymetrix [271817]	N	non-small cell lung carcinoma	http://www.ebi.ac.uk/efo/EFO_0003060	GCST001734
2013-01-25	23144319	Lee Y	2012-11-08	Carcinogenesis	www.ncbi.nlm.nih.gov/pubmed/23144319	Prognostic implications of genetic variants in advanced non-small cell lung cancer: a genome-wide association study.	Non-small cell lung cancer	348 Korean ancestry cases	NA	14q24.3	14	74899026	DLST	DLST	NA	NA	1743	NA	NA	rs732765-G	rs732765	0	732765	intron_variant	0	0.257	7e-06	5.1549	(Additive model)	NA		Affymetrix [271817]	N	non-small cell lung carcinoma	http://www.ebi.ac.uk/efo/EFO_0003060	GCST001734
2013-01-25	23144319	Lee Y	2012-11-08	Carcinogenesis	www.ncbi.nlm.nih.gov/pubmed/23144319	Prognostic implications of genetic variants in advanced non-small cell lung cancer: a genome-wide association study.	Non-small cell lung cancer	348 Korean ancestry cases	NA	2q22.1	2	137384594	THSD7B	THSD7B	NA	NA	80731	NA	NA	rs13405020-?	rs13405020	0	13405020	intron_variant	0	NR	7e-06	5.1549	(Dominant model)	NA		Affymetrix [271817]	N	non-small cell lung carcinoma	http://www.ebi.ac.uk/efo/EFO_0003060	GCST001734
2013-01-25	23144319	Lee Y	2012-11-08	Carcinogenesis	www.ncbi.nlm.nih.gov/pubmed/23144319	Prognostic implications of genetic variants in advanced non-small cell lung cancer: a genome-wide association study.	Non-small cell lung cancer	348 Korean ancestry cases	NA	8q13.3	8	70255759	NCOA2	NCOA2	NA	NA	10499	NA	NA	rs2926702-T	rs2926702	0	2926702	intron_variant	0	0.572	7e-06	5.1549	(Additive model)	NA		Affymetrix [271817]	N	non-small cell lung carcinoma	http://www.ebi.ac.uk/efo/EFO_0003060	GCST001734
2013-01-25	23144319	Lee Y	2012-11-08	Carcinogenesis	www.ncbi.nlm.nih.gov/pubmed/23144319	Prognostic implications of genetic variants in advanced non-small cell lung cancer: a genome-wide association study.	Non-small cell lung cancer	348 Korean ancestry cases	NA	16q21	16	61744191	CDH8	CDH8	NA	NA	1006	NA	NA	rs8048207-T	rs8048207	0	8048207	intron_variant	0	0.121	8e-06	5.09691	(Additive model)	NA		Affymetrix [271817]	N	non-small cell lung carcinoma	http://www.ebi.ac.uk/efo/EFO_0003060	GCST001734
2013-01-25	23144319	Lee Y	2012-11-08	Carcinogenesis	www.ncbi.nlm.nih.gov/pubmed/23144319	Prognostic implications of genetic variants in advanced non-small cell lung cancer: a genome-wide association study.	Non-small cell lung cancer	348 Korean ancestry cases	NA	15q21.3	15	58382470	LIPC	LOC101928635	NA	NA	101928635	NA	NA	rs539901-G	rs539901	0	539901	intron_variant	0	0.109	8e-06	5.09691	(Additive model)	NA		Affymetrix [271817]	N	non-small cell lung carcinoma	http://www.ebi.ac.uk/efo/EFO_0003060	GCST001734
2013-01-25	23144319	Lee Y	2012-11-08	Carcinogenesis	www.ncbi.nlm.nih.gov/pubmed/23144319	Prognostic implications of genetic variants in advanced non-small cell lung cancer: a genome-wide association study.	Non-small cell lung cancer	348 Korean ancestry cases	NA	13q33.1	13	101398739	NALCN	NALCN	NA	NA	259232	NA	NA	rs9557635-A	rs9557635	0	9557635	intron_variant	0	0.146	9e-06	5.04576	(Additive model)	NA		Affymetrix [271817]	N	non-small cell lung carcinoma	http://www.ebi.ac.uk/efo/EFO_0003060	GCST001734
2013-01-25	23144319	Lee Y	2012-11-08	Carcinogenesis	www.ncbi.nlm.nih.gov/pubmed/23144319	Prognostic implications of genetic variants in advanced non-small cell lung cancer: a genome-wide association study.	Non-small cell lung cancer	348 Korean ancestry cases	NA	9q22.32	9	96335245	SLC35D2	SLC35D2	NA	NA	11046	NA	NA	rs6479272-T	rs6479272	0	6479272	intron_variant	0	0.086	9e-06	5.04576	(Additive model)	NA		Affymetrix [271817]	N	non-small cell lung carcinoma	http://www.ebi.ac.uk/efo/EFO_0003060	GCST001734
2013-01-18	23103227	Jin G	2012-10-25	Am J Hum Genet	www.ncbi.nlm.nih.gov/pubmed/23103227	Genetic variants at 6p21.1 and 7p15.3 are associated with risk of multiple cancers in Han Chinese.	Multiple cancers (lung cancer, gastric cancer, and squamous cell carcinoma)	2,331 Han Chinese ancestry lung cancer cases, 1,006 Han Chinese ancestry non-cardia gastric cancer cases, 2,031 Han Chinese ancestry esophageal squamous-cell carcinoma cases, 4,006 Han Chinese ancestry controls	2,665 Han Chinese ancestry lung cancer cases, 3,330 Han Chinese ancestry non-cardia gastric cancer cases, 3,006 Han Chinese ancestry esophageal squamous-cell carcinoma cases, 11,436 Han Chinese ancestry controls	7p15.3	7	21544470	SP4, DNAH11	DNAH11	NA	NA	8701	NA	NA	rs2285947-A	rs2285947	0	2285947	intron_variant	0	0.27	3e-06	5.52288	(ESCC)	1.14	[1.08-1.21]	Affymetrix [NR]	N	squamous cell carcinoma	http://www.ebi.ac.uk/efo/EFO_0000707	GCST001718
2013-01-25	23144319	Lee Y	2012-11-08	Carcinogenesis	www.ncbi.nlm.nih.gov/pubmed/23144319	Prognostic implications of genetic variants in advanced non-small cell lung cancer: a genome-wide association study.	Non-small cell lung cancer	348 Korean ancestry cases	NA	2p23.3	2	26303551	GPR113	LOC105374334	NA	NA	105374334	NA	NA	rs6753473-G	rs6753473	0	6753473	upstream_gene_variant	0	0.052	4e-06	5.39794	(Additive model)	NA		Affymetrix [271817]	N	non-small cell lung carcinoma	http://www.ebi.ac.uk/efo/EFO_0003060	GCST001734
2013-02-01	23143601	Lan Q	2012-11-11	Nat Genet	www.ncbi.nlm.nih.gov/pubmed/23143601	Genome-wide association analysis identifies new lung cancer susceptibility loci in never-smoking women in Asia.	Lung cancer	5,510 East Asian ancestry cases, 4,544 East Asian ancestry controls	1,099 East Asian ancestry cases, 2,913 East Asian ancestry controls	3q28	3	189638472	TP63	TP63	NA	NA	8626	NA	NA	rs4488809-C	rs4488809	0	4488809	intron_variant	0	0.42	4e-09	8.39794		1.19	[1.12-1.26]	Illumina [596032]	N	lung carcinoma	http://www.ebi.ac.uk/efo/EFO_0001071	GCST001740
2013-02-01	23143601	Lan Q	2012-11-11	Nat Genet	www.ncbi.nlm.nih.gov/pubmed/23143601	Genome-wide association analysis identifies new lung cancer susceptibility loci in never-smoking women in Asia.	Lung cancer	5,510 East Asian ancestry cases, 4,544 East Asian ancestry controls	1,099 East Asian ancestry cases, 2,913 East Asian ancestry controls	5p15.33	5	1286401	TERT, hTERT	TERT	NA	NA	7015	NA	NA	rs2736100-G	rs2736100	0	2736100	intron_variant	0	0.4	4e-27	26.3979		1.38	[1.30-1.47]	Illumina [596032]	N	lung carcinoma	http://www.ebi.ac.uk/efo/EFO_0001071	GCST001740
2013-02-01	23143601	Lan Q	2012-11-11	Nat Genet	www.ncbi.nlm.nih.gov/pubmed/23143601	Genome-wide association analysis identifies new lung cancer susceptibility loci in never-smoking women in Asia.	Lung cancer	5,510 East Asian ancestry cases, 4,544 East Asian ancestry controls	1,099 East Asian ancestry cases, 2,913 East Asian ancestry controls	17q24.2	17	67902693	BPTF	BPTF	NA	NA	2186	NA	NA	rs7216064-A	rs7216064	0	7216064	intron_variant	0	0.63	7e-06	5.1549		1.16	[1.09-1.25]	Illumina [596032]	N	lung carcinoma	http://www.ebi.ac.uk/efo/EFO_0001071	GCST001740
2013-02-01	23143601	Lan Q	2012-11-11	Nat Genet	www.ncbi.nlm.nih.gov/pubmed/23143601	Genome-wide association analysis identifies new lung cancer susceptibility loci in never-smoking women in Asia.	Lung cancer	5,510 East Asian ancestry cases, 4,544 East Asian ancestry controls	1,099 East Asian ancestry cases, 2,913 East Asian ancestry controls	2q23.3	2	151397404	TNFAIP6, RIF1	TNFAIP6 - RIF1	7130	55183		17356	12479	rs10197940-T	rs10197940	0	10197940	intergenic_variant	1	0.52	5e-06	5.30103		1.12	[1.06-1.18]	Illumina [596032]	N	lung carcinoma	http://www.ebi.ac.uk/efo/EFO_0001071	GCST001740
2013-02-01	23143601	Lan Q	2012-11-11	Nat Genet	www.ncbi.nlm.nih.gov/pubmed/23143601	Genome-wide association analysis identifies new lung cancer susceptibility loci in never-smoking women in Asia.	Lung cancer	5,510 East Asian ancestry cases, 4,544 East Asian ancestry controls	1,099 East Asian ancestry cases, 2,913 East Asian ancestry controls	10q25.2	10	112738717	VTI1A	VTI1A	NA	NA	143187	NA	NA	rs7086803-A	rs7086803	0	7086803	intron_variant	0	0.27	4e-18	17.3979		1.28	[1.21-.1.35]	Illumina [596032]	N	lung carcinoma	http://www.ebi.ac.uk/efo/EFO_0001071	GCST001740
2013-02-01	23143601	Lan Q	2012-11-11	Nat Genet	www.ncbi.nlm.nih.gov/pubmed/23143601	Genome-wide association analysis identifies new lung cancer susceptibility loci in never-smoking women in Asia.	Lung cancer	5,510 East Asian ancestry cases, 4,544 East Asian ancestry controls	1,099 East Asian ancestry cases, 2,913 East Asian ancestry controls	6q22.1	6	117465017	ROS1, DCBLD1	RNU6-253P - DCBLD1	106480697	285761		7179	15329	rs9387478-C	rs9387478	0	9387478	intron_variant	1	0.5	4e-10	9.39794		1.18	[1.11-1.23]	Illumina [596032]	N	lung carcinoma	http://www.ebi.ac.uk/efo/EFO_0001071	GCST001740
2013-02-01	23143601	Lan Q	2012-11-11	Nat Genet	www.ncbi.nlm.nih.gov/pubmed/23143601	Genome-wide association analysis identifies new lung cancer susceptibility loci in never-smoking women in Asia.	Lung cancer	5,510 East Asian ancestry cases, 4,544 East Asian ancestry controls	1,099 East Asian ancestry cases, 2,913 East Asian ancestry controls	6p21.32	6	32465390	HLA class II	HLA-DRB9 - HLA-DRB5	3132	3127		5301	51953	rs2395185-T	rs2395185	0	2395185	intron_variant	1	0.35	1e-08	8		1.17	[1.11-1.23]	Illumina [596032]	N	lung carcinoma	http://www.ebi.ac.uk/efo/EFO_0001071	GCST001740
2016-01-30	25823687	Cao S	2015-03-31	Pharmacogenomics J	www.ncbi.nlm.nih.gov/pubmed/25823687	Genome-wide association study of myelosuppression in non-small-cell lung cancer patients with platinum-based chemotherapy.	Platinum-induced myelosuppression in non-small cell lung cancer	328 Han Chinese ancestry cases	876 Han Chinese ancestry cases	2q24.3	2	163470244	FIGN	LOC107985829 - FIGN	107985829	55137		12789	132367	rs13014982-?	rs13014982	0	13014982	intergenic_variant	1		7e-06	5.1549	(variant homozygote model)	NA		Affymetrix [588732]	N	myelosuppression, response to platinum based chemotherapy, non-small cell lung carcinoma	http://www.ebi.ac.uk/efo/EFO_0007053, http://www.ebi.ac.uk/efo/EFO_0004647, http://www.ebi.ac.uk/efo/EFO_0003060	GCST002833
2015-11-21	25713168	Leng S	2015-02-23	J Natl Cancer Inst	www.ncbi.nlm.nih.gov/pubmed/25713168	15q12 Variants, Sputum Gene Promoter Hypermethylation, and Lung Cancer Risk: A GWAS in Smokers.	Gene methylation in lung tissue	1,163 European ancestry smoker individuals	718 European ancestry smoker individuals	15q12	15	25539629	UBE3A	LOC105370737	NA	NA	105370737	NA	NA	rs73371737-A	rs73371737	0	73371737	intron_variant	0	0.11	3e-08	7.52288		1.35	[1.21-1.50]	Illumina [1599980]	N	gene methylation measurement	http://www.ebi.ac.uk/efo/EFO_0006959	GCST002786
2015-11-21	25713168	Leng S	2015-02-23	J Natl Cancer Inst	www.ncbi.nlm.nih.gov/pubmed/25713168	15q12 Variants, Sputum Gene Promoter Hypermethylation, and Lung Cancer Risk: A GWAS in Smokers.	Gene methylation in lung tissue	1,163 European ancestry smoker individuals	718 European ancestry smoker individuals	15q12	15	27078052	GABRG3	GABRG3	NA	NA	2567	NA	NA	rs7179575-C	rs7179575	0	7179575	intron_variant	0	0.64	4e-06	5.39794		1.2	[1.11-1.30]	Illumina [1599980]	N	gene methylation measurement	http://www.ebi.ac.uk/efo/EFO_0006959	GCST002786
2015-11-21	25713168	Leng S	2015-02-23	J Natl Cancer Inst	www.ncbi.nlm.nih.gov/pubmed/25713168	15q12 Variants, Sputum Gene Promoter Hypermethylation, and Lung Cancer Risk: A GWAS in Smokers.	Gene methylation in lung tissue	1,163 European ancestry smoker individuals	718 European ancestry smoker individuals	15q12	15;15	27078052;25539629	UBE3A, GABRG3	GABRG3; LOC105370737	NA	NA		NA	NA	rs7179575-C; rs73371737-A	rs7179575; rs73371737	0	NA	intron_variant; intron_variant	NA	0.07	3e-09	8.52288		1.57	[1.35-1.82]	Illumina [1599980]	N	gene methylation measurement	http://www.ebi.ac.uk/efo/EFO_0006959	GCST002786
2016-07-14	26053186	Park SL	2015-06-08	PLoS One	www.ncbi.nlm.nih.gov/pubmed/26053186	Mercapturic Acids Derived from the Toxicants Acrolein and Crotonaldehyde in the Urine of Cigarette Smokers from Five Ethnic Groups with Differing Risks for Lung Cancer.	3-hydroxypropylmercapturic acid levels in smokers	362 African American current smoker individuals, 329 Native Hawaiian ancestry current smoker individuals, 438 European ancestry current smoker individuals, 449 Latino current smoker individuals, 704 Japanese ancestry current smoker individuals	NA	9q33.1	9	116202676	NR	PAPPA	NA	NA	5069	NA	NA	rs1003858-?	rs1003858	0	1003858	intron_variant	0	NR	2e-07	6.69897	(AA)	1.5177	[NR] unit decrease	Illumina [up to 11892802] (imputed)	N	smoking behavior, 3-hydroxypropylmercapturic acid measurement	http://www.ebi.ac.uk/efo/EFO_0004318, http://www.ebi.ac.uk/efo/EFO_0007014	GCST002956
2016-07-14	26053186	Park SL	2015-06-08	PLoS One	www.ncbi.nlm.nih.gov/pubmed/26053186	Mercapturic Acids Derived from the Toxicants Acrolein and Crotonaldehyde in the Urine of Cigarette Smokers from Five Ethnic Groups with Differing Risks for Lung Cancer.	3-hydroxypropylmercapturic acid levels in smokers	362 African American current smoker individuals, 329 Native Hawaiian ancestry current smoker individuals, 438 European ancestry current smoker individuals, 449 Latino current smoker individuals, 704 Japanese ancestry current smoker individuals	NA	10q23.1	10	85725660	NR	GRID1	NA	NA	2894	NA	NA	rs10159528-?	rs10159528	0	10159528	intron_variant	0	NR	8e-06	5.09691	(AA)	0.3793	[NR] unit increase	Illumina [up to 11892802] (imputed)	N	smoking behavior, 3-hydroxypropylmercapturic acid measurement	http://www.ebi.ac.uk/efo/EFO_0004318, http://www.ebi.ac.uk/efo/EFO_0007014	GCST002956
2016-07-14	26053186	Park SL	2015-06-08	PLoS One	www.ncbi.nlm.nih.gov/pubmed/26053186	Mercapturic Acids Derived from the Toxicants Acrolein and Crotonaldehyde in the Urine of Cigarette Smokers from Five Ethnic Groups with Differing Risks for Lung Cancer.	3-hydroxypropylmercapturic acid levels in smokers	362 African American current smoker individuals, 329 Native Hawaiian ancestry current smoker individuals, 438 European ancestry current smoker individuals, 449 Latino current smoker individuals, 704 Japanese ancestry current smoker individuals	NA	11p15.1	11	21935412	NR	LOC102723370	NA	NA	102723370	NA	NA	rs111561475-?	rs111561475	0	111561475	intergenic_variant	0	NR	2e-06	5.69897	(AA)	1.3324	[NR] unit decrease	Illumina [up to 11892802] (imputed)	N	smoking behavior, 3-hydroxypropylmercapturic acid measurement	http://www.ebi.ac.uk/efo/EFO_0004318, http://www.ebi.ac.uk/efo/EFO_0007014	GCST002956
2016-07-14	26053186	Park SL	2015-06-08	PLoS One	www.ncbi.nlm.nih.gov/pubmed/26053186	Mercapturic Acids Derived from the Toxicants Acrolein and Crotonaldehyde in the Urine of Cigarette Smokers from Five Ethnic Groups with Differing Risks for Lung Cancer.	3-hydroxypropylmercapturic acid levels in smokers	362 African American current smoker individuals, 329 Native Hawaiian ancestry current smoker individuals, 438 European ancestry current smoker individuals, 449 Latino current smoker individuals, 704 Japanese ancestry current smoker individuals	NA	20q12	20	40956071	NR	RNA5SP484 - LOC100128988	100873726	100128988		101842	24690	rs115299670-?	rs115299670	0	115299670	intergenic_variant	1	NR	7e-06	5.1549	(AA)	0.5975	[NR] unit decrease	Illumina [up to 11892802] (imputed)	N	smoking behavior, 3-hydroxypropylmercapturic acid measurement	http://www.ebi.ac.uk/efo/EFO_0004318, http://www.ebi.ac.uk/efo/EFO_0007014	GCST002956
2016-07-14	26053186	Park SL	2015-06-08	PLoS One	www.ncbi.nlm.nih.gov/pubmed/26053186	Mercapturic Acids Derived from the Toxicants Acrolein and Crotonaldehyde in the Urine of Cigarette Smokers from Five Ethnic Groups with Differing Risks for Lung Cancer.	3-hydroxypropylmercapturic acid levels in smokers	362 African American current smoker individuals, 329 Native Hawaiian ancestry current smoker individuals, 438 European ancestry current smoker individuals, 449 Latino current smoker individuals, 704 Japanese ancestry current smoker individuals	NA	10q23.33	10	92804854	NR	HHEX - EXOC6	3087	54536		109203	21977	rs117582141-?	rs117582141	0	117582141	intergenic_variant	1	NR	1e-06	6	(AA)	1.4321	[NR] unit decrease	Illumina [up to 11892802] (imputed)	N	smoking behavior, 3-hydroxypropylmercapturic acid measurement	http://www.ebi.ac.uk/efo/EFO_0004318, http://www.ebi.ac.uk/efo/EFO_0007014	GCST002956
2016-07-14	26053186	Park SL	2015-06-08	PLoS One	www.ncbi.nlm.nih.gov/pubmed/26053186	Mercapturic Acids Derived from the Toxicants Acrolein and Crotonaldehyde in the Urine of Cigarette Smokers from Five Ethnic Groups with Differing Risks for Lung Cancer.	3-hydroxypropylmercapturic acid levels in smokers	362 African American current smoker individuals, 329 Native Hawaiian ancestry current smoker individuals, 438 European ancestry current smoker individuals, 449 Latino current smoker individuals, 704 Japanese ancestry current smoker individuals	NA	3q29	3	197538563	NR	BDH1	NA	NA	622	NA	NA	rs11919456-?	rs11919456	0	11919456	intron_variant	0	NR	7e-07	6.1549	(AA)	0.3125	[NR] unit decrease	Illumina [up to 11892802] (imputed)	N	smoking behavior, 3-hydroxypropylmercapturic acid measurement	http://www.ebi.ac.uk/efo/EFO_0004318, http://www.ebi.ac.uk/efo/EFO_0007014	GCST002956
2016-07-14	26053186	Park SL	2015-06-08	PLoS One	www.ncbi.nlm.nih.gov/pubmed/26053186	Mercapturic Acids Derived from the Toxicants Acrolein and Crotonaldehyde in the Urine of Cigarette Smokers from Five Ethnic Groups with Differing Risks for Lung Cancer.	3-hydroxypropylmercapturic acid levels in smokers	362 African American current smoker individuals, 329 Native Hawaiian ancestry current smoker individuals, 438 European ancestry current smoker individuals, 449 Latino current smoker individuals, 704 Japanese ancestry current smoker individuals	NA	4p15.1	4	29168543	NR	LOC102723764 - LOC105374561	102723764	105374561		154059	45741	rs139214349-?	rs139214349	0	139214349	intron_variant	1	NR	6e-08	7.22185	(AA)	1.3527	[NR] unit decrease	Illumina [up to 11892802] (imputed)	N	smoking behavior, 3-hydroxypropylmercapturic acid measurement	http://www.ebi.ac.uk/efo/EFO_0004318, http://www.ebi.ac.uk/efo/EFO_0007014	GCST002956
2016-07-14	26053186	Park SL	2015-06-08	PLoS One	www.ncbi.nlm.nih.gov/pubmed/26053186	Mercapturic Acids Derived from the Toxicants Acrolein and Crotonaldehyde in the Urine of Cigarette Smokers from Five Ethnic Groups with Differing Risks for Lung Cancer.	3-hydroxypropylmercapturic acid levels in smokers	362 African American current smoker individuals, 329 Native Hawaiian ancestry current smoker individuals, 438 European ancestry current smoker individuals, 449 Latino current smoker individuals, 704 Japanese ancestry current smoker individuals	NA	14q11.2	14	24034912	NR	DHRS4L1	NA	NA	728635	NA	NA	rs140436982-?	rs140436982	0	140436982	upstream_gene_variant	0	NR	5e-06	5.30103	(AA)	1.4246	[NR] unit decrease	Illumina [up to 11892802] (imputed)	N	smoking behavior, 3-hydroxypropylmercapturic acid measurement	http://www.ebi.ac.uk/efo/EFO_0004318, http://www.ebi.ac.uk/efo/EFO_0007014	GCST002956
2016-07-14	26053186	Park SL	2015-06-08	PLoS One	www.ncbi.nlm.nih.gov/pubmed/26053186	Mercapturic Acids Derived from the Toxicants Acrolein and Crotonaldehyde in the Urine of Cigarette Smokers from Five Ethnic Groups with Differing Risks for Lung Cancer.	3-hydroxypropylmercapturic acid levels in smokers	362 African American current smoker individuals, 329 Native Hawaiian ancestry current smoker individuals, 438 European ancestry current smoker individuals, 449 Latino current smoker individuals, 704 Japanese ancestry current smoker individuals	NA	22q11.21	22	18899301	NR	LOC100996432 - DGCR6	100996432	8214		4870	6922	rs144073979-?	rs144073979	0	144073979	upstream_gene_variant	1	NR	1e-06	6	(AA)	0.8925	[NR] unit decrease	Illumina [up to 11892802] (imputed)	N	smoking behavior, 3-hydroxypropylmercapturic acid measurement	http://www.ebi.ac.uk/efo/EFO_0004318, http://www.ebi.ac.uk/efo/EFO_0007014	GCST002956
2016-07-14	26053186	Park SL	2015-06-08	PLoS One	www.ncbi.nlm.nih.gov/pubmed/26053186	Mercapturic Acids Derived from the Toxicants Acrolein and Crotonaldehyde in the Urine of Cigarette Smokers from Five Ethnic Groups with Differing Risks for Lung Cancer.	3-hydroxypropylmercapturic acid levels in smokers	362 African American current smoker individuals, 329 Native Hawaiian ancestry current smoker individuals, 438 European ancestry current smoker individuals, 449 Latino current smoker individuals, 704 Japanese ancestry current smoker individuals	NA	2q37.3	2	238918088	NR	TWIST2 - FLJ43879	117581	401039		7540	1214	rs144363312-?	rs144363312	0	144363312	downstream_gene_variant	1	NR	3e-06	5.52288	(AA)	1.5622	[NR] unit decrease	Illumina [up to 11892802] (imputed)	N	smoking behavior, 3-hydroxypropylmercapturic acid measurement	http://www.ebi.ac.uk/efo/EFO_0004318, http://www.ebi.ac.uk/efo/EFO_0007014	GCST002956
2016-07-14	26053186	Park SL	2015-06-08	PLoS One	www.ncbi.nlm.nih.gov/pubmed/26053186	Mercapturic Acids Derived from the Toxicants Acrolein and Crotonaldehyde in the Urine of Cigarette Smokers from Five Ethnic Groups with Differing Risks for Lung Cancer.	3-hydroxypropylmercapturic acid levels in smokers	362 African American current smoker individuals, 329 Native Hawaiian ancestry current smoker individuals, 438 European ancestry current smoker individuals, 449 Latino current smoker individuals, 704 Japanese ancestry current smoker individuals	NA	12q24.22	12	117624269	NR	KSR2	NA	NA	283455	NA	NA	rs144850704-?	rs144850704	0	144850704	intron_variant	0	NR	1e-06	6	(AA)	0.7013	[NR] unit decrease	Illumina [up to 11892802] (imputed)	N	smoking behavior, 3-hydroxypropylmercapturic acid measurement	http://www.ebi.ac.uk/efo/EFO_0004318, http://www.ebi.ac.uk/efo/EFO_0007014	GCST002956
2016-07-14	26053186	Park SL	2015-06-08	PLoS One	www.ncbi.nlm.nih.gov/pubmed/26053186	Mercapturic Acids Derived from the Toxicants Acrolein and Crotonaldehyde in the Urine of Cigarette Smokers from Five Ethnic Groups with Differing Risks for Lung Cancer.	3-hydroxypropylmercapturic acid levels in smokers	362 African American current smoker individuals, 329 Native Hawaiian ancestry current smoker individuals, 438 European ancestry current smoker individuals, 449 Latino current smoker individuals, 704 Japanese ancestry current smoker individuals	NA	7q35	7	147919701	NR	CNTNAP2	NA	NA	26047	NA	NA	rs146883444-?	rs146883444	0	146883444	intron_variant	0	NR	6e-06	5.22185	(AA)	1.4347	[NR] unit decrease	Illumina [up to 11892802] (imputed)	N	smoking behavior, 3-hydroxypropylmercapturic acid measurement	http://www.ebi.ac.uk/efo/EFO_0004318, http://www.ebi.ac.uk/efo/EFO_0007014	GCST002956
2016-07-14	26053186	Park SL	2015-06-08	PLoS One	www.ncbi.nlm.nih.gov/pubmed/26053186	Mercapturic Acids Derived from the Toxicants Acrolein and Crotonaldehyde in the Urine of Cigarette Smokers from Five Ethnic Groups with Differing Risks for Lung Cancer.	3-hydroxypropylmercapturic acid levels in smokers	362 African American current smoker individuals, 329 Native Hawaiian ancestry current smoker individuals, 438 European ancestry current smoker individuals, 449 Latino current smoker individuals, 704 Japanese ancestry current smoker individuals	NA	16q22.2	16	72191288	NR	PMFBP1 - LOC105371341	83449	105371341		17380	11196	rs16970670-?	rs16970670	0	16970670	intergenic_variant	1	NR	4e-06	5.39794	(AA)	1.0285	[NR] unit decrease	Illumina [up to 11892802] (imputed)	N	smoking behavior, 3-hydroxypropylmercapturic acid measurement	http://www.ebi.ac.uk/efo/EFO_0004318, http://www.ebi.ac.uk/efo/EFO_0007014	GCST002956
2016-07-14	26053186	Park SL	2015-06-08	PLoS One	www.ncbi.nlm.nih.gov/pubmed/26053186	Mercapturic Acids Derived from the Toxicants Acrolein and Crotonaldehyde in the Urine of Cigarette Smokers from Five Ethnic Groups with Differing Risks for Lung Cancer.	3-hydroxypropylmercapturic acid levels in smokers	362 African American current smoker individuals, 329 Native Hawaiian ancestry current smoker individuals, 438 European ancestry current smoker individuals, 449 Latino current smoker individuals, 704 Japanese ancestry current smoker individuals	NA	3p13	3	70210551	NR	LOC107986096	NA	NA	107986096	NA	NA	rs17006842-?	rs17006842	0	17006842	intron_variant	0	NR	4e-06	5.39794	(AA)	0.9617	[NR] unit decrease	Illumina [up to 11892802] (imputed)	N	smoking behavior, 3-hydroxypropylmercapturic acid measurement	http://www.ebi.ac.uk/efo/EFO_0004318, http://www.ebi.ac.uk/efo/EFO_0007014	GCST002956
2016-07-14	26053186	Park SL	2015-06-08	PLoS One	www.ncbi.nlm.nih.gov/pubmed/26053186	Mercapturic Acids Derived from the Toxicants Acrolein and Crotonaldehyde in the Urine of Cigarette Smokers from Five Ethnic Groups with Differing Risks for Lung Cancer.	3-hydroxypropylmercapturic acid levels in smokers	362 African American current smoker individuals, 329 Native Hawaiian ancestry current smoker individuals, 438 European ancestry current smoker individuals, 449 Latino current smoker individuals, 704 Japanese ancestry current smoker individuals	NA	2q11.2	2	100730839	NR	LOC105375310	NA	NA	105375310	NA	NA	rs182466621-?	rs182466621	0	182466621	intergenic_variant	0	NR	8e-07	6.09691	(AA)	1.3747	[NR] unit decrease	Illumina [up to 11892802] (imputed)	N	smoking behavior, 3-hydroxypropylmercapturic acid measurement	http://www.ebi.ac.uk/efo/EFO_0004318, http://www.ebi.ac.uk/efo/EFO_0007014	GCST002956
2016-07-14	26053186	Park SL	2015-06-08	PLoS One	www.ncbi.nlm.nih.gov/pubmed/26053186	Mercapturic Acids Derived from the Toxicants Acrolein and Crotonaldehyde in the Urine of Cigarette Smokers from Five Ethnic Groups with Differing Risks for Lung Cancer.	3-hydroxypropylmercapturic acid levels in smokers	362 African American current smoker individuals, 329 Native Hawaiian ancestry current smoker individuals, 438 European ancestry current smoker individuals, 449 Latino current smoker individuals, 704 Japanese ancestry current smoker individuals	NA	4q34.2	4	176297102	NR	ASB5 - SPCS3	140458	60559		19531	22837	rs183073101-?	rs183073101	0	183073101	regulatory_region_variant	1	NR	6e-06	5.22185	(AA)	0.8703	[NR] unit decrease	Illumina [up to 11892802] (imputed)	N	smoking behavior, 3-hydroxypropylmercapturic acid measurement	http://www.ebi.ac.uk/efo/EFO_0004318, http://www.ebi.ac.uk/efo/EFO_0007014	GCST002956
2016-07-14	26053186	Park SL	2015-06-08	PLoS One	www.ncbi.nlm.nih.gov/pubmed/26053186	Mercapturic Acids Derived from the Toxicants Acrolein and Crotonaldehyde in the Urine of Cigarette Smokers from Five Ethnic Groups with Differing Risks for Lung Cancer.	3-hydroxypropylmercapturic acid levels in smokers	362 African American current smoker individuals, 329 Native Hawaiian ancestry current smoker individuals, 438 European ancestry current smoker individuals, 449 Latino current smoker individuals, 704 Japanese ancestry current smoker individuals	NA	4q32.3	4	167451282	NR	RN7SL776P - PHBP14	106479503	100873751		50520	197148	rs191069440-?	rs191069440	0	191069440	intergenic_variant	1	NR	6e-07	6.22185	(AA)	0.9699	[NR] unit decrease	Illumina [up to 11892802] (imputed)	N	smoking behavior, 3-hydroxypropylmercapturic acid measurement	http://www.ebi.ac.uk/efo/EFO_0004318, http://www.ebi.ac.uk/efo/EFO_0007014	GCST002956
2016-07-14	26053186	Park SL	2015-06-08	PLoS One	www.ncbi.nlm.nih.gov/pubmed/26053186	Mercapturic Acids Derived from the Toxicants Acrolein and Crotonaldehyde in the Urine of Cigarette Smokers from Five Ethnic Groups with Differing Risks for Lung Cancer.	3-hydroxypropylmercapturic acid levels in smokers	362 African American current smoker individuals, 329 Native Hawaiian ancestry current smoker individuals, 438 European ancestry current smoker individuals, 449 Latino current smoker individuals, 704 Japanese ancestry current smoker individuals	NA	9q21.12	9	71226002	NR	TRPM3	NA	NA	80036	NA	NA	rs2309891-?	rs2309891	0	2309891	intron_variant	0	NR	3e-07	6.52288	(AA)	0.3754	[NR] unit decrease	Illumina [up to 11892802] (imputed)	N	smoking behavior, 3-hydroxypropylmercapturic acid measurement	http://www.ebi.ac.uk/efo/EFO_0004318, http://www.ebi.ac.uk/efo/EFO_0007014	GCST002956
2016-07-14	26053186	Park SL	2015-06-08	PLoS One	www.ncbi.nlm.nih.gov/pubmed/26053186	Mercapturic Acids Derived from the Toxicants Acrolein and Crotonaldehyde in the Urine of Cigarette Smokers from Five Ethnic Groups with Differing Risks for Lung Cancer.	3-hydroxypropylmercapturic acid levels in smokers	362 African American current smoker individuals, 329 Native Hawaiian ancestry current smoker individuals, 438 European ancestry current smoker individuals, 449 Latino current smoker individuals, 704 Japanese ancestry current smoker individuals	NA	17p13.1	17	10208841	NR	GAS7 - RPS27AP1	8522	103911		10290	49872	rs28452431-?	rs28452431	0	28452431	regulatory_region_variant	1	NR	7e-06	5.1549	(AA)	0.352	[NR] unit decrease	Illumina [up to 11892802] (imputed)	N	smoking behavior, 3-hydroxypropylmercapturic acid measurement	http://www.ebi.ac.uk/efo/EFO_0004318, http://www.ebi.ac.uk/efo/EFO_0007014	GCST002956
2016-07-14	26053186	Park SL	2015-06-08	PLoS One	www.ncbi.nlm.nih.gov/pubmed/26053186	Mercapturic Acids Derived from the Toxicants Acrolein and Crotonaldehyde in the Urine of Cigarette Smokers from Five Ethnic Groups with Differing Risks for Lung Cancer.	3-hydroxypropylmercapturic acid levels in smokers	362 African American current smoker individuals, 329 Native Hawaiian ancestry current smoker individuals, 438 European ancestry current smoker individuals, 449 Latino current smoker individuals, 704 Japanese ancestry current smoker individuals	NA	8q24.22	8	133627845	NR	ST3GAL1 - LOC105375773	6482	105375773		55391	35916	rs2945731-?	rs2945731	0	2945731	intergenic_variant	1	NR	2e-06	5.69897	(AA)	1.2332	[NR] unit decrease	Illumina [up to 11892802] (imputed)	N	smoking behavior, 3-hydroxypropylmercapturic acid measurement	http://www.ebi.ac.uk/efo/EFO_0004318, http://www.ebi.ac.uk/efo/EFO_0007014	GCST002956
2016-07-14	26053186	Park SL	2015-06-08	PLoS One	www.ncbi.nlm.nih.gov/pubmed/26053186	Mercapturic Acids Derived from the Toxicants Acrolein and Crotonaldehyde in the Urine of Cigarette Smokers from Five Ethnic Groups with Differing Risks for Lung Cancer.	3-hydroxypropylmercapturic acid levels in smokers	362 African American current smoker individuals, 329 Native Hawaiian ancestry current smoker individuals, 438 European ancestry current smoker individuals, 449 Latino current smoker individuals, 704 Japanese ancestry current smoker individuals	NA	6q13	6	73429655	NR	MB21D1	NA	NA	115004	NA	NA	rs311671-?	rs311671	0	311671	intron_variant	0	NR	5e-06	5.30103	(AA)	0.493	[NR] unit decrease	Illumina [up to 11892802] (imputed)	N	smoking behavior, 3-hydroxypropylmercapturic acid measurement	http://www.ebi.ac.uk/efo/EFO_0004318, http://www.ebi.ac.uk/efo/EFO_0007014	GCST002956
2016-07-14	26053186	Park SL	2015-06-08	PLoS One	www.ncbi.nlm.nih.gov/pubmed/26053186	Mercapturic Acids Derived from the Toxicants Acrolein and Crotonaldehyde in the Urine of Cigarette Smokers from Five Ethnic Groups with Differing Risks for Lung Cancer.	3-hydroxypropylmercapturic acid levels in smokers	362 African American current smoker individuals, 329 Native Hawaiian ancestry current smoker individuals, 438 European ancestry current smoker individuals, 449 Latino current smoker individuals, 704 Japanese ancestry current smoker individuals	NA	11p15.1	11	21687041	NR	LOC107984320	NA	NA	107984320	NA	NA	rs34402840-?	rs34402840	0	34402840	intergenic_variant	0	NR	9e-07	6.04576	(AA)	1.5785	[NR] unit decrease	Illumina [up to 11892802] (imputed)	N	smoking behavior, 3-hydroxypropylmercapturic acid measurement	http://www.ebi.ac.uk/efo/EFO_0004318, http://www.ebi.ac.uk/efo/EFO_0007014	GCST002956
2016-07-14	26053186	Park SL	2015-06-08	PLoS One	www.ncbi.nlm.nih.gov/pubmed/26053186	Mercapturic Acids Derived from the Toxicants Acrolein and Crotonaldehyde in the Urine of Cigarette Smokers from Five Ethnic Groups with Differing Risks for Lung Cancer.	3-hydroxypropylmercapturic acid levels in smokers	362 African American current smoker individuals, 329 Native Hawaiian ancestry current smoker individuals, 438 European ancestry current smoker individuals, 449 Latino current smoker individuals, 704 Japanese ancestry current smoker individuals	NA	7p12.1	7	51636695	NR	ROBO2P1 - LOC105375278	106480790	105375278		36122	71277	rs35493220-?	rs35493220	0	35493220	intergenic_variant	1	NR	6e-07	6.22185	(AA)	1.1798	[NR] unit decrease	Illumina [up to 11892802] (imputed)	N	smoking behavior, 3-hydroxypropylmercapturic acid measurement	http://www.ebi.ac.uk/efo/EFO_0004318, http://www.ebi.ac.uk/efo/EFO_0007014	GCST002956
2016-07-14	26053186	Park SL	2015-06-08	PLoS One	www.ncbi.nlm.nih.gov/pubmed/26053186	Mercapturic Acids Derived from the Toxicants Acrolein and Crotonaldehyde in the Urine of Cigarette Smokers from Five Ethnic Groups with Differing Risks for Lung Cancer.	3-hydroxypropylmercapturic acid levels in smokers	362 African American current smoker individuals, 329 Native Hawaiian ancestry current smoker individuals, 438 European ancestry current smoker individuals, 449 Latino current smoker individuals, 704 Japanese ancestry current smoker individuals	NA	8p23.1	8	10829027	NR	PINX1	NA	NA	54984	NA	NA	rs35660623-?	rs35660623	0	35660623	intron_variant	0	NR	5e-06	5.30103	(AA)	0.5385	[NR] unit decrease	Illumina [up to 11892802] (imputed)	N	smoking behavior, 3-hydroxypropylmercapturic acid measurement	http://www.ebi.ac.uk/efo/EFO_0004318, http://www.ebi.ac.uk/efo/EFO_0007014	GCST002956
2016-07-14	26053186	Park SL	2015-06-08	PLoS One	www.ncbi.nlm.nih.gov/pubmed/26053186	Mercapturic Acids Derived from the Toxicants Acrolein and Crotonaldehyde in the Urine of Cigarette Smokers from Five Ethnic Groups with Differing Risks for Lung Cancer.	3-hydroxypropylmercapturic acid levels in smokers	362 African American current smoker individuals, 329 Native Hawaiian ancestry current smoker individuals, 438 European ancestry current smoker individuals, 449 Latino current smoker individuals, 704 Japanese ancestry current smoker individuals	NA	5q23.3	5	129188192	NR	LOC102723654	NA	NA	102723654	NA	NA	rs35757618-?	rs35757618	0	35757618	intergenic_variant	0	NR	2e-06	5.69897	(AA)	1.1564	[NR] unit decrease	Illumina [up to 11892802] (imputed)	N	smoking behavior, 3-hydroxypropylmercapturic acid measurement	http://www.ebi.ac.uk/efo/EFO_0004318, http://www.ebi.ac.uk/efo/EFO_0007014	GCST002956
2016-07-14	26053186	Park SL	2015-06-08	PLoS One	www.ncbi.nlm.nih.gov/pubmed/26053186	Mercapturic Acids Derived from the Toxicants Acrolein and Crotonaldehyde in the Urine of Cigarette Smokers from Five Ethnic Groups with Differing Risks for Lung Cancer.	3-hydroxypropylmercapturic acid levels in smokers	362 African American current smoker individuals, 329 Native Hawaiian ancestry current smoker individuals, 438 European ancestry current smoker individuals, 449 Latino current smoker individuals, 704 Japanese ancestry current smoker individuals	NA	19q13.43	19	57291543	NR	ZNF460	NA	NA	10794	NA	NA	rs36032958-?	rs36032958	0	36032958	synonymous_variant	0	NR	5e-06	5.30103	(AA)	1.1962	[NR] unit decrease	Illumina [up to 11892802] (imputed)	N	smoking behavior, 3-hydroxypropylmercapturic acid measurement	http://www.ebi.ac.uk/efo/EFO_0004318, http://www.ebi.ac.uk/efo/EFO_0007014	GCST002956
2016-07-14	26053186	Park SL	2015-06-08	PLoS One	www.ncbi.nlm.nih.gov/pubmed/26053186	Mercapturic Acids Derived from the Toxicants Acrolein and Crotonaldehyde in the Urine of Cigarette Smokers from Five Ethnic Groups with Differing Risks for Lung Cancer.	3-hydroxypropylmercapturic acid levels in smokers	362 African American current smoker individuals, 329 Native Hawaiian ancestry current smoker individuals, 438 European ancestry current smoker individuals, 449 Latino current smoker individuals, 704 Japanese ancestry current smoker individuals	NA	12q24.21	12	114366775	NR	TBX5	NA	NA	6910	NA	NA	rs3782464-?	rs3782464	0	3782464	intron_variant	0	NR	7e-06	5.1549	(AA)	0.3457	[NR] unit increase	Illumina [up to 11892802] (imputed)	N	smoking behavior, 3-hydroxypropylmercapturic acid measurement	http://www.ebi.ac.uk/efo/EFO_0004318, http://www.ebi.ac.uk/efo/EFO_0007014	GCST002956
2016-07-14	26053186	Park SL	2015-06-08	PLoS One	www.ncbi.nlm.nih.gov/pubmed/26053186	Mercapturic Acids Derived from the Toxicants Acrolein and Crotonaldehyde in the Urine of Cigarette Smokers from Five Ethnic Groups with Differing Risks for Lung Cancer.	3-hydroxypropylmercapturic acid levels in smokers	362 African American current smoker individuals, 329 Native Hawaiian ancestry current smoker individuals, 438 European ancestry current smoker individuals, 449 Latino current smoker individuals, 704 Japanese ancestry current smoker individuals	NA	6q23.2	6	133287530	NR	EYA4	NA	NA	2070	NA	NA	rs454953-?	rs454953	0	454953	intron_variant	0	NR	4e-06	5.39794	(AA)	0.2799	[NR] unit decrease	Illumina [up to 11892802] (imputed)	N	smoking behavior, 3-hydroxypropylmercapturic acid measurement	http://www.ebi.ac.uk/efo/EFO_0004318, http://www.ebi.ac.uk/efo/EFO_0007014	GCST002956
2016-07-14	26053186	Park SL	2015-06-08	PLoS One	www.ncbi.nlm.nih.gov/pubmed/26053186	Mercapturic Acids Derived from the Toxicants Acrolein and Crotonaldehyde in the Urine of Cigarette Smokers from Five Ethnic Groups with Differing Risks for Lung Cancer.	3-hydroxypropylmercapturic acid levels in smokers	362 African American current smoker individuals, 329 Native Hawaiian ancestry current smoker individuals, 438 European ancestry current smoker individuals, 449 Latino current smoker individuals, 704 Japanese ancestry current smoker individuals	NA	2p15	2	61245497	NR	USP34	NA	NA	9736	NA	NA	rs4671400-?	rs4671400	0	4671400	intron_variant	0	NR	5e-06	5.30103	(AA)	0.805	[NR] unit increase	Illumina [up to 11892802] (imputed)	N	smoking behavior, 3-hydroxypropylmercapturic acid measurement	http://www.ebi.ac.uk/efo/EFO_0004318, http://www.ebi.ac.uk/efo/EFO_0007014	GCST002956
2016-07-14	26053186	Park SL	2015-06-08	PLoS One	www.ncbi.nlm.nih.gov/pubmed/26053186	Mercapturic Acids Derived from the Toxicants Acrolein and Crotonaldehyde in the Urine of Cigarette Smokers from Five Ethnic Groups with Differing Risks for Lung Cancer.	3-hydroxypropylmercapturic acid levels in smokers	362 African American current smoker individuals, 329 Native Hawaiian ancestry current smoker individuals, 438 European ancestry current smoker individuals, 449 Latino current smoker individuals, 704 Japanese ancestry current smoker individuals	NA	18p11.32	18	2507426	NR	LOC105371961 - METTL4	105371961	64863		136309	30099	rs4797996-?	rs4797996	0	4797996	intergenic_variant	1	NR	2e-06	5.69897	(AA)	0.3058	[NR] unit increase	Illumina [up to 11892802] (imputed)	N	smoking behavior, 3-hydroxypropylmercapturic acid measurement	http://www.ebi.ac.uk/efo/EFO_0004318, http://www.ebi.ac.uk/efo/EFO_0007014	GCST002956
2016-07-14	26053186	Park SL	2015-06-08	PLoS One	www.ncbi.nlm.nih.gov/pubmed/26053186	Mercapturic Acids Derived from the Toxicants Acrolein and Crotonaldehyde in the Urine of Cigarette Smokers from Five Ethnic Groups with Differing Risks for Lung Cancer.	3-hydroxypropylmercapturic acid levels in smokers	362 African American current smoker individuals, 329 Native Hawaiian ancestry current smoker individuals, 438 European ancestry current smoker individuals, 449 Latino current smoker individuals, 704 Japanese ancestry current smoker individuals	NA	11q13.5	11	76556433	NR	C11orf30 - LOC101928813	56946	101928813		3532	51718	rs55904328-?	rs55904328	0	55904328	downstream_gene_variant	1	NR	6e-08	7.22185	(AA)	0.4203	[NR] unit decrease	Illumina [up to 11892802] (imputed)	N	smoking behavior, 3-hydroxypropylmercapturic acid measurement	http://www.ebi.ac.uk/efo/EFO_0004318, http://www.ebi.ac.uk/efo/EFO_0007014	GCST002956
2016-07-14	26053186	Park SL	2015-06-08	PLoS One	www.ncbi.nlm.nih.gov/pubmed/26053186	Mercapturic Acids Derived from the Toxicants Acrolein and Crotonaldehyde in the Urine of Cigarette Smokers from Five Ethnic Groups with Differing Risks for Lung Cancer.	3-hydroxypropylmercapturic acid levels in smokers	362 African American current smoker individuals, 329 Native Hawaiian ancestry current smoker individuals, 438 European ancestry current smoker individuals, 449 Latino current smoker individuals, 704 Japanese ancestry current smoker individuals	NA	5q11.2	5	58227651	NR	LOC105378983 - LOC105378984	105378983	105378984		8751	162617	rs55966191-?	rs55966191	0	55966191	intergenic_variant	1	NR	5e-07	6.30103	(AA)	1.042	[NR] unit decrease	Illumina [up to 11892802] (imputed)	N	smoking behavior, 3-hydroxypropylmercapturic acid measurement	http://www.ebi.ac.uk/efo/EFO_0004318, http://www.ebi.ac.uk/efo/EFO_0007014	GCST002956
2016-07-14	26053186	Park SL	2015-06-08	PLoS One	www.ncbi.nlm.nih.gov/pubmed/26053186	Mercapturic Acids Derived from the Toxicants Acrolein and Crotonaldehyde in the Urine of Cigarette Smokers from Five Ethnic Groups with Differing Risks for Lung Cancer.	3-hydroxypropylmercapturic acid levels in smokers	362 African American current smoker individuals, 329 Native Hawaiian ancestry current smoker individuals, 438 European ancestry current smoker individuals, 449 Latino current smoker individuals, 704 Japanese ancestry current smoker individuals	NA	4q35.1	4	185351567	NR	SNX25	NA	NA	83891	NA	NA	rs61731371-?	rs61731371	0	61731371	synonymous_variant	0	NR	3e-06	5.52288	(AA)	1.4609	[NR] unit decrease	Illumina [up to 11892802] (imputed)	N	smoking behavior, 3-hydroxypropylmercapturic acid measurement	http://www.ebi.ac.uk/efo/EFO_0004318, http://www.ebi.ac.uk/efo/EFO_0007014	GCST002956
2016-07-14	26053186	Park SL	2015-06-08	PLoS One	www.ncbi.nlm.nih.gov/pubmed/26053186	Mercapturic Acids Derived from the Toxicants Acrolein and Crotonaldehyde in the Urine of Cigarette Smokers from Five Ethnic Groups with Differing Risks for Lung Cancer.	3-hydroxypropylmercapturic acid levels in smokers	362 African American current smoker individuals, 329 Native Hawaiian ancestry current smoker individuals, 438 European ancestry current smoker individuals, 449 Latino current smoker individuals, 704 Japanese ancestry current smoker individuals	NA	20p12.3	20	8294998	NR	PLCB1	NA	NA	23236	NA	NA	rs62195918-?	rs62195918	0	62195918	intron_variant	0	NR	5e-06	5.30103	(AA)	0.3458	[NR] unit decrease	Illumina [up to 11892802] (imputed)	N	smoking behavior, 3-hydroxypropylmercapturic acid measurement	http://www.ebi.ac.uk/efo/EFO_0004318, http://www.ebi.ac.uk/efo/EFO_0007014	GCST002956
2016-07-14	26053186	Park SL	2015-06-08	PLoS One	www.ncbi.nlm.nih.gov/pubmed/26053186	Mercapturic Acids Derived from the Toxicants Acrolein and Crotonaldehyde in the Urine of Cigarette Smokers from Five Ethnic Groups with Differing Risks for Lung Cancer.	3-hydroxypropylmercapturic acid levels in smokers	362 African American current smoker individuals, 329 Native Hawaiian ancestry current smoker individuals, 438 European ancestry current smoker individuals, 449 Latino current smoker individuals, 704 Japanese ancestry current smoker individuals	NA	2q37.1	2	231879093	NR	GAMTP1 - MIR1471	391491	100302126		68693	13149	rs6714205-?	rs6714205	0	6714205	intergenic_variant	1	NR	2e-07	6.69897	(AA)	0.3626	[NR] unit decrease	Illumina [up to 11892802] (imputed)	N	smoking behavior, 3-hydroxypropylmercapturic acid measurement	http://www.ebi.ac.uk/efo/EFO_0004318, http://www.ebi.ac.uk/efo/EFO_0007014	GCST002956
2016-07-14	26053186	Park SL	2015-06-08	PLoS One	www.ncbi.nlm.nih.gov/pubmed/26053186	Mercapturic Acids Derived from the Toxicants Acrolein and Crotonaldehyde in the Urine of Cigarette Smokers from Five Ethnic Groups with Differing Risks for Lung Cancer.	3-hydroxypropylmercapturic acid levels in smokers	362 African American current smoker individuals, 329 Native Hawaiian ancestry current smoker individuals, 438 European ancestry current smoker individuals, 449 Latino current smoker individuals, 704 Japanese ancestry current smoker individuals	NA	6p22.3	6	19235878	NR	LOC101928519 - LOC105374961	101928519	105374961		55398	81174	rs6931743-?	rs6931743	0	6931743	intergenic_variant	1	NR	2e-06	5.69897	(AA)	0.9262	[NR] unit decrease	Illumina [up to 11892802] (imputed)	N	smoking behavior, 3-hydroxypropylmercapturic acid measurement	http://www.ebi.ac.uk/efo/EFO_0004318, http://www.ebi.ac.uk/efo/EFO_0007014	GCST002956
2016-07-14	26053186	Park SL	2015-06-08	PLoS One	www.ncbi.nlm.nih.gov/pubmed/26053186	Mercapturic Acids Derived from the Toxicants Acrolein and Crotonaldehyde in the Urine of Cigarette Smokers from Five Ethnic Groups with Differing Risks for Lung Cancer.	3-hydroxypropylmercapturic acid levels in smokers	362 African American current smoker individuals, 329 Native Hawaiian ancestry current smoker individuals, 438 European ancestry current smoker individuals, 449 Latino current smoker individuals, 704 Japanese ancestry current smoker individuals	NA	9p21.1	9	28024196	NR	LINGO2	NA	NA	158038	NA	NA	rs72724928-?	rs72724928	0	72724928	intron_variant	0	NR	9e-07	6.04576	(AA)	1.5217	[NR] unit decrease	Illumina [up to 11892802] (imputed)	N	smoking behavior, 3-hydroxypropylmercapturic acid measurement	http://www.ebi.ac.uk/efo/EFO_0004318, http://www.ebi.ac.uk/efo/EFO_0007014	GCST002956
2016-07-14	26053186	Park SL	2015-06-08	PLoS One	www.ncbi.nlm.nih.gov/pubmed/26053186	Mercapturic Acids Derived from the Toxicants Acrolein and Crotonaldehyde in the Urine of Cigarette Smokers from Five Ethnic Groups with Differing Risks for Lung Cancer.	3-hydroxypropylmercapturic acid levels in smokers	362 African American current smoker individuals, 329 Native Hawaiian ancestry current smoker individuals, 438 European ancestry current smoker individuals, 449 Latino current smoker individuals, 704 Japanese ancestry current smoker individuals	NA	5q11.1	5	50324716	NR	HCN1 - EMB	348980	133418		4628598	71476	rs72749828-?	rs72749828	0	72749828	intergenic_variant	1	NR	2e-06	5.69897	(AA)	0.8801	[NR] unit decrease	Illumina [up to 11892802] (imputed)	N	smoking behavior, 3-hydroxypropylmercapturic acid measurement	http://www.ebi.ac.uk/efo/EFO_0004318, http://www.ebi.ac.uk/efo/EFO_0007014	GCST002956
2016-07-14	26053186	Park SL	2015-06-08	PLoS One	www.ncbi.nlm.nih.gov/pubmed/26053186	Mercapturic Acids Derived from the Toxicants Acrolein and Crotonaldehyde in the Urine of Cigarette Smokers from Five Ethnic Groups with Differing Risks for Lung Cancer.	3-hydroxypropylmercapturic acid levels in smokers	362 African American current smoker individuals, 329 Native Hawaiian ancestry current smoker individuals, 438 European ancestry current smoker individuals, 449 Latino current smoker individuals, 704 Japanese ancestry current smoker individuals	NA	3q25.1	3	151426056	NR	MED12L	NA	NA	116931	NA	NA	rs73869064-?	rs73869064	0	73869064	intron_variant	0	NR	3e-06	5.52288	(AA)	0.3879	[NR] unit decrease	Illumina [up to 11892802] (imputed)	N	smoking behavior, 3-hydroxypropylmercapturic acid measurement	http://www.ebi.ac.uk/efo/EFO_0004318, http://www.ebi.ac.uk/efo/EFO_0007014	GCST002956
2016-07-14	26053186	Park SL	2015-06-08	PLoS One	www.ncbi.nlm.nih.gov/pubmed/26053186	Mercapturic Acids Derived from the Toxicants Acrolein and Crotonaldehyde in the Urine of Cigarette Smokers from Five Ethnic Groups with Differing Risks for Lung Cancer.	3-hydroxypropylmercapturic acid levels in smokers	362 African American current smoker individuals, 329 Native Hawaiian ancestry current smoker individuals, 438 European ancestry current smoker individuals, 449 Latino current smoker individuals, 704 Japanese ancestry current smoker individuals	NA	15q25.3	15	87214547	NR	LOC105370955 - LOC107984735	105370955	107984735		35972	94086	rs75676075-?	rs75676075	0	75676075	intergenic_variant	1	NR	7e-06	5.1549	(AA)	0.5371	[NR] unit decrease	Illumina [up to 11892802] (imputed)	N	smoking behavior, 3-hydroxypropylmercapturic acid measurement	http://www.ebi.ac.uk/efo/EFO_0004318, http://www.ebi.ac.uk/efo/EFO_0007014	GCST002956
2016-07-14	26053186	Park SL	2015-06-08	PLoS One	www.ncbi.nlm.nih.gov/pubmed/26053186	Mercapturic Acids Derived from the Toxicants Acrolein and Crotonaldehyde in the Urine of Cigarette Smokers from Five Ethnic Groups with Differing Risks for Lung Cancer.	3-hydroxypropylmercapturic acid levels in smokers	362 African American current smoker individuals, 329 Native Hawaiian ancestry current smoker individuals, 438 European ancestry current smoker individuals, 449 Latino current smoker individuals, 704 Japanese ancestry current smoker individuals	NA	10p12.2	10	24068862	NR	KIAA1217	NA	NA	56243	NA	NA	rs75984653-?	rs75984653	0	75984653	intron_variant	0	NR	7e-06	5.1549	(AA)	1.2881	[NR] unit decrease	Illumina [up to 11892802] (imputed)	N	smoking behavior, 3-hydroxypropylmercapturic acid measurement	http://www.ebi.ac.uk/efo/EFO_0004318, http://www.ebi.ac.uk/efo/EFO_0007014	GCST002956
2016-07-14	26053186	Park SL	2015-06-08	PLoS One	www.ncbi.nlm.nih.gov/pubmed/26053186	Mercapturic Acids Derived from the Toxicants Acrolein and Crotonaldehyde in the Urine of Cigarette Smokers from Five Ethnic Groups with Differing Risks for Lung Cancer.	3-hydroxypropylmercapturic acid levels in smokers	362 African American current smoker individuals, 329 Native Hawaiian ancestry current smoker individuals, 438 European ancestry current smoker individuals, 449 Latino current smoker individuals, 704 Japanese ancestry current smoker individuals	NA	13q12.12	13	23847637	NR	MIPEP	NA	NA	4285	NA	NA	rs76248362-?	rs76248362	0	76248362	intron_variant	0	NR	5e-06	5.30103	(AA)	1.3521	[NR] unit decrease	Illumina [up to 11892802] (imputed)	N	smoking behavior, 3-hydroxypropylmercapturic acid measurement	http://www.ebi.ac.uk/efo/EFO_0004318, http://www.ebi.ac.uk/efo/EFO_0007014	GCST002956
2016-07-14	26053186	Park SL	2015-06-08	PLoS One	www.ncbi.nlm.nih.gov/pubmed/26053186	Mercapturic Acids Derived from the Toxicants Acrolein and Crotonaldehyde in the Urine of Cigarette Smokers from Five Ethnic Groups with Differing Risks for Lung Cancer.	3-hydroxypropylmercapturic acid levels in smokers	362 African American current smoker individuals, 329 Native Hawaiian ancestry current smoker individuals, 438 European ancestry current smoker individuals, 449 Latino current smoker individuals, 704 Japanese ancestry current smoker individuals	NA	17q12	17	37529428	NR	SYNRG	NA	NA	11276	NA	NA	rs763512-?	rs763512	0	763512	intron_variant	0	NR	6e-06	5.22185	(AA)	0.3996	[NR] unit increase	Illumina [up to 11892802] (imputed)	N	smoking behavior, 3-hydroxypropylmercapturic acid measurement	http://www.ebi.ac.uk/efo/EFO_0004318, http://www.ebi.ac.uk/efo/EFO_0007014	GCST002956
2016-07-14	26053186	Park SL	2015-06-08	PLoS One	www.ncbi.nlm.nih.gov/pubmed/26053186	Mercapturic Acids Derived from the Toxicants Acrolein and Crotonaldehyde in the Urine of Cigarette Smokers from Five Ethnic Groups with Differing Risks for Lung Cancer.	3-hydroxypropylmercapturic acid levels in smokers	362 African American current smoker individuals, 329 Native Hawaiian ancestry current smoker individuals, 438 European ancestry current smoker individuals, 449 Latino current smoker individuals, 704 Japanese ancestry current smoker individuals	NA	4q21.1	4	77425223	NR	LOC105377295 - CXCL13	105377295	10563		14289	86530	rs7669806-?	rs7669806	0	7669806	intron_variant	1	NR	7e-06	5.1549	(AA)	0.4845	[NR] unit decrease	Illumina [up to 11892802] (imputed)	N	smoking behavior, 3-hydroxypropylmercapturic acid measurement	http://www.ebi.ac.uk/efo/EFO_0004318, http://www.ebi.ac.uk/efo/EFO_0007014	GCST002956
2016-07-14	26053186	Park SL	2015-06-08	PLoS One	www.ncbi.nlm.nih.gov/pubmed/26053186	Mercapturic Acids Derived from the Toxicants Acrolein and Crotonaldehyde in the Urine of Cigarette Smokers from Five Ethnic Groups with Differing Risks for Lung Cancer.	3-hydroxypropylmercapturic acid levels in smokers	362 African American current smoker individuals, 329 Native Hawaiian ancestry current smoker individuals, 438 European ancestry current smoker individuals, 449 Latino current smoker individuals, 704 Japanese ancestry current smoker individuals	NA	4p14	4	37181024	NR	LOC101928721 - MIR4801	101928721	100616435		46956	60886	rs7678296-?	rs7678296	0	7678296	intergenic_variant	1	NR	7e-06	5.1549	(AA)	0.4535	[NR] unit decrease	Illumina [up to 11892802] (imputed)	N	smoking behavior, 3-hydroxypropylmercapturic acid measurement	http://www.ebi.ac.uk/efo/EFO_0004318, http://www.ebi.ac.uk/efo/EFO_0007014	GCST002956
2016-07-14	26053186	Park SL	2015-06-08	PLoS One	www.ncbi.nlm.nih.gov/pubmed/26053186	Mercapturic Acids Derived from the Toxicants Acrolein and Crotonaldehyde in the Urine of Cigarette Smokers from Five Ethnic Groups with Differing Risks for Lung Cancer.	3-hydroxypropylmercapturic acid levels in smokers	362 African American current smoker individuals, 329 Native Hawaiian ancestry current smoker individuals, 438 European ancestry current smoker individuals, 449 Latino current smoker individuals, 704 Japanese ancestry current smoker individuals	NA	4q13.1	4	64356524	NR	TECRL	NA	NA	253017	NA	NA	rs7698280-?	rs7698280	0	7698280	intron_variant	0	NR	5e-06	5.30103	(AA)	0.3344	[NR] unit decrease	Illumina [up to 11892802] (imputed)	N	smoking behavior, 3-hydroxypropylmercapturic acid measurement	http://www.ebi.ac.uk/efo/EFO_0004318, http://www.ebi.ac.uk/efo/EFO_0007014	GCST002956
2016-07-14	26053186	Park SL	2015-06-08	PLoS One	www.ncbi.nlm.nih.gov/pubmed/26053186	Mercapturic Acids Derived from the Toxicants Acrolein and Crotonaldehyde in the Urine of Cigarette Smokers from Five Ethnic Groups with Differing Risks for Lung Cancer.	3-hydroxypropylmercapturic acid levels in smokers	362 African American current smoker individuals, 329 Native Hawaiian ancestry current smoker individuals, 438 European ancestry current smoker individuals, 449 Latino current smoker individuals, 704 Japanese ancestry current smoker individuals	NA	10q21.2	10	59904437	NR	CCDC6	NA	NA	8030	NA	NA	rs77329626-?	rs77329626	0	77329626	intron_variant	0	NR	8e-06	5.09691	(AA)	1.4476	[NR] unit decrease	Illumina [up to 11892802] (imputed)	N	smoking behavior, 3-hydroxypropylmercapturic acid measurement	http://www.ebi.ac.uk/efo/EFO_0004318, http://www.ebi.ac.uk/efo/EFO_0007014	GCST002956
2016-07-14	26053186	Park SL	2015-06-08	PLoS One	www.ncbi.nlm.nih.gov/pubmed/26053186	Mercapturic Acids Derived from the Toxicants Acrolein and Crotonaldehyde in the Urine of Cigarette Smokers from Five Ethnic Groups with Differing Risks for Lung Cancer.	3-hydroxypropylmercapturic acid levels in smokers	362 African American current smoker individuals, 329 Native Hawaiian ancestry current smoker individuals, 438 European ancestry current smoker individuals, 449 Latino current smoker individuals, 704 Japanese ancestry current smoker individuals	NA	8p11.21	8	41125666	NR	RNU6-356P - LOC105379771	106479724	105379771		92668	46663	rs77924284-?	rs77924284	0	77924284	intergenic_variant	1	NR	3e-07	6.52288	(AA)	0.5406	[NR] unit decrease	Illumina [up to 11892802] (imputed)	N	smoking behavior, 3-hydroxypropylmercapturic acid measurement	http://www.ebi.ac.uk/efo/EFO_0004318, http://www.ebi.ac.uk/efo/EFO_0007014	GCST002956
2016-07-14	26053186	Park SL	2015-06-08	PLoS One	www.ncbi.nlm.nih.gov/pubmed/26053186	Mercapturic Acids Derived from the Toxicants Acrolein and Crotonaldehyde in the Urine of Cigarette Smokers from Five Ethnic Groups with Differing Risks for Lung Cancer.	3-hydroxypropylmercapturic acid levels in smokers	362 African American current smoker individuals, 329 Native Hawaiian ancestry current smoker individuals, 438 European ancestry current smoker individuals, 449 Latino current smoker individuals, 704 Japanese ancestry current smoker individuals	NA	18q21.1	18	50490517	NR	RPLP0P11 - MAPK4	647094	5596		31658	69264	rs77990856-?	rs77990856	0	77990856	intergenic_variant	1	NR	5e-11	10.301	(AA)	1.9734	[NR] unit decrease	Illumina [up to 11892802] (imputed)	N	smoking behavior, 3-hydroxypropylmercapturic acid measurement	http://www.ebi.ac.uk/efo/EFO_0004318, http://www.ebi.ac.uk/efo/EFO_0007014	GCST002956
2016-07-14	26053186	Park SL	2015-06-08	PLoS One	www.ncbi.nlm.nih.gov/pubmed/26053186	Mercapturic Acids Derived from the Toxicants Acrolein and Crotonaldehyde in the Urine of Cigarette Smokers from Five Ethnic Groups with Differing Risks for Lung Cancer.	3-hydroxypropylmercapturic acid levels in smokers	362 African American current smoker individuals, 329 Native Hawaiian ancestry current smoker individuals, 438 European ancestry current smoker individuals, 449 Latino current smoker individuals, 704 Japanese ancestry current smoker individuals	NA	20q13.31	20	57280737	NR	LOC105372687	NA	NA	105372687	NA	NA	rs78404372-?	rs78404372	0	78404372	intron_variant	0	NR	7e-07	6.1549	(AA)	0.8275	[NR] unit decrease	Illumina [up to 11892802] (imputed)	N	smoking behavior, 3-hydroxypropylmercapturic acid measurement	http://www.ebi.ac.uk/efo/EFO_0004318, http://www.ebi.ac.uk/efo/EFO_0007014	GCST002956
2016-07-14	26053186	Park SL	2015-06-08	PLoS One	www.ncbi.nlm.nih.gov/pubmed/26053186	Mercapturic Acids Derived from the Toxicants Acrolein and Crotonaldehyde in the Urine of Cigarette Smokers from Five Ethnic Groups with Differing Risks for Lung Cancer.	3-hydroxypropylmercapturic acid levels in smokers	362 African American current smoker individuals, 329 Native Hawaiian ancestry current smoker individuals, 438 European ancestry current smoker individuals, 449 Latino current smoker individuals, 704 Japanese ancestry current smoker individuals	NA	17q25.3	17	82566308	NR	FOXK2	NA	NA	3607	NA	NA	rs78461346-?	rs78461346	0	78461346	intron_variant	0	NR	8e-06	5.09691	(AA)	1.2145	[NR] unit decrease	Illumina [up to 11892802] (imputed)	N	smoking behavior, 3-hydroxypropylmercapturic acid measurement	http://www.ebi.ac.uk/efo/EFO_0004318, http://www.ebi.ac.uk/efo/EFO_0007014	GCST002956
2016-07-14	26053186	Park SL	2015-06-08	PLoS One	www.ncbi.nlm.nih.gov/pubmed/26053186	Mercapturic Acids Derived from the Toxicants Acrolein and Crotonaldehyde in the Urine of Cigarette Smokers from Five Ethnic Groups with Differing Risks for Lung Cancer.	3-hydroxypropylmercapturic acid levels in smokers	362 African American current smoker individuals, 329 Native Hawaiian ancestry current smoker individuals, 438 European ancestry current smoker individuals, 449 Latino current smoker individuals, 704 Japanese ancestry current smoker individuals	NA	12p13.1	12	13383212	NR	LINC01559 - RNA5SP353	283422	100873613		6467	57672	rs78791096-?	rs78791096	0	78791096	intron_variant	1	NR	8e-06	5.09691	(AA)	0.5516	[NR] unit increase	Illumina [up to 11892802] (imputed)	N	smoking behavior, 3-hydroxypropylmercapturic acid measurement	http://www.ebi.ac.uk/efo/EFO_0004318, http://www.ebi.ac.uk/efo/EFO_0007014	GCST002956
2016-07-14	26053186	Park SL	2015-06-08	PLoS One	www.ncbi.nlm.nih.gov/pubmed/26053186	Mercapturic Acids Derived from the Toxicants Acrolein and Crotonaldehyde in the Urine of Cigarette Smokers from Five Ethnic Groups with Differing Risks for Lung Cancer.	3-hydroxypropylmercapturic acid levels in smokers	362 African American current smoker individuals, 329 Native Hawaiian ancestry current smoker individuals, 438 European ancestry current smoker individuals, 449 Latino current smoker individuals, 704 Japanese ancestry current smoker individuals	NA	6q25.3	6	158910228	NR	C6orf99	NA	NA	100130967	NA	NA	rs78995442-?	rs78995442	0	78995442	non_coding_transcript_exon_variant	0	NR	5e-06	5.30103	(AA)	0.6532	[NR] unit decrease	Illumina [up to 11892802] (imputed)	N	smoking behavior, 3-hydroxypropylmercapturic acid measurement	http://www.ebi.ac.uk/efo/EFO_0004318, http://www.ebi.ac.uk/efo/EFO_0007014	GCST002956
2016-07-14	26053186	Park SL	2015-06-08	PLoS One	www.ncbi.nlm.nih.gov/pubmed/26053186	Mercapturic Acids Derived from the Toxicants Acrolein and Crotonaldehyde in the Urine of Cigarette Smokers from Five Ethnic Groups with Differing Risks for Lung Cancer.	3-hydroxypropylmercapturic acid levels in smokers	362 African American current smoker individuals, 329 Native Hawaiian ancestry current smoker individuals, 438 European ancestry current smoker individuals, 449 Latino current smoker individuals, 704 Japanese ancestry current smoker individuals	NA	17q25.3	17	79309121	NR	RBFOX3	NA	NA	146713	NA	NA	rs79211555-?	rs79211555	0	79211555	intron_variant	0	NR	3e-08	7.52288	(AA)	1.6521	[NR] unit decrease	Illumina [up to 11892802] (imputed)	N	smoking behavior, 3-hydroxypropylmercapturic acid measurement	http://www.ebi.ac.uk/efo/EFO_0004318, http://www.ebi.ac.uk/efo/EFO_0007014	GCST002956
2016-07-14	26053186	Park SL	2015-06-08	PLoS One	www.ncbi.nlm.nih.gov/pubmed/26053186	Mercapturic Acids Derived from the Toxicants Acrolein and Crotonaldehyde in the Urine of Cigarette Smokers from Five Ethnic Groups with Differing Risks for Lung Cancer.	3-hydroxypropylmercapturic acid levels in smokers	362 African American current smoker individuals, 329 Native Hawaiian ancestry current smoker individuals, 438 European ancestry current smoker individuals, 449 Latino current smoker individuals, 704 Japanese ancestry current smoker individuals	NA	2q36.1	2	223197727	NR	LOC105373905 - LOC105373906	105373905	105373906		83053	5329	rs79351035-?	rs79351035	0	79351035	intron_variant	1	NR	7e-06	5.1549	(AA)	0.8247	[NR] unit decrease	Illumina [up to 11892802] (imputed)	N	smoking behavior, 3-hydroxypropylmercapturic acid measurement	http://www.ebi.ac.uk/efo/EFO_0004318, http://www.ebi.ac.uk/efo/EFO_0007014	GCST002956
2016-07-14	26053186	Park SL	2015-06-08	PLoS One	www.ncbi.nlm.nih.gov/pubmed/26053186	Mercapturic Acids Derived from the Toxicants Acrolein and Crotonaldehyde in the Urine of Cigarette Smokers from Five Ethnic Groups with Differing Risks for Lung Cancer.	3-hydroxypropylmercapturic acid levels in smokers	362 African American current smoker individuals, 329 Native Hawaiian ancestry current smoker individuals, 438 European ancestry current smoker individuals, 449 Latino current smoker individuals, 704 Japanese ancestry current smoker individuals	NA	7p14.3	7	29416664	NR	CHN2	NA	NA	1124	NA	NA	rs79489058-?	rs79489058	0	79489058	intron_variant	0	NR	5e-06	5.30103	(AA)	1.3914	[NR] unit decrease	Illumina [up to 11892802] (imputed)	N	smoking behavior, 3-hydroxypropylmercapturic acid measurement	http://www.ebi.ac.uk/efo/EFO_0004318, http://www.ebi.ac.uk/efo/EFO_0007014	GCST002956
2016-07-14	26053186	Park SL	2015-06-08	PLoS One	www.ncbi.nlm.nih.gov/pubmed/26053186	Mercapturic Acids Derived from the Toxicants Acrolein and Crotonaldehyde in the Urine of Cigarette Smokers from Five Ethnic Groups with Differing Risks for Lung Cancer.	3-hydroxypropylmercapturic acid levels in smokers	362 African American current smoker individuals, 329 Native Hawaiian ancestry current smoker individuals, 438 European ancestry current smoker individuals, 449 Latino current smoker individuals, 704 Japanese ancestry current smoker individuals	NA	18p11.22	18	10592716	NR	NAPG - LOC105371990	8774	105371990		39947	3130	rs8098600-?	rs8098600	0	8098600	upstream_gene_variant	1	NR	8e-06	5.09691	(AA)	0.3827	[NR] unit decrease	Illumina [up to 11892802] (imputed)	N	smoking behavior, 3-hydroxypropylmercapturic acid measurement	http://www.ebi.ac.uk/efo/EFO_0004318, http://www.ebi.ac.uk/efo/EFO_0007014	GCST002956
2016-07-14	26053186	Park SL	2015-06-08	PLoS One	www.ncbi.nlm.nih.gov/pubmed/26053186	Mercapturic Acids Derived from the Toxicants Acrolein and Crotonaldehyde in the Urine of Cigarette Smokers from Five Ethnic Groups with Differing Risks for Lung Cancer.	3-hydroxypropylmercapturic acid levels in smokers	362 African American current smoker individuals, 329 Native Hawaiian ancestry current smoker individuals, 438 European ancestry current smoker individuals, 449 Latino current smoker individuals, 704 Japanese ancestry current smoker individuals	NA	5q23.1	5	117367334	NR	LOC105379139	NA	NA	105379139	NA	NA	rs10070219-?	rs10070219	0	10070219	intergenic_variant	0	NR	7e-06	5.1549	(EA)	0.3481	[0.2-0.5] unit decrease	Illumina [up to 11892802] (imputed)	N	smoking behavior, 3-hydroxypropylmercapturic acid measurement	http://www.ebi.ac.uk/efo/EFO_0004318, http://www.ebi.ac.uk/efo/EFO_0007014	GCST002956
2016-07-14	26053186	Park SL	2015-06-08	PLoS One	www.ncbi.nlm.nih.gov/pubmed/26053186	Mercapturic Acids Derived from the Toxicants Acrolein and Crotonaldehyde in the Urine of Cigarette Smokers from Five Ethnic Groups with Differing Risks for Lung Cancer.	3-hydroxypropylmercapturic acid levels in smokers	362 African American current smoker individuals, 329 Native Hawaiian ancestry current smoker individuals, 438 European ancestry current smoker individuals, 449 Latino current smoker individuals, 704 Japanese ancestry current smoker individuals	NA	9p23	9	10060843	NR	PTPRD	NA	NA	5789	NA	NA	rs10958852-?	rs10958852	0	10958852	intron_variant	0	NR	3e-07	6.52288	(EA)	0.8906	[0.55-1.23] unit decrease	Illumina [up to 11892802] (imputed)	N	smoking behavior, 3-hydroxypropylmercapturic acid measurement	http://www.ebi.ac.uk/efo/EFO_0004318, http://www.ebi.ac.uk/efo/EFO_0007014	GCST002956
2016-07-14	26053186	Park SL	2015-06-08	PLoS One	www.ncbi.nlm.nih.gov/pubmed/26053186	Mercapturic Acids Derived from the Toxicants Acrolein and Crotonaldehyde in the Urine of Cigarette Smokers from Five Ethnic Groups with Differing Risks for Lung Cancer.	3-hydroxypropylmercapturic acid levels in smokers	362 African American current smoker individuals, 329 Native Hawaiian ancestry current smoker individuals, 438 European ancestry current smoker individuals, 449 Latino current smoker individuals, 704 Japanese ancestry current smoker individuals	NA	11q14.2	11	88441800	NR	LOC101929174 - GRM5-AS1	101929174	100873989		13608	62776	rs11019935-?	rs11019935	0	11019935	intergenic_variant	1	NR	3e-07	6.52288	(EA)	0.8885	[0.55-1.22] unit decrease	Illumina [up to 11892802] (imputed)	N	smoking behavior, 3-hydroxypropylmercapturic acid measurement	http://www.ebi.ac.uk/efo/EFO_0004318, http://www.ebi.ac.uk/efo/EFO_0007014	GCST002956
2016-07-14	26053186	Park SL	2015-06-08	PLoS One	www.ncbi.nlm.nih.gov/pubmed/26053186	Mercapturic Acids Derived from the Toxicants Acrolein and Crotonaldehyde in the Urine of Cigarette Smokers from Five Ethnic Groups with Differing Risks for Lung Cancer.	3-hydroxypropylmercapturic acid levels in smokers	362 African American current smoker individuals, 329 Native Hawaiian ancestry current smoker individuals, 438 European ancestry current smoker individuals, 449 Latino current smoker individuals, 704 Japanese ancestry current smoker individuals	NA	8p22	8	13035349	NR	KIAA1456 - RNU6-842P	57604	106481447		5572	9001	rs113367091-?	rs113367091	0	113367091	downstream_gene_variant	1	NR	3e-06	5.52288	(EA)	0.8257	[0.48-1.17] unit decrease	Illumina [up to 11892802] (imputed)	N	smoking behavior, 3-hydroxypropylmercapturic acid measurement	http://www.ebi.ac.uk/efo/EFO_0004318, http://www.ebi.ac.uk/efo/EFO_0007014	GCST002956
2016-07-14	26053186	Park SL	2015-06-08	PLoS One	www.ncbi.nlm.nih.gov/pubmed/26053186	Mercapturic Acids Derived from the Toxicants Acrolein and Crotonaldehyde in the Urine of Cigarette Smokers from Five Ethnic Groups with Differing Risks for Lung Cancer.	3-hydroxypropylmercapturic acid levels in smokers	362 African American current smoker individuals, 329 Native Hawaiian ancestry current smoker individuals, 438 European ancestry current smoker individuals, 449 Latino current smoker individuals, 704 Japanese ancestry current smoker individuals	NA	17p13.1	17	8885434	NR	PIK3R5	NA	NA	23533	NA	NA	rs114619297-?	rs114619297	0	114619297	intron_variant	0	NR	5e-06	5.30103	(EA)	1.3777	[0.79-1.96] unit decrease	Illumina [up to 11892802] (imputed)	N	smoking behavior, 3-hydroxypropylmercapturic acid measurement	http://www.ebi.ac.uk/efo/EFO_0004318, http://www.ebi.ac.uk/efo/EFO_0007014	GCST002956
2016-07-14	26053186	Park SL	2015-06-08	PLoS One	www.ncbi.nlm.nih.gov/pubmed/26053186	Mercapturic Acids Derived from the Toxicants Acrolein and Crotonaldehyde in the Urine of Cigarette Smokers from Five Ethnic Groups with Differing Risks for Lung Cancer.	3-hydroxypropylmercapturic acid levels in smokers	362 African American current smoker individuals, 329 Native Hawaiian ancestry current smoker individuals, 438 European ancestry current smoker individuals, 449 Latino current smoker individuals, 704 Japanese ancestry current smoker individuals	NA	5q13.3	5	76053677	NR	SV2C	NA	NA	22987	NA	NA	rs117041666-?	rs117041666	0	117041666	intergenic_variant	0	NR	2e-06	5.69897	(EA)	1.1009	[0.65-1.55] unit decrease	Illumina [up to 11892802] (imputed)	N	smoking behavior, 3-hydroxypropylmercapturic acid measurement	http://www.ebi.ac.uk/efo/EFO_0004318, http://www.ebi.ac.uk/efo/EFO_0007014	GCST002956
2016-07-14	26053186	Park SL	2015-06-08	PLoS One	www.ncbi.nlm.nih.gov/pubmed/26053186	Mercapturic Acids Derived from the Toxicants Acrolein and Crotonaldehyde in the Urine of Cigarette Smokers from Five Ethnic Groups with Differing Risks for Lung Cancer.	3-hydroxypropylmercapturic acid levels in smokers	362 African American current smoker individuals, 329 Native Hawaiian ancestry current smoker individuals, 438 European ancestry current smoker individuals, 449 Latino current smoker individuals, 704 Japanese ancestry current smoker individuals	NA	10p11.23	10	30288009	NR	LOC101929279 - RNU6-598P	101929279	106479830		55319	11560	rs12220014-?	rs12220014	0	12220014	intergenic_variant	1	NR	4e-06	5.39794	(EA)	0.6201	[0.36-0.88] unit decrease	Illumina [up to 11892802] (imputed)	N	smoking behavior, 3-hydroxypropylmercapturic acid measurement	http://www.ebi.ac.uk/efo/EFO_0004318, http://www.ebi.ac.uk/efo/EFO_0007014	GCST002956
2016-07-14	26053186	Park SL	2015-06-08	PLoS One	www.ncbi.nlm.nih.gov/pubmed/26053186	Mercapturic Acids Derived from the Toxicants Acrolein and Crotonaldehyde in the Urine of Cigarette Smokers from Five Ethnic Groups with Differing Risks for Lung Cancer.	3-hydroxypropylmercapturic acid levels in smokers	362 African American current smoker individuals, 329 Native Hawaiian ancestry current smoker individuals, 438 European ancestry current smoker individuals, 449 Latino current smoker individuals, 704 Japanese ancestry current smoker individuals	NA	3p21.31	3	49475886	NR	DAG1	NA	NA	1605	NA	NA	rs142316462-?	rs142316462	0	142316462	intron_variant	0	NR	3e-06	5.52288	(EA)	0.6756	[0.4-0.96] unit increase	Illumina [up to 11892802] (imputed)	N	smoking behavior, 3-hydroxypropylmercapturic acid measurement	http://www.ebi.ac.uk/efo/EFO_0004318, http://www.ebi.ac.uk/efo/EFO_0007014	GCST002956
2016-07-14	26053186	Park SL	2015-06-08	PLoS One	www.ncbi.nlm.nih.gov/pubmed/26053186	Mercapturic Acids Derived from the Toxicants Acrolein and Crotonaldehyde in the Urine of Cigarette Smokers from Five Ethnic Groups with Differing Risks for Lung Cancer.	3-hydroxypropylmercapturic acid levels in smokers	362 African American current smoker individuals, 329 Native Hawaiian ancestry current smoker individuals, 438 European ancestry current smoker individuals, 449 Latino current smoker individuals, 704 Japanese ancestry current smoker individuals	NA	18q12.1	18	33861956	NR	NOL4	NA	NA	8715	NA	NA	rs142429341-?	rs142429341	0	142429341	intron_variant	0	NR	4e-06	5.39794	(EA)	0.3124	[0.18-0.44] unit decrease	Illumina [up to 11892802] (imputed)	N	smoking behavior, 3-hydroxypropylmercapturic acid measurement	http://www.ebi.ac.uk/efo/EFO_0004318, http://www.ebi.ac.uk/efo/EFO_0007014	GCST002956
2016-07-14	26053186	Park SL	2015-06-08	PLoS One	www.ncbi.nlm.nih.gov/pubmed/26053186	Mercapturic Acids Derived from the Toxicants Acrolein and Crotonaldehyde in the Urine of Cigarette Smokers from Five Ethnic Groups with Differing Risks for Lung Cancer.	3-hydroxypropylmercapturic acid levels in smokers	362 African American current smoker individuals, 329 Native Hawaiian ancestry current smoker individuals, 438 European ancestry current smoker individuals, 449 Latino current smoker individuals, 704 Japanese ancestry current smoker individuals	NA	2q31.2	2	178090295	NR	PDE11A	NA	NA	50940	NA	NA	rs145244554-?	rs145244554	0	145244554	intron_variant	0	NR	5e-06	5.30103	(EA)	0.6734	[0.39-0.96] unit increase	Illumina [up to 11892802] (imputed)	N	smoking behavior, 3-hydroxypropylmercapturic acid measurement	http://www.ebi.ac.uk/efo/EFO_0004318, http://www.ebi.ac.uk/efo/EFO_0007014	GCST002956
2016-07-14	26053186	Park SL	2015-06-08	PLoS One	www.ncbi.nlm.nih.gov/pubmed/26053186	Mercapturic Acids Derived from the Toxicants Acrolein and Crotonaldehyde in the Urine of Cigarette Smokers from Five Ethnic Groups with Differing Risks for Lung Cancer.	3-hydroxypropylmercapturic acid levels in smokers	362 African American current smoker individuals, 329 Native Hawaiian ancestry current smoker individuals, 438 European ancestry current smoker individuals, 449 Latino current smoker individuals, 704 Japanese ancestry current smoker individuals	NA	2q32.3	2	194286481	NR	HNRNPA1P47 - LOC101927406	100287191	101927406		97972	57788	rs150734725-?	rs150734725	0	150734725	intergenic_variant	1	NR	6e-06	5.22185	(EA)	1.4012	[0.8-2] unit decrease	Illumina [up to 11892802] (imputed)	N	smoking behavior, 3-hydroxypropylmercapturic acid measurement	http://www.ebi.ac.uk/efo/EFO_0004318, http://www.ebi.ac.uk/efo/EFO_0007014	GCST002956
2016-07-14	26053186	Park SL	2015-06-08	PLoS One	www.ncbi.nlm.nih.gov/pubmed/26053186	Mercapturic Acids Derived from the Toxicants Acrolein and Crotonaldehyde in the Urine of Cigarette Smokers from Five Ethnic Groups with Differing Risks for Lung Cancer.	3-hydroxypropylmercapturic acid levels in smokers	362 African American current smoker individuals, 329 Native Hawaiian ancestry current smoker individuals, 438 European ancestry current smoker individuals, 449 Latino current smoker individuals, 704 Japanese ancestry current smoker individuals	NA	7q32.3	7	132133338	NR	PLXNA4	NA	NA	91584	NA	NA	rs182006024-?	rs182006024	0	182006024	intron_variant	0	NR	4e-06	5.39794	(EA)	0.6284	[0.36-0.89] unit increase	Illumina [up to 11892802] (imputed)	N	smoking behavior, 3-hydroxypropylmercapturic acid measurement	http://www.ebi.ac.uk/efo/EFO_0004318, http://www.ebi.ac.uk/efo/EFO_0007014	GCST002956
2016-07-14	26053186	Park SL	2015-06-08	PLoS One	www.ncbi.nlm.nih.gov/pubmed/26053186	Mercapturic Acids Derived from the Toxicants Acrolein and Crotonaldehyde in the Urine of Cigarette Smokers from Five Ethnic Groups with Differing Risks for Lung Cancer.	3-hydroxypropylmercapturic acid levels in smokers	362 African American current smoker individuals, 329 Native Hawaiian ancestry current smoker individuals, 438 European ancestry current smoker individuals, 449 Latino current smoker individuals, 704 Japanese ancestry current smoker individuals	NA	8q21.3	8	86114530	NR	ATP6V0D2	NA	NA	245972	NA	NA	rs183497284-?	rs183497284	0	183497284	intron_variant	0	NR	7e-06	5.1549	(EA)	1.3425	[0.77-1.92] unit increase	Illumina [up to 11892802] (imputed)	N	smoking behavior, 3-hydroxypropylmercapturic acid measurement	http://www.ebi.ac.uk/efo/EFO_0004318, http://www.ebi.ac.uk/efo/EFO_0007014	GCST002956
2016-07-14	26053186	Park SL	2015-06-08	PLoS One	www.ncbi.nlm.nih.gov/pubmed/26053186	Mercapturic Acids Derived from the Toxicants Acrolein and Crotonaldehyde in the Urine of Cigarette Smokers from Five Ethnic Groups with Differing Risks for Lung Cancer.	3-hydroxypropylmercapturic acid levels in smokers	362 African American current smoker individuals, 329 Native Hawaiian ancestry current smoker individuals, 438 European ancestry current smoker individuals, 449 Latino current smoker individuals, 704 Japanese ancestry current smoker individuals	NA	16q12.2	16	53342547	NR	RNA5SP427 - LOC100996483	100873678	100996483		4976	11975	rs2080364-?	rs2080364	0	2080364	downstream_gene_variant	1	NR	2e-06	5.69897	(EA)	0.2572	[0.15-0.36] unit increase	Illumina [up to 11892802] (imputed)	N	smoking behavior, 3-hydroxypropylmercapturic acid measurement	http://www.ebi.ac.uk/efo/EFO_0004318, http://www.ebi.ac.uk/efo/EFO_0007014	GCST002956
2016-07-14	26053186	Park SL	2015-06-08	PLoS One	www.ncbi.nlm.nih.gov/pubmed/26053186	Mercapturic Acids Derived from the Toxicants Acrolein and Crotonaldehyde in the Urine of Cigarette Smokers from Five Ethnic Groups with Differing Risks for Lung Cancer.	3-hydroxypropylmercapturic acid levels in smokers	362 African American current smoker individuals, 329 Native Hawaiian ancestry current smoker individuals, 438 European ancestry current smoker individuals, 449 Latino current smoker individuals, 704 Japanese ancestry current smoker individuals	NA	12p13.31	12	6006558	NR	VWF	NA	NA	7450	NA	NA	rs2532859-?	rs2532859	0	2532859	intron_variant	0	NR	2e-06	5.69897	(EA)	0.2726	[0.16-0.38] unit decrease	Illumina [up to 11892802] (imputed)	N	smoking behavior, 3-hydroxypropylmercapturic acid measurement	http://www.ebi.ac.uk/efo/EFO_0004318, http://www.ebi.ac.uk/efo/EFO_0007014	GCST002956
2016-07-14	26053186	Park SL	2015-06-08	PLoS One	www.ncbi.nlm.nih.gov/pubmed/26053186	Mercapturic Acids Derived from the Toxicants Acrolein and Crotonaldehyde in the Urine of Cigarette Smokers from Five Ethnic Groups with Differing Risks for Lung Cancer.	3-hydroxypropylmercapturic acid levels in smokers	362 African American current smoker individuals, 329 Native Hawaiian ancestry current smoker individuals, 438 European ancestry current smoker individuals, 449 Latino current smoker individuals, 704 Japanese ancestry current smoker individuals	NA	5q35.1	5	171470204	NR	LOC105377721	NA	NA	105377721	NA	NA	rs3097847-?	rs3097847	0	3097847	intergenic_variant	0	NR	2e-06	5.69897	(EA)	0.4669	[0.28-0.65] unit decrease	Illumina [up to 11892802] (imputed)	N	smoking behavior, 3-hydroxypropylmercapturic acid measurement	http://www.ebi.ac.uk/efo/EFO_0004318, http://www.ebi.ac.uk/efo/EFO_0007014	GCST002956
2016-07-14	26053186	Park SL	2015-06-08	PLoS One	www.ncbi.nlm.nih.gov/pubmed/26053186	Mercapturic Acids Derived from the Toxicants Acrolein and Crotonaldehyde in the Urine of Cigarette Smokers from Five Ethnic Groups with Differing Risks for Lung Cancer.	3-hydroxypropylmercapturic acid levels in smokers	362 African American current smoker individuals, 329 Native Hawaiian ancestry current smoker individuals, 438 European ancestry current smoker individuals, 449 Latino current smoker individuals, 704 Japanese ancestry current smoker individuals	NA	16q21	16	66549802	NR	TK2	NA	NA	7084	NA	NA	rs3743714-?	rs3743714	0	3743714	5_prime_UTR_variant	0	NR	7e-06	5.1549	(EA)	0.4757	[0.27-0.68] unit decrease	Illumina [up to 11892802] (imputed)	N	smoking behavior, 3-hydroxypropylmercapturic acid measurement	http://www.ebi.ac.uk/efo/EFO_0004318, http://www.ebi.ac.uk/efo/EFO_0007014	GCST002956
2016-07-14	26053186	Park SL	2015-06-08	PLoS One	www.ncbi.nlm.nih.gov/pubmed/26053186	Mercapturic Acids Derived from the Toxicants Acrolein and Crotonaldehyde in the Urine of Cigarette Smokers from Five Ethnic Groups with Differing Risks for Lung Cancer.	3-hydroxypropylmercapturic acid levels in smokers	362 African American current smoker individuals, 329 Native Hawaiian ancestry current smoker individuals, 438 European ancestry current smoker individuals, 449 Latino current smoker individuals, 704 Japanese ancestry current smoker individuals	NA	7q21.11	7	78053573	NR	MAGI2	NA	NA	9863	NA	NA	rs3807766-?	rs3807766	0	3807766	intron_variant	0	NR	4e-06	5.39794	(EA)	0.2122	[0.12-0.3] unit decrease	Illumina [up to 11892802] (imputed)	N	smoking behavior, 3-hydroxypropylmercapturic acid measurement	http://www.ebi.ac.uk/efo/EFO_0004318, http://www.ebi.ac.uk/efo/EFO_0007014	GCST002956
2016-07-14	26053186	Park SL	2015-06-08	PLoS One	www.ncbi.nlm.nih.gov/pubmed/26053186	Mercapturic Acids Derived from the Toxicants Acrolein and Crotonaldehyde in the Urine of Cigarette Smokers from Five Ethnic Groups with Differing Risks for Lung Cancer.	3-hydroxypropylmercapturic acid levels in smokers	362 African American current smoker individuals, 329 Native Hawaiian ancestry current smoker individuals, 438 European ancestry current smoker individuals, 449 Latino current smoker individuals, 704 Japanese ancestry current smoker individuals	NA	7p14.1	7	40322235	NR	SUGCT	NA	NA	79783	NA	NA	rs3857747-?	rs3857747	0	3857747	intron_variant	0	NR	1e-06	6	(EA)	0.2401	[0.15-0.33] unit increase	Illumina [up to 11892802] (imputed)	N	smoking behavior, 3-hydroxypropylmercapturic acid measurement	http://www.ebi.ac.uk/efo/EFO_0004318, http://www.ebi.ac.uk/efo/EFO_0007014	GCST002956
2016-07-14	26053186	Park SL	2015-06-08	PLoS One	www.ncbi.nlm.nih.gov/pubmed/26053186	Mercapturic Acids Derived from the Toxicants Acrolein and Crotonaldehyde in the Urine of Cigarette Smokers from Five Ethnic Groups with Differing Risks for Lung Cancer.	3-hydroxypropylmercapturic acid levels in smokers	362 African American current smoker individuals, 329 Native Hawaiian ancestry current smoker individuals, 438 European ancestry current smoker individuals, 449 Latino current smoker individuals, 704 Japanese ancestry current smoker individuals	NA	11p15.4	11	4803398	NR	OR52Y1P - OR52R1	81240	119695		9137	35	rs61880854-?	rs61880854	0	61880854	intron_variant	1	NR	2e-06	5.69897	(EA)	0.5821	[0.34-0.82] unit increase	Illumina [up to 11892802] (imputed)	N	smoking behavior, 3-hydroxypropylmercapturic acid measurement	http://www.ebi.ac.uk/efo/EFO_0004318, http://www.ebi.ac.uk/efo/EFO_0007014	GCST002956
2016-07-14	26053186	Park SL	2015-06-08	PLoS One	www.ncbi.nlm.nih.gov/pubmed/26053186	Mercapturic Acids Derived from the Toxicants Acrolein and Crotonaldehyde in the Urine of Cigarette Smokers from Five Ethnic Groups with Differing Risks for Lung Cancer.	3-hydroxypropylmercapturic acid levels in smokers	362 African American current smoker individuals, 329 Native Hawaiian ancestry current smoker individuals, 438 European ancestry current smoker individuals, 449 Latino current smoker individuals, 704 Japanese ancestry current smoker individuals	NA	18p11.21	18	14010932	NR	RPL36AP49 - LOC100128776	284230	100128776		90952	42974	rs71363185-?	rs71363185	0	71363185	downstream_gene_variant	1	NR	5e-06	5.30103	(EA)	0.3871	[0.22-0.55] unit decrease	Illumina [up to 11892802] (imputed)	N	smoking behavior, 3-hydroxypropylmercapturic acid measurement	http://www.ebi.ac.uk/efo/EFO_0004318, http://www.ebi.ac.uk/efo/EFO_0007014	GCST002956
2016-07-14	26053186	Park SL	2015-06-08	PLoS One	www.ncbi.nlm.nih.gov/pubmed/26053186	Mercapturic Acids Derived from the Toxicants Acrolein and Crotonaldehyde in the Urine of Cigarette Smokers from Five Ethnic Groups with Differing Risks for Lung Cancer.	3-hydroxypropylmercapturic acid levels in smokers	362 African American current smoker individuals, 329 Native Hawaiian ancestry current smoker individuals, 438 European ancestry current smoker individuals, 449 Latino current smoker individuals, 704 Japanese ancestry current smoker individuals	NA	18q21.1	18	49157384	NR	DYM	NA	NA	54808	NA	NA	rs72923818-?	rs72923818	0	72923818	intron_variant	0	NR	1e-06	6	(EA)	0.4612	[0.28-0.65] unit increase	Illumina [up to 11892802] (imputed)	N	smoking behavior, 3-hydroxypropylmercapturic acid measurement	http://www.ebi.ac.uk/efo/EFO_0004318, http://www.ebi.ac.uk/efo/EFO_0007014	GCST002956
2016-07-14	26053186	Park SL	2015-06-08	PLoS One	www.ncbi.nlm.nih.gov/pubmed/26053186	Mercapturic Acids Derived from the Toxicants Acrolein and Crotonaldehyde in the Urine of Cigarette Smokers from Five Ethnic Groups with Differing Risks for Lung Cancer.	3-hydroxypropylmercapturic acid levels in smokers	362 African American current smoker individuals, 329 Native Hawaiian ancestry current smoker individuals, 438 European ancestry current smoker individuals, 449 Latino current smoker individuals, 704 Japanese ancestry current smoker individuals	NA	22q11.21	22	20967502	NR	AIFM3	NA	NA	150209	NA	NA	rs73164810-?	rs73164810	0	73164810	intron_variant	0	NR	7e-07	6.1549	(EA)	0.4181	[0.26-0.58] unit increase	Illumina [up to 11892802] (imputed)	N	smoking behavior, 3-hydroxypropylmercapturic acid measurement	http://www.ebi.ac.uk/efo/EFO_0004318, http://www.ebi.ac.uk/efo/EFO_0007014	GCST002956
2016-07-14	26053186	Park SL	2015-06-08	PLoS One	www.ncbi.nlm.nih.gov/pubmed/26053186	Mercapturic Acids Derived from the Toxicants Acrolein and Crotonaldehyde in the Urine of Cigarette Smokers from Five Ethnic Groups with Differing Risks for Lung Cancer.	3-hydroxypropylmercapturic acid levels in smokers	362 African American current smoker individuals, 329 Native Hawaiian ancestry current smoker individuals, 438 European ancestry current smoker individuals, 449 Latino current smoker individuals, 704 Japanese ancestry current smoker individuals	NA	20q13.2	20	55616161	NR	LOC105372676	NA	NA	105372676	NA	NA	rs73625555-?	rs73625555	0	73625555	intergenic_variant	0	NR	2e-06	5.69897	(EA)	1.0117	[0.6-1.43] unit decrease	Illumina [up to 11892802] (imputed)	N	smoking behavior, 3-hydroxypropylmercapturic acid measurement	http://www.ebi.ac.uk/efo/EFO_0004318, http://www.ebi.ac.uk/efo/EFO_0007014	GCST002956
2016-07-14	26053186	Park SL	2015-06-08	PLoS One	www.ncbi.nlm.nih.gov/pubmed/26053186	Mercapturic Acids Derived from the Toxicants Acrolein and Crotonaldehyde in the Urine of Cigarette Smokers from Five Ethnic Groups with Differing Risks for Lung Cancer.	3-hydroxypropylmercapturic acid levels in smokers	362 African American current smoker individuals, 329 Native Hawaiian ancestry current smoker individuals, 438 European ancestry current smoker individuals, 449 Latino current smoker individuals, 704 Japanese ancestry current smoker individuals	NA	6q24.1	6	140127710	NR	LOC100507477 - LOC105378025	100507477	105378025		33989	12902	rs75402058-?	rs75402058	0	75402058	intergenic_variant	1	NR	7e-06	5.1549	(EA)	0.9986	[0.57-1.43] unit decrease	Illumina [up to 11892802] (imputed)	N	smoking behavior, 3-hydroxypropylmercapturic acid measurement	http://www.ebi.ac.uk/efo/EFO_0004318, http://www.ebi.ac.uk/efo/EFO_0007014	GCST002956
2016-07-14	26053186	Park SL	2015-06-08	PLoS One	www.ncbi.nlm.nih.gov/pubmed/26053186	Mercapturic Acids Derived from the Toxicants Acrolein and Crotonaldehyde in the Urine of Cigarette Smokers from Five Ethnic Groups with Differing Risks for Lung Cancer.	3-hydroxypropylmercapturic acid levels in smokers	362 African American current smoker individuals, 329 Native Hawaiian ancestry current smoker individuals, 438 European ancestry current smoker individuals, 449 Latino current smoker individuals, 704 Japanese ancestry current smoker individuals	NA	17q11.2	17	28362619	NR	TMEM199	NA	NA	147007	NA	NA	rs756766-?	rs756766	0	756766	3_prime_UTR_variant	0	NR	7e-06	5.1549	(EA)	0.5607	[0.32-0.8] unit decrease	Illumina [up to 11892802] (imputed)	N	smoking behavior, 3-hydroxypropylmercapturic acid measurement	http://www.ebi.ac.uk/efo/EFO_0004318, http://www.ebi.ac.uk/efo/EFO_0007014	GCST002956
2016-07-14	26053186	Park SL	2015-06-08	PLoS One	www.ncbi.nlm.nih.gov/pubmed/26053186	Mercapturic Acids Derived from the Toxicants Acrolein and Crotonaldehyde in the Urine of Cigarette Smokers from Five Ethnic Groups with Differing Risks for Lung Cancer.	3-hydroxypropylmercapturic acid levels in smokers	362 African American current smoker individuals, 329 Native Hawaiian ancestry current smoker individuals, 438 European ancestry current smoker individuals, 449 Latino current smoker individuals, 704 Japanese ancestry current smoker individuals	NA	5q15	5	95184169	NR	LOC105379085, MCTP1	NA	NA	105379085, 79772	NA	NA	rs75927821-?	rs75927821	0	75927821	intron_variant	0	NR	4e-06	5.39794	(EA)	0.3466	[0.2-0.49] unit decrease	Illumina [up to 11892802] (imputed)	N	smoking behavior, 3-hydroxypropylmercapturic acid measurement	http://www.ebi.ac.uk/efo/EFO_0004318, http://www.ebi.ac.uk/efo/EFO_0007014	GCST002956
2016-07-14	26053186	Park SL	2015-06-08	PLoS One	www.ncbi.nlm.nih.gov/pubmed/26053186	Mercapturic Acids Derived from the Toxicants Acrolein and Crotonaldehyde in the Urine of Cigarette Smokers from Five Ethnic Groups with Differing Risks for Lung Cancer.	3-hydroxypropylmercapturic acid levels in smokers	362 African American current smoker individuals, 329 Native Hawaiian ancestry current smoker individuals, 438 European ancestry current smoker individuals, 449 Latino current smoker individuals, 704 Japanese ancestry current smoker individuals	NA	9q21.33	9	84765758	NR	NTRK2	NA	NA	4915	NA	NA	rs77362122-?	rs77362122	0	77362122	intron_variant	0	NR	7e-06	5.1549	(EA)	0.4737	[0.27-0.68] unit increase	Illumina [up to 11892802] (imputed)	N	smoking behavior, 3-hydroxypropylmercapturic acid measurement	http://www.ebi.ac.uk/efo/EFO_0004318, http://www.ebi.ac.uk/efo/EFO_0007014	GCST002956
2016-07-14	26053186	Park SL	2015-06-08	PLoS One	www.ncbi.nlm.nih.gov/pubmed/26053186	Mercapturic Acids Derived from the Toxicants Acrolein and Crotonaldehyde in the Urine of Cigarette Smokers from Five Ethnic Groups with Differing Risks for Lung Cancer.	3-hydroxypropylmercapturic acid levels in smokers	362 African American current smoker individuals, 329 Native Hawaiian ancestry current smoker individuals, 438 European ancestry current smoker individuals, 449 Latino current smoker individuals, 704 Japanese ancestry current smoker individuals	NA	3p26.1	3	4993129	NR	LOC105376934	NA	NA	105376934	NA	NA	rs78745845-?	rs78745845	0	78745845	intergenic_variant	0	NR	3e-06	5.52288	(EA)	1.0382	[0.61-1.47] unit decrease	Illumina [up to 11892802] (imputed)	N	smoking behavior, 3-hydroxypropylmercapturic acid measurement	http://www.ebi.ac.uk/efo/EFO_0004318, http://www.ebi.ac.uk/efo/EFO_0007014	GCST002956
2016-07-14	26053186	Park SL	2015-06-08	PLoS One	www.ncbi.nlm.nih.gov/pubmed/26053186	Mercapturic Acids Derived from the Toxicants Acrolein and Crotonaldehyde in the Urine of Cigarette Smokers from Five Ethnic Groups with Differing Risks for Lung Cancer.	3-hydroxypropylmercapturic acid levels in smokers	362 African American current smoker individuals, 329 Native Hawaiian ancestry current smoker individuals, 438 European ancestry current smoker individuals, 449 Latino current smoker individuals, 704 Japanese ancestry current smoker individuals	NA	3q13.12	3	106575615	NR	LOC101929485	NA	NA	101929485	NA	NA	rs79757846-?	rs79757846	0	79757846	intergenic_variant	0	NR	4e-06	5.39794	(EA)	0.9748	[0.57-1.38] unit decrease	Illumina [up to 11892802] (imputed)	N	smoking behavior, 3-hydroxypropylmercapturic acid measurement	http://www.ebi.ac.uk/efo/EFO_0004318, http://www.ebi.ac.uk/efo/EFO_0007014	GCST002956
2016-07-14	26053186	Park SL	2015-06-08	PLoS One	www.ncbi.nlm.nih.gov/pubmed/26053186	Mercapturic Acids Derived from the Toxicants Acrolein and Crotonaldehyde in the Urine of Cigarette Smokers from Five Ethnic Groups with Differing Risks for Lung Cancer.	3-hydroxypropylmercapturic acid levels in smokers	362 African American current smoker individuals, 329 Native Hawaiian ancestry current smoker individuals, 438 European ancestry current smoker individuals, 449 Latino current smoker individuals, 704 Japanese ancestry current smoker individuals	NA	5q32	5	149428439	NR	MIR143HG	NA	NA	728264	NA	NA	rs78823151-?	rs78823151	0	78823151	non_coding_transcript_exon_variant	0	NR	8e-06	5.09691	(EA)	0.6201	[0.35-0.89] unit decrease	Illumina [up to 11892802] (imputed)	N	3-hydroxypropylmercapturic acid measurement, smoking cessation	http://www.ebi.ac.uk/efo/EFO_0007014, http://www.ebi.ac.uk/efo/EFO_0004319	GCST002956
2016-07-14	26053186	Park SL	2015-06-08	PLoS One	www.ncbi.nlm.nih.gov/pubmed/26053186	Mercapturic Acids Derived from the Toxicants Acrolein and Crotonaldehyde in the Urine of Cigarette Smokers from Five Ethnic Groups with Differing Risks for Lung Cancer.	3-hydroxypropylmercapturic acid levels in smokers	362 African American current smoker individuals, 329 Native Hawaiian ancestry current smoker individuals, 438 European ancestry current smoker individuals, 449 Latino current smoker individuals, 704 Japanese ancestry current smoker individuals	NA	7p14.1	7	40442213	NR	SUGCT	NA	NA	79783	NA	NA	rs2329775-?	rs2329775	0	2329775	intron_variant	0	NR	5e-06	5.30103	(EA)	0.2225	[0.13-0.32] unit decrease	Illumina [up to 11892802] (imputed)	N	3-hydroxypropylmercapturic acid measurement, suicidal ideation	http://www.ebi.ac.uk/efo/EFO_0007014, http://www.ebi.ac.uk/efo/EFO_0004320	GCST002956
2016-07-14	26053186	Park SL	2015-06-08	PLoS One	www.ncbi.nlm.nih.gov/pubmed/26053186	Mercapturic Acids Derived from the Toxicants Acrolein and Crotonaldehyde in the Urine of Cigarette Smokers from Five Ethnic Groups with Differing Risks for Lung Cancer.	3-hydroxypropylmercapturic acid levels in smokers	362 African American current smoker individuals, 329 Native Hawaiian ancestry current smoker individuals, 438 European ancestry current smoker individuals, 449 Latino current smoker individuals, 704 Japanese ancestry current smoker individuals	NA	11q12.2	11	61717684	NR	DAGLA	NA	NA	747	NA	NA	rs10488693-?	rs10488693	0	10488693	intron_variant	0	NR	7e-08	7.1549	(Japanese)	0.8403	[NR] unit decrease	Illumina [up to 11892802] (imputed)	N	smoking behavior, 3-hydroxypropylmercapturic acid measurement	http://www.ebi.ac.uk/efo/EFO_0004318, http://www.ebi.ac.uk/efo/EFO_0007014	GCST002956
2016-07-14	26053186	Park SL	2015-06-08	PLoS One	www.ncbi.nlm.nih.gov/pubmed/26053186	Mercapturic Acids Derived from the Toxicants Acrolein and Crotonaldehyde in the Urine of Cigarette Smokers from Five Ethnic Groups with Differing Risks for Lung Cancer.	3-hydroxypropylmercapturic acid levels in smokers	362 African American current smoker individuals, 329 Native Hawaiian ancestry current smoker individuals, 438 European ancestry current smoker individuals, 449 Latino current smoker individuals, 704 Japanese ancestry current smoker individuals	NA	11p12	11	36485319	NR	TRAF6	NA	NA	7189	NA	NA	rs10501157-?	rs10501157	0	10501157	downstream_gene_variant	0	NR	7e-09	8.1549	(Japanese)	0.8987	[NR] unit decrease	Illumina [up to 11892802] (imputed)	N	smoking behavior, 3-hydroxypropylmercapturic acid measurement	http://www.ebi.ac.uk/efo/EFO_0004318, http://www.ebi.ac.uk/efo/EFO_0007014	GCST002956
2016-07-14	26053186	Park SL	2015-06-08	PLoS One	www.ncbi.nlm.nih.gov/pubmed/26053186	Mercapturic Acids Derived from the Toxicants Acrolein and Crotonaldehyde in the Urine of Cigarette Smokers from Five Ethnic Groups with Differing Risks for Lung Cancer.	3-hydroxypropylmercapturic acid levels in smokers	362 African American current smoker individuals, 329 Native Hawaiian ancestry current smoker individuals, 438 European ancestry current smoker individuals, 449 Latino current smoker individuals, 704 Japanese ancestry current smoker individuals	NA	16p12.2	16	23738456	NR	ERN2 - CHP2	10595	63928		24956	16171	rs11642421-?	rs11642421	0	11642421	intergenic_variant	1	NR	1e-07	7	(Japanese)	0.5307	[NR] unit decrease	Illumina [up to 11892802] (imputed)	N	smoking behavior, 3-hydroxypropylmercapturic acid measurement	http://www.ebi.ac.uk/efo/EFO_0004318, http://www.ebi.ac.uk/efo/EFO_0007014	GCST002956
2016-07-14	26053186	Park SL	2015-06-08	PLoS One	www.ncbi.nlm.nih.gov/pubmed/26053186	Mercapturic Acids Derived from the Toxicants Acrolein and Crotonaldehyde in the Urine of Cigarette Smokers from Five Ethnic Groups with Differing Risks for Lung Cancer.	3-hydroxypropylmercapturic acid levels in smokers	362 African American current smoker individuals, 329 Native Hawaiian ancestry current smoker individuals, 438 European ancestry current smoker individuals, 449 Latino current smoker individuals, 704 Japanese ancestry current smoker individuals	NA	18q12.2	18	37727857	NR	LOC102724417	NA	NA	102724417	NA	NA	rs12458491-?	rs12458491	0	12458491	intergenic_variant	0	NR	2e-09	8.69897	(Japanese)	0.8417	[NR] unit decrease	Illumina [up to 11892802] (imputed)	N	smoking behavior, 3-hydroxypropylmercapturic acid measurement	http://www.ebi.ac.uk/efo/EFO_0004318, http://www.ebi.ac.uk/efo/EFO_0007014	GCST002956
2016-07-14	26053186	Park SL	2015-06-08	PLoS One	www.ncbi.nlm.nih.gov/pubmed/26053186	Mercapturic Acids Derived from the Toxicants Acrolein and Crotonaldehyde in the Urine of Cigarette Smokers from Five Ethnic Groups with Differing Risks for Lung Cancer.	3-hydroxypropylmercapturic acid levels in smokers	362 African American current smoker individuals, 329 Native Hawaiian ancestry current smoker individuals, 438 European ancestry current smoker individuals, 449 Latino current smoker individuals, 704 Japanese ancestry current smoker individuals	NA	2q22.1	2	137168337	NR	THSD7B	NA	NA	80731	NA	NA	rs13019227-?	rs13019227	0	13019227	intron_variant	0	NR	3e-08	7.52288	(Japanese)	0.7808	[NR] unit decrease	Illumina [up to 11892802] (imputed)	N	smoking behavior, 3-hydroxypropylmercapturic acid measurement	http://www.ebi.ac.uk/efo/EFO_0004318, http://www.ebi.ac.uk/efo/EFO_0007014	GCST002956
2016-07-14	26053186	Park SL	2015-06-08	PLoS One	www.ncbi.nlm.nih.gov/pubmed/26053186	Mercapturic Acids Derived from the Toxicants Acrolein and Crotonaldehyde in the Urine of Cigarette Smokers from Five Ethnic Groups with Differing Risks for Lung Cancer.	3-hydroxypropylmercapturic acid levels in smokers	362 African American current smoker individuals, 329 Native Hawaiian ancestry current smoker individuals, 438 European ancestry current smoker individuals, 449 Latino current smoker individuals, 704 Japanese ancestry current smoker individuals	NA	16p12.2	16	22939292	NR	HS3ST2 - USP31	9956	57478		22954	122115	rs138450362-?	rs138450362	0	138450362	intergenic_variant	1	NR	5e-08	7.30103	(Japanese)	1.0668	[NR] unit decrease	Illumina [up to 11892802] (imputed)	N	smoking behavior, 3-hydroxypropylmercapturic acid measurement	http://www.ebi.ac.uk/efo/EFO_0004318, http://www.ebi.ac.uk/efo/EFO_0007014	GCST002956
2016-07-14	26053186	Park SL	2015-06-08	PLoS One	www.ncbi.nlm.nih.gov/pubmed/26053186	Mercapturic Acids Derived from the Toxicants Acrolein and Crotonaldehyde in the Urine of Cigarette Smokers from Five Ethnic Groups with Differing Risks for Lung Cancer.	3-hydroxypropylmercapturic acid levels in smokers	362 African American current smoker individuals, 329 Native Hawaiian ancestry current smoker individuals, 438 European ancestry current smoker individuals, 449 Latino current smoker individuals, 704 Japanese ancestry current smoker individuals	NA	13q21.33	13	70783858	NR	LOC105370255	NA	NA	105370255	NA	NA	rs139612726-?	rs139612726	0	139612726	intergenic_variant	0	NR	8e-08	7.09691	(Japanese)	0.8006	[NR] unit decrease	Illumina [up to 11892802] (imputed)	N	smoking behavior, 3-hydroxypropylmercapturic acid measurement	http://www.ebi.ac.uk/efo/EFO_0004318, http://www.ebi.ac.uk/efo/EFO_0007014	GCST002956
2016-07-14	26053186	Park SL	2015-06-08	PLoS One	www.ncbi.nlm.nih.gov/pubmed/26053186	Mercapturic Acids Derived from the Toxicants Acrolein and Crotonaldehyde in the Urine of Cigarette Smokers from Five Ethnic Groups with Differing Risks for Lung Cancer.	3-hydroxypropylmercapturic acid levels in smokers	362 African American current smoker individuals, 329 Native Hawaiian ancestry current smoker individuals, 438 European ancestry current smoker individuals, 449 Latino current smoker individuals, 704 Japanese ancestry current smoker individuals	NA	3q23	3	139171721	NR	BPESC1 - PISRT1	60467	140464		46554	61271	rs140701484-?	rs140701484	0	140701484	intron_variant	1	NR	1e-08	8	(Japanese)	0.9447	[NR] unit decrease	Illumina [up to 11892802] (imputed)	N	smoking behavior, 3-hydroxypropylmercapturic acid measurement	http://www.ebi.ac.uk/efo/EFO_0004318, http://www.ebi.ac.uk/efo/EFO_0007014	GCST002956
2016-07-14	26053186	Park SL	2015-06-08	PLoS One	www.ncbi.nlm.nih.gov/pubmed/26053186	Mercapturic Acids Derived from the Toxicants Acrolein and Crotonaldehyde in the Urine of Cigarette Smokers from Five Ethnic Groups with Differing Risks for Lung Cancer.	3-hydroxypropylmercapturic acid levels in smokers	362 African American current smoker individuals, 329 Native Hawaiian ancestry current smoker individuals, 438 European ancestry current smoker individuals, 449 Latino current smoker individuals, 704 Japanese ancestry current smoker individuals	NA	12p13.33	12	691668	NR	LOC105369597, LOC101929432	NA	NA	105369597, 101929432	NA	NA	rs145863439-?	rs145863439	0	145863439	intergenic_variant	0	NR	2e-07	6.69897	(Japanese)	0.9962	[NR] unit decrease	Illumina [up to 11892802] (imputed)	N	smoking behavior, 3-hydroxypropylmercapturic acid measurement	http://www.ebi.ac.uk/efo/EFO_0004318, http://www.ebi.ac.uk/efo/EFO_0007014	GCST002956
2016-07-14	26053186	Park SL	2015-06-08	PLoS One	www.ncbi.nlm.nih.gov/pubmed/26053186	Mercapturic Acids Derived from the Toxicants Acrolein and Crotonaldehyde in the Urine of Cigarette Smokers from Five Ethnic Groups with Differing Risks for Lung Cancer.	3-hydroxypropylmercapturic acid levels in smokers	362 African American current smoker individuals, 329 Native Hawaiian ancestry current smoker individuals, 438 European ancestry current smoker individuals, 449 Latino current smoker individuals, 704 Japanese ancestry current smoker individuals	NA	11p12	11	36769135	NR	LOC107984326	NA	NA	107984326	NA	NA	rs1474107-?	rs1474107	0	1474107	intergenic_variant	0	NR	5e-10	9.30103	(Japanese)	1.0047	[NR] unit decrease	Illumina [up to 11892802] (imputed)	N	smoking behavior, 3-hydroxypropylmercapturic acid measurement	http://www.ebi.ac.uk/efo/EFO_0004318, http://www.ebi.ac.uk/efo/EFO_0007014	GCST002956
2016-07-14	26053186	Park SL	2015-06-08	PLoS One	www.ncbi.nlm.nih.gov/pubmed/26053186	Mercapturic Acids Derived from the Toxicants Acrolein and Crotonaldehyde in the Urine of Cigarette Smokers from Five Ethnic Groups with Differing Risks for Lung Cancer.	3-hydroxypropylmercapturic acid levels in smokers	362 African American current smoker individuals, 329 Native Hawaiian ancestry current smoker individuals, 438 European ancestry current smoker individuals, 449 Latino current smoker individuals, 704 Japanese ancestry current smoker individuals	NA	3q22.3	3	138783216	NR	PIK3CB	NA	NA	5291	NA	NA	rs149005978-?	rs149005978	0	149005978	intron_variant	0	NR	2e-11	10.699	(Japanese)	1.0831	[NR] unit decrease	Illumina [up to 11892802] (imputed)	N	smoking behavior, 3-hydroxypropylmercapturic acid measurement	http://www.ebi.ac.uk/efo/EFO_0004318, http://www.ebi.ac.uk/efo/EFO_0007014	GCST002956
2016-07-14	26053186	Park SL	2015-06-08	PLoS One	www.ncbi.nlm.nih.gov/pubmed/26053186	Mercapturic Acids Derived from the Toxicants Acrolein and Crotonaldehyde in the Urine of Cigarette Smokers from Five Ethnic Groups with Differing Risks for Lung Cancer.	3-hydroxypropylmercapturic acid levels in smokers	362 African American current smoker individuals, 329 Native Hawaiian ancestry current smoker individuals, 438 European ancestry current smoker individuals, 449 Latino current smoker individuals, 704 Japanese ancestry current smoker individuals	NA	11q12.1	11	59362639	NR	OR5BR1P - OR5AN1	81201	390195		28554	1820	rs149914843-?	rs149914843	0	149914843	upstream_gene_variant	1	NR	3e-09	8.52288	(Japanese)	1.3074	[NR] unit decrease	Illumina [up to 11892802] (imputed)	N	smoking behavior, 3-hydroxypropylmercapturic acid measurement	http://www.ebi.ac.uk/efo/EFO_0004318, http://www.ebi.ac.uk/efo/EFO_0007014	GCST002956
2016-07-14	26053186	Park SL	2015-06-08	PLoS One	www.ncbi.nlm.nih.gov/pubmed/26053186	Mercapturic Acids Derived from the Toxicants Acrolein and Crotonaldehyde in the Urine of Cigarette Smokers from Five Ethnic Groups with Differing Risks for Lung Cancer.	3-hydroxypropylmercapturic acid levels in smokers	362 African American current smoker individuals, 329 Native Hawaiian ancestry current smoker individuals, 438 European ancestry current smoker individuals, 449 Latino current smoker individuals, 704 Japanese ancestry current smoker individuals	NA	18q12.2	18	37566243	NR	CELF4 - LOC107985118	56853	107985118		191	70961	rs150664883-?	rs150664883	0	150664883	upstream_gene_variant	1	NR	5e-09	8.30103	(Japanese)	0.4318	[NR] unit decrease	Illumina [up to 11892802] (imputed)	N	smoking behavior, 3-hydroxypropylmercapturic acid measurement	http://www.ebi.ac.uk/efo/EFO_0004318, http://www.ebi.ac.uk/efo/EFO_0007014	GCST002956
2016-07-14	26053186	Park SL	2015-06-08	PLoS One	www.ncbi.nlm.nih.gov/pubmed/26053186	Mercapturic Acids Derived from the Toxicants Acrolein and Crotonaldehyde in the Urine of Cigarette Smokers from Five Ethnic Groups with Differing Risks for Lung Cancer.	3-hydroxypropylmercapturic acid levels in smokers	362 African American current smoker individuals, 329 Native Hawaiian ancestry current smoker individuals, 438 European ancestry current smoker individuals, 449 Latino current smoker individuals, 704 Japanese ancestry current smoker individuals	NA	14q13.1	14	33029670	NR	NPAS3	NA	NA	64067	NA	NA	rs17455969-?	rs17455969	0	17455969	intron_variant	0	NR	1e-07	7	(Japanese)	1.1128	[NR] unit decrease	Illumina [up to 11892802] (imputed)	N	smoking behavior, 3-hydroxypropylmercapturic acid measurement	http://www.ebi.ac.uk/efo/EFO_0004318, http://www.ebi.ac.uk/efo/EFO_0007014	GCST002956
2016-07-14	26053186	Park SL	2015-06-08	PLoS One	www.ncbi.nlm.nih.gov/pubmed/26053186	Mercapturic Acids Derived from the Toxicants Acrolein and Crotonaldehyde in the Urine of Cigarette Smokers from Five Ethnic Groups with Differing Risks for Lung Cancer.	3-hydroxypropylmercapturic acid levels in smokers	362 African American current smoker individuals, 329 Native Hawaiian ancestry current smoker individuals, 438 European ancestry current smoker individuals, 449 Latino current smoker individuals, 704 Japanese ancestry current smoker individuals	NA	13q12.3	13	30895528	NR	TEX26-AS1	NA	NA	100507064	NA	NA	rs17534004-?	rs17534004	0	17534004	intron_variant	0	NR	2e-08	7.69897	(Japanese)	0.8173	[NR] unit increase	Illumina [up to 11892802] (imputed)	N	smoking behavior, 3-hydroxypropylmercapturic acid measurement	http://www.ebi.ac.uk/efo/EFO_0004318, http://www.ebi.ac.uk/efo/EFO_0007014	GCST002956
2016-07-14	26053186	Park SL	2015-06-08	PLoS One	www.ncbi.nlm.nih.gov/pubmed/26053186	Mercapturic Acids Derived from the Toxicants Acrolein and Crotonaldehyde in the Urine of Cigarette Smokers from Five Ethnic Groups with Differing Risks for Lung Cancer.	3-hydroxypropylmercapturic acid levels in smokers	362 African American current smoker individuals, 329 Native Hawaiian ancestry current smoker individuals, 438 European ancestry current smoker individuals, 449 Latino current smoker individuals, 704 Japanese ancestry current smoker individuals	NA	3q25.33	3	159723391	NR	IQCJ-SCHIP1, SCHIP1	NA	NA	100505385, 29970	NA	NA	rs17807116-?	rs17807116	0	17807116	intron_variant	0	NR	2e-08	7.69897	(Japanese)	1.0307	[NR] unit decrease	Illumina [up to 11892802] (imputed)	N	smoking behavior, 3-hydroxypropylmercapturic acid measurement	http://www.ebi.ac.uk/efo/EFO_0004318, http://www.ebi.ac.uk/efo/EFO_0007014	GCST002956
2016-07-14	26053186	Park SL	2015-06-08	PLoS One	www.ncbi.nlm.nih.gov/pubmed/26053186	Mercapturic Acids Derived from the Toxicants Acrolein and Crotonaldehyde in the Urine of Cigarette Smokers from Five Ethnic Groups with Differing Risks for Lung Cancer.	3-hydroxypropylmercapturic acid levels in smokers	362 African American current smoker individuals, 329 Native Hawaiian ancestry current smoker individuals, 438 European ancestry current smoker individuals, 449 Latino current smoker individuals, 704 Japanese ancestry current smoker individuals	NA	11q12.3	11	62374219	NR	ASRGL1	NA	NA	80150	NA	NA	rs184485201-?	rs184485201	0	184485201	intron_variant	0	NR	2e-07	6.69897	(Japanese)	0.9188	[NR] unit decrease	Illumina [up to 11892802] (imputed)	N	smoking behavior, 3-hydroxypropylmercapturic acid measurement	http://www.ebi.ac.uk/efo/EFO_0004318, http://www.ebi.ac.uk/efo/EFO_0007014	GCST002956
2016-07-14	26053186	Park SL	2015-06-08	PLoS One	www.ncbi.nlm.nih.gov/pubmed/26053186	Mercapturic Acids Derived from the Toxicants Acrolein and Crotonaldehyde in the Urine of Cigarette Smokers from Five Ethnic Groups with Differing Risks for Lung Cancer.	3-hydroxypropylmercapturic acid levels in smokers	362 African American current smoker individuals, 329 Native Hawaiian ancestry current smoker individuals, 438 European ancestry current smoker individuals, 449 Latino current smoker individuals, 704 Japanese ancestry current smoker individuals	NA	19p13.2	19	11623811	NR	VN2R12P - ZNF887P	100033400	100419709		2587	24537	rs187568415-?	rs187568415	0	187568415	downstream_gene_variant	1	NR	2e-08	7.69897	(Japanese)	0.9328	[NR] unit decrease	Illumina [up to 11892802] (imputed)	N	smoking behavior, 3-hydroxypropylmercapturic acid measurement	http://www.ebi.ac.uk/efo/EFO_0004318, http://www.ebi.ac.uk/efo/EFO_0007014	GCST002956
2016-07-14	26053186	Park SL	2015-06-08	PLoS One	www.ncbi.nlm.nih.gov/pubmed/26053186	Mercapturic Acids Derived from the Toxicants Acrolein and Crotonaldehyde in the Urine of Cigarette Smokers from Five Ethnic Groups with Differing Risks for Lung Cancer.	3-hydroxypropylmercapturic acid levels in smokers	362 African American current smoker individuals, 329 Native Hawaiian ancestry current smoker individuals, 438 European ancestry current smoker individuals, 449 Latino current smoker individuals, 704 Japanese ancestry current smoker individuals	NA	11q12.3	11	62196458	NR	SCGB1D1 - SCGB2A1	10648	4246		2921	12210	rs189478926-?	rs189478926	0	189478926	downstream_gene_variant	1	NR	5e-09	8.30103	(Japanese)	0.8474	[NR] unit decrease	Illumina [up to 11892802] (imputed)	N	smoking behavior, 3-hydroxypropylmercapturic acid measurement	http://www.ebi.ac.uk/efo/EFO_0004318, http://www.ebi.ac.uk/efo/EFO_0007014	GCST002956
2016-07-14	26053186	Park SL	2015-06-08	PLoS One	www.ncbi.nlm.nih.gov/pubmed/26053186	Mercapturic Acids Derived from the Toxicants Acrolein and Crotonaldehyde in the Urine of Cigarette Smokers from Five Ethnic Groups with Differing Risks for Lung Cancer.	3-hydroxypropylmercapturic acid levels in smokers	362 African American current smoker individuals, 329 Native Hawaiian ancestry current smoker individuals, 438 European ancestry current smoker individuals, 449 Latino current smoker individuals, 704 Japanese ancestry current smoker individuals	NA	20p13	20	552161	NR	CSNK2A1 - TCF15	1457	6939		8323	51832	rs204664-?	rs204664	0	204664	intergenic_variant	1	NR	9e-08	7.04576	(Japanese)	0.5462	[NR] unit increase	Illumina [up to 11892802] (imputed)	N	smoking behavior, 3-hydroxypropylmercapturic acid measurement	http://www.ebi.ac.uk/efo/EFO_0004318, http://www.ebi.ac.uk/efo/EFO_0007014	GCST002956
2016-07-14	26053186	Park SL	2015-06-08	PLoS One	www.ncbi.nlm.nih.gov/pubmed/26053186	Mercapturic Acids Derived from the Toxicants Acrolein and Crotonaldehyde in the Urine of Cigarette Smokers from Five Ethnic Groups with Differing Risks for Lung Cancer.	3-hydroxypropylmercapturic acid levels in smokers	362 African American current smoker individuals, 329 Native Hawaiian ancestry current smoker individuals, 438 European ancestry current smoker individuals, 449 Latino current smoker individuals, 704 Japanese ancestry current smoker individuals	NA	18q12.2	18	37505770	NR	CELF4	NA	NA	56853	NA	NA	rs41475954-?	rs41475954	0	41475954	intron_variant	0	NR	4e-09	8.39794	(Japanese)	0.6178	[NR] unit decrease	Illumina [up to 11892802] (imputed)	N	smoking behavior, 3-hydroxypropylmercapturic acid measurement	http://www.ebi.ac.uk/efo/EFO_0004318, http://www.ebi.ac.uk/efo/EFO_0007014	GCST002956
2016-07-14	26053186	Park SL	2015-06-08	PLoS One	www.ncbi.nlm.nih.gov/pubmed/26053186	Mercapturic Acids Derived from the Toxicants Acrolein and Crotonaldehyde in the Urine of Cigarette Smokers from Five Ethnic Groups with Differing Risks for Lung Cancer.	3-hydroxypropylmercapturic acid levels in smokers	362 African American current smoker individuals, 329 Native Hawaiian ancestry current smoker individuals, 438 European ancestry current smoker individuals, 449 Latino current smoker individuals, 704 Japanese ancestry current smoker individuals	NA	13q32.3	13	100082270	NR	ASNSP3 - LOC105370333	100423061	105370333		18653	3761	rs59876823-?	rs59876823	0	59876823	downstream_gene_variant	1	NR	7e-09	8.1549	(Japanese)	0.9446	[NR] unit decrease	Illumina [up to 11892802] (imputed)	N	smoking behavior, 3-hydroxypropylmercapturic acid measurement	http://www.ebi.ac.uk/efo/EFO_0004318, http://www.ebi.ac.uk/efo/EFO_0007014	GCST002956
2016-07-14	26053186	Park SL	2015-06-08	PLoS One	www.ncbi.nlm.nih.gov/pubmed/26053186	Mercapturic Acids Derived from the Toxicants Acrolein and Crotonaldehyde in the Urine of Cigarette Smokers from Five Ethnic Groups with Differing Risks for Lung Cancer.	3-hydroxypropylmercapturic acid levels in smokers	362 African American current smoker individuals, 329 Native Hawaiian ancestry current smoker individuals, 438 European ancestry current smoker individuals, 449 Latino current smoker individuals, 704 Japanese ancestry current smoker individuals	NA	8p12	8	31469533	NR	LOC101929492 - LOC105379360	101929492	105379360		68410	66141	rs7004520-?	rs7004520	0	7004520	intergenic_variant	1	NR	2e-07	6.69897	(Japanese)	0.5201	[NR] unit decrease	Illumina [up to 11892802] (imputed)	N	smoking behavior, 3-hydroxypropylmercapturic acid measurement	http://www.ebi.ac.uk/efo/EFO_0004318, http://www.ebi.ac.uk/efo/EFO_0007014	GCST002956
2016-07-14	26053186	Park SL	2015-06-08	PLoS One	www.ncbi.nlm.nih.gov/pubmed/26053186	Mercapturic Acids Derived from the Toxicants Acrolein and Crotonaldehyde in the Urine of Cigarette Smokers from Five Ethnic Groups with Differing Risks for Lung Cancer.	3-hydroxypropylmercapturic acid levels in smokers	362 African American current smoker individuals, 329 Native Hawaiian ancestry current smoker individuals, 438 European ancestry current smoker individuals, 449 Latino current smoker individuals, 704 Japanese ancestry current smoker individuals	NA	15q15.1	15	42040418	NR	PLA2G4E	NA	NA	123745	NA	NA	rs7172971-?	rs7172971	0	7172971	intron_variant	0	NR	1e-08	8	(Japanese)	0.8034	[NR] unit decrease	Illumina [up to 11892802] (imputed)	N	smoking behavior, 3-hydroxypropylmercapturic acid measurement	http://www.ebi.ac.uk/efo/EFO_0004318, http://www.ebi.ac.uk/efo/EFO_0007014	GCST002956
2016-07-14	26053186	Park SL	2015-06-08	PLoS One	www.ncbi.nlm.nih.gov/pubmed/26053186	Mercapturic Acids Derived from the Toxicants Acrolein and Crotonaldehyde in the Urine of Cigarette Smokers from Five Ethnic Groups with Differing Risks for Lung Cancer.	3-hydroxypropylmercapturic acid levels in smokers	362 African American current smoker individuals, 329 Native Hawaiian ancestry current smoker individuals, 438 European ancestry current smoker individuals, 449 Latino current smoker individuals, 704 Japanese ancestry current smoker individuals	NA	16p12.2	16	23050620	NR	HS3ST2 - USP31	9956	57478		134282	10787	rs72772480-?	rs72772480	0	72772480	intergenic_variant	1	NR	2e-07	6.69897	(Japanese)	0.6071	[NR] unit decrease	Illumina [up to 11892802] (imputed)	N	smoking behavior, 3-hydroxypropylmercapturic acid measurement	http://www.ebi.ac.uk/efo/EFO_0004318, http://www.ebi.ac.uk/efo/EFO_0007014	GCST002956
2016-07-14	26053186	Park SL	2015-06-08	PLoS One	www.ncbi.nlm.nih.gov/pubmed/26053186	Mercapturic Acids Derived from the Toxicants Acrolein and Crotonaldehyde in the Urine of Cigarette Smokers from Five Ethnic Groups with Differing Risks for Lung Cancer.	3-hydroxypropylmercapturic acid levels in smokers	362 African American current smoker individuals, 329 Native Hawaiian ancestry current smoker individuals, 438 European ancestry current smoker individuals, 449 Latino current smoker individuals, 704 Japanese ancestry current smoker individuals	NA	12q21.32	12	86858583	NR	MGAT4C - LOC105369878	25834	105369878		19584	183333	rs75750649-?	rs75750649	0	75750649	intergenic_variant	1	NR	3e-08	7.52288	(Japanese)	0.8691	[NR] unit decrease	Illumina [up to 11892802] (imputed)	N	smoking behavior, 3-hydroxypropylmercapturic acid measurement	http://www.ebi.ac.uk/efo/EFO_0004318, http://www.ebi.ac.uk/efo/EFO_0007014	GCST002956
2016-07-14	26053186	Park SL	2015-06-08	PLoS One	www.ncbi.nlm.nih.gov/pubmed/26053186	Mercapturic Acids Derived from the Toxicants Acrolein and Crotonaldehyde in the Urine of Cigarette Smokers from Five Ethnic Groups with Differing Risks for Lung Cancer.	3-hydroxypropylmercapturic acid levels in smokers	362 African American current smoker individuals, 329 Native Hawaiian ancestry current smoker individuals, 438 European ancestry current smoker individuals, 449 Latino current smoker individuals, 704 Japanese ancestry current smoker individuals	NA	10q21.2	10	59930437	NR	CCDC6 - LINC01553	8030	283025		23781	27780	rs75768999-?	rs75768999	0	75768999	intergenic_variant	1	NR	2e-09	8.69897	(Japanese)	0.6094	[NR] unit decrease	Illumina [up to 11892802] (imputed)	N	smoking behavior, 3-hydroxypropylmercapturic acid measurement	http://www.ebi.ac.uk/efo/EFO_0004318, http://www.ebi.ac.uk/efo/EFO_0007014	GCST002956
2016-07-14	26053186	Park SL	2015-06-08	PLoS One	www.ncbi.nlm.nih.gov/pubmed/26053186	Mercapturic Acids Derived from the Toxicants Acrolein and Crotonaldehyde in the Urine of Cigarette Smokers from Five Ethnic Groups with Differing Risks for Lung Cancer.	3-hydroxypropylmercapturic acid levels in smokers	362 African American current smoker individuals, 329 Native Hawaiian ancestry current smoker individuals, 438 European ancestry current smoker individuals, 449 Latino current smoker individuals, 704 Japanese ancestry current smoker individuals	NA	2q32.1	2	183692132	NR	CACYBPP2 - LOC105373775	644877	105373775		84013	357102	rs77731990-?	rs77731990	0	77731990	intergenic_variant	1	NR	3e-08	7.52288	(Japanese)	1.1807	[NR] unit decrease	Illumina [up to 11892802] (imputed)	N	smoking behavior, 3-hydroxypropylmercapturic acid measurement	http://www.ebi.ac.uk/efo/EFO_0004318, http://www.ebi.ac.uk/efo/EFO_0007014	GCST002956
2016-07-14	26053186	Park SL	2015-06-08	PLoS One	www.ncbi.nlm.nih.gov/pubmed/26053186	Mercapturic Acids Derived from the Toxicants Acrolein and Crotonaldehyde in the Urine of Cigarette Smokers from Five Ethnic Groups with Differing Risks for Lung Cancer.	3-hydroxypropylmercapturic acid levels in smokers	362 African American current smoker individuals, 329 Native Hawaiian ancestry current smoker individuals, 438 European ancestry current smoker individuals, 449 Latino current smoker individuals, 704 Japanese ancestry current smoker individuals	NA	18q12.2	18	37456867	NR	CELF4	NA	NA	56853	NA	NA	rs79828856-?	rs79828856	0	79828856	intron_variant	0	NR	8e-08	7.09691	(Japanese)	0.6584	[NR] unit decrease	Illumina [up to 11892802] (imputed)	N	smoking behavior, 3-hydroxypropylmercapturic acid measurement	http://www.ebi.ac.uk/efo/EFO_0004318, http://www.ebi.ac.uk/efo/EFO_0007014	GCST002956
2016-07-14	26053186	Park SL	2015-06-08	PLoS One	www.ncbi.nlm.nih.gov/pubmed/26053186	Mercapturic Acids Derived from the Toxicants Acrolein and Crotonaldehyde in the Urine of Cigarette Smokers from Five Ethnic Groups with Differing Risks for Lung Cancer.	3-hydroxypropylmercapturic acid levels in smokers	362 African American current smoker individuals, 329 Native Hawaiian ancestry current smoker individuals, 438 European ancestry current smoker individuals, 449 Latino current smoker individuals, 704 Japanese ancestry current smoker individuals	NA	10q26.13	10	125227554	NR	MRPS21P6 - LOC105378541	359770	105378541		60458	963	rs9422860-?	rs9422860	0	9422860	regulatory_region_variant	1	NR	1e-07	7	(Japanese)	0.6912	[NR] unit decrease	Illumina [up to 11892802] (imputed)	N	smoking behavior, 3-hydroxypropylmercapturic acid measurement	http://www.ebi.ac.uk/efo/EFO_0004318, http://www.ebi.ac.uk/efo/EFO_0007014	GCST002956
2016-07-14	26053186	Park SL	2015-06-08	PLoS One	www.ncbi.nlm.nih.gov/pubmed/26053186	Mercapturic Acids Derived from the Toxicants Acrolein and Crotonaldehyde in the Urine of Cigarette Smokers from Five Ethnic Groups with Differing Risks for Lung Cancer.	3-hydroxypropylmercapturic acid levels in smokers	362 African American current smoker individuals, 329 Native Hawaiian ancestry current smoker individuals, 438 European ancestry current smoker individuals, 449 Latino current smoker individuals, 704 Japanese ancestry current smoker individuals	NA	5q35.1	5	173223484	NR	BNIP1 - RPL7AP33	662	391850		59097	2293	rs10440708-?	rs10440708	0	10440708	downstream_gene_variant	1	NR	8e-08	7.09691	(Latino)	1.502	[NR] unit decrease	Illumina [up to 11892802] (imputed)	N	smoking behavior, 3-hydroxypropylmercapturic acid measurement	http://www.ebi.ac.uk/efo/EFO_0004318, http://www.ebi.ac.uk/efo/EFO_0007014	GCST002956
2016-07-14	26053186	Park SL	2015-06-08	PLoS One	www.ncbi.nlm.nih.gov/pubmed/26053186	Mercapturic Acids Derived from the Toxicants Acrolein and Crotonaldehyde in the Urine of Cigarette Smokers from Five Ethnic Groups with Differing Risks for Lung Cancer.	3-hydroxypropylmercapturic acid levels in smokers	362 African American current smoker individuals, 329 Native Hawaiian ancestry current smoker individuals, 438 European ancestry current smoker individuals, 449 Latino current smoker individuals, 704 Japanese ancestry current smoker individuals	NA	4p15.33	4	12025243	NR	LOC107986179 - LOC107986180	107986179	107986180		83483	99284	rs113991851-?	rs113991851	0	113991851	intergenic_variant	1	NR	1e-07	7	(Latino)	1.3931	[NR] unit decrease	Illumina [up to 11892802] (imputed)	N	smoking behavior, 3-hydroxypropylmercapturic acid measurement	http://www.ebi.ac.uk/efo/EFO_0004318, http://www.ebi.ac.uk/efo/EFO_0007014	GCST002956
2016-07-14	26053186	Park SL	2015-06-08	PLoS One	www.ncbi.nlm.nih.gov/pubmed/26053186	Mercapturic Acids Derived from the Toxicants Acrolein and Crotonaldehyde in the Urine of Cigarette Smokers from Five Ethnic Groups with Differing Risks for Lung Cancer.	3-hydroxypropylmercapturic acid levels in smokers	362 African American current smoker individuals, 329 Native Hawaiian ancestry current smoker individuals, 438 European ancestry current smoker individuals, 449 Latino current smoker individuals, 704 Japanese ancestry current smoker individuals	NA	6p22.1	6	29318457	NR	LOC105375005	NA	NA	105375005	NA	NA	rs114114977-?	rs114114977	1	73407446	intergenic_variant	0	NR	3e-07	6.52288	(Latino)	0.8824	[NR] unit decrease	Illumina [up to 11892802] (imputed)	N	smoking behavior, 3-hydroxypropylmercapturic acid measurement	http://www.ebi.ac.uk/efo/EFO_0004318, http://www.ebi.ac.uk/efo/EFO_0007014	GCST002956
2016-07-14	26053186	Park SL	2015-06-08	PLoS One	www.ncbi.nlm.nih.gov/pubmed/26053186	Mercapturic Acids Derived from the Toxicants Acrolein and Crotonaldehyde in the Urine of Cigarette Smokers from Five Ethnic Groups with Differing Risks for Lung Cancer.	3-hydroxypropylmercapturic acid levels in smokers	362 African American current smoker individuals, 329 Native Hawaiian ancestry current smoker individuals, 438 European ancestry current smoker individuals, 449 Latino current smoker individuals, 704 Japanese ancestry current smoker individuals	NA	4q21.1	4	77975394	NR	HMGB1P44 - HNRNPA1P56	100130279	391670		10864	12115	rs114622739-?	rs114622739	0	114622739	intergenic_variant	1	NR	2e-07	6.69897	(Latino)	1.3251	[NR] unit decrease	Illumina [up to 11892802] (imputed)	N	smoking behavior, 3-hydroxypropylmercapturic acid measurement	http://www.ebi.ac.uk/efo/EFO_0004318, http://www.ebi.ac.uk/efo/EFO_0007014	GCST002956
2016-07-14	26053186	Park SL	2015-06-08	PLoS One	www.ncbi.nlm.nih.gov/pubmed/26053186	Mercapturic Acids Derived from the Toxicants Acrolein and Crotonaldehyde in the Urine of Cigarette Smokers from Five Ethnic Groups with Differing Risks for Lung Cancer.	3-hydroxypropylmercapturic acid levels in smokers	362 African American current smoker individuals, 329 Native Hawaiian ancestry current smoker individuals, 438 European ancestry current smoker individuals, 449 Latino current smoker individuals, 704 Japanese ancestry current smoker individuals	NA	3q13.31	3	113931599	NR	GRAMD1C	NA	NA	54762	NA	NA	rs114780919-?	rs114780919	0	114780919	intron_variant	0	NR	8e-08	7.09691	(Latino)	1.7019	[NR] unit decrease	Illumina [up to 11892802] (imputed)	N	smoking behavior, 3-hydroxypropylmercapturic acid measurement	http://www.ebi.ac.uk/efo/EFO_0004318, http://www.ebi.ac.uk/efo/EFO_0007014	GCST002956
2016-07-14	26053186	Park SL	2015-06-08	PLoS One	www.ncbi.nlm.nih.gov/pubmed/26053186	Mercapturic Acids Derived from the Toxicants Acrolein and Crotonaldehyde in the Urine of Cigarette Smokers from Five Ethnic Groups with Differing Risks for Lung Cancer.	3-hydroxypropylmercapturic acid levels in smokers	362 African American current smoker individuals, 329 Native Hawaiian ancestry current smoker individuals, 438 European ancestry current smoker individuals, 449 Latino current smoker individuals, 704 Japanese ancestry current smoker individuals	NA	16p13.13	16	12381345	NR	SNX29	NA	NA	92017	NA	NA	rs116383923-?	rs116383923	1	111209267	intron_variant	0	NR	3e-09	8.52288	(Latino)	1.4764	[NR] unit decrease	Illumina [up to 11892802] (imputed)	N	smoking behavior, 3-hydroxypropylmercapturic acid measurement	http://www.ebi.ac.uk/efo/EFO_0004318, http://www.ebi.ac.uk/efo/EFO_0007014	GCST002956
2016-07-14	26053186	Park SL	2015-06-08	PLoS One	www.ncbi.nlm.nih.gov/pubmed/26053186	Mercapturic Acids Derived from the Toxicants Acrolein and Crotonaldehyde in the Urine of Cigarette Smokers from Five Ethnic Groups with Differing Risks for Lung Cancer.	3-hydroxypropylmercapturic acid levels in smokers	362 African American current smoker individuals, 329 Native Hawaiian ancestry current smoker individuals, 438 European ancestry current smoker individuals, 449 Latino current smoker individuals, 704 Japanese ancestry current smoker individuals	NA	16p13.12	16	12883205	NR	RPL35AP34 - SHISA9	100271641	729993		1665	18414	rs11864332-?	rs11864332	0	11864332	downstream_gene_variant	1	NR	3e-09	8.52288	(Latino)	1.1289	[NR] unit decrease	Illumina [up to 11892802] (imputed)	N	smoking behavior, 3-hydroxypropylmercapturic acid measurement	http://www.ebi.ac.uk/efo/EFO_0004318, http://www.ebi.ac.uk/efo/EFO_0007014	GCST002956
2016-07-14	26053186	Park SL	2015-06-08	PLoS One	www.ncbi.nlm.nih.gov/pubmed/26053186	Mercapturic Acids Derived from the Toxicants Acrolein and Crotonaldehyde in the Urine of Cigarette Smokers from Five Ethnic Groups with Differing Risks for Lung Cancer.	3-hydroxypropylmercapturic acid levels in smokers	362 African American current smoker individuals, 329 Native Hawaiian ancestry current smoker individuals, 438 European ancestry current smoker individuals, 449 Latino current smoker individuals, 704 Japanese ancestry current smoker individuals	NA	9q22.32	9	96081777	NR	LOC158435	NA	NA	158435	NA	NA	rs12346945-?	rs12346945	0	12346945	intergenic_variant	0	NR	2e-07	6.69897	(Latino)	1.3995	[NR] unit decrease	Illumina [up to 11892802] (imputed)	N	smoking behavior, 3-hydroxypropylmercapturic acid measurement	http://www.ebi.ac.uk/efo/EFO_0004318, http://www.ebi.ac.uk/efo/EFO_0007014	GCST002956
2016-07-14	26053186	Park SL	2015-06-08	PLoS One	www.ncbi.nlm.nih.gov/pubmed/26053186	Mercapturic Acids Derived from the Toxicants Acrolein and Crotonaldehyde in the Urine of Cigarette Smokers from Five Ethnic Groups with Differing Risks for Lung Cancer.	3-hydroxypropylmercapturic acid levels in smokers	362 African American current smoker individuals, 329 Native Hawaiian ancestry current smoker individuals, 438 European ancestry current smoker individuals, 449 Latino current smoker individuals, 704 Japanese ancestry current smoker individuals	NA	17q24.3	17	70665494	NR	CALM2P1 - LOC105371884	100128390	105371884		423116	145977	rs12602300-?	rs12602300	0	12602300	intergenic_variant	1	NR	1e-07	7	(Latino)	0.7551	[NR] unit decrease	Illumina [up to 11892802] (imputed)	N	smoking behavior, 3-hydroxypropylmercapturic acid measurement	http://www.ebi.ac.uk/efo/EFO_0004318, http://www.ebi.ac.uk/efo/EFO_0007014	GCST002956
2016-07-14	26053186	Park SL	2015-06-08	PLoS One	www.ncbi.nlm.nih.gov/pubmed/26053186	Mercapturic Acids Derived from the Toxicants Acrolein and Crotonaldehyde in the Urine of Cigarette Smokers from Five Ethnic Groups with Differing Risks for Lung Cancer.	3-hydroxypropylmercapturic acid levels in smokers	362 African American current smoker individuals, 329 Native Hawaiian ancestry current smoker individuals, 438 European ancestry current smoker individuals, 449 Latino current smoker individuals, 704 Japanese ancestry current smoker individuals	NA	12q13.2	12	56014530	NR	LOC105369781, IKZF4	NA	NA	105369781, 64375	NA	NA	rs137948794-?	rs137948794	0	137948794	intron_variant	0	NR	2e-08	7.69897	(Latino)	0.8728	[NR] unit decrease	Illumina [up to 11892802] (imputed)	N	smoking behavior, 3-hydroxypropylmercapturic acid measurement	http://www.ebi.ac.uk/efo/EFO_0004318, http://www.ebi.ac.uk/efo/EFO_0007014	GCST002956
2016-07-14	26053186	Park SL	2015-06-08	PLoS One	www.ncbi.nlm.nih.gov/pubmed/26053186	Mercapturic Acids Derived from the Toxicants Acrolein and Crotonaldehyde in the Urine of Cigarette Smokers from Five Ethnic Groups with Differing Risks for Lung Cancer.	3-hydroxypropylmercapturic acid levels in smokers	362 African American current smoker individuals, 329 Native Hawaiian ancestry current smoker individuals, 438 European ancestry current smoker individuals, 449 Latino current smoker individuals, 704 Japanese ancestry current smoker individuals	NA	10q25.1	10	105647558	NR	LOC107984266	NA	NA	107984266	NA	NA	rs144529734-?	rs144529734	0	144529734	intergenic_variant	0	NR	6e-08	7.22185	(Latino)	1.301	[NR] unit decrease	Illumina [up to 11892802] (imputed)	N	smoking behavior, 3-hydroxypropylmercapturic acid measurement	http://www.ebi.ac.uk/efo/EFO_0004318, http://www.ebi.ac.uk/efo/EFO_0007014	GCST002956
2016-07-14	26053186	Park SL	2015-06-08	PLoS One	www.ncbi.nlm.nih.gov/pubmed/26053186	Mercapturic Acids Derived from the Toxicants Acrolein and Crotonaldehyde in the Urine of Cigarette Smokers from Five Ethnic Groups with Differing Risks for Lung Cancer.	3-hydroxypropylmercapturic acid levels in smokers	362 African American current smoker individuals, 329 Native Hawaiian ancestry current smoker individuals, 438 European ancestry current smoker individuals, 449 Latino current smoker individuals, 704 Japanese ancestry current smoker individuals	NA	5q14.3	5	84778474	NR	LOC105379059 - LOC100289244	105379059	100289244		203696	221144	rs144704329-?	rs144704329	0	144704329	intergenic_variant	1	NR	2e-07	6.69897	(Latino)	1.5768	[NR] unit decrease	Illumina [up to 11892802] (imputed)	N	smoking behavior, 3-hydroxypropylmercapturic acid measurement	http://www.ebi.ac.uk/efo/EFO_0004318, http://www.ebi.ac.uk/efo/EFO_0007014	GCST002956
2016-07-14	26053186	Park SL	2015-06-08	PLoS One	www.ncbi.nlm.nih.gov/pubmed/26053186	Mercapturic Acids Derived from the Toxicants Acrolein and Crotonaldehyde in the Urine of Cigarette Smokers from Five Ethnic Groups with Differing Risks for Lung Cancer.	3-hydroxypropylmercapturic acid levels in smokers	362 African American current smoker individuals, 329 Native Hawaiian ancestry current smoker individuals, 438 European ancestry current smoker individuals, 449 Latino current smoker individuals, 704 Japanese ancestry current smoker individuals	NA	3q26.2	3	167952807	NR	LINC01330 - LOC107986039	646168	107986039		28796	3492	rs145242450-?	rs145242450	0	145242450	downstream_gene_variant	1	NR	1e-07	7	(Latino)	1.6001	[NR] unit decrease	Illumina [up to 11892802] (imputed)	N	smoking behavior, 3-hydroxypropylmercapturic acid measurement	http://www.ebi.ac.uk/efo/EFO_0004318, http://www.ebi.ac.uk/efo/EFO_0007014	GCST002956
2016-07-14	26053186	Park SL	2015-06-08	PLoS One	www.ncbi.nlm.nih.gov/pubmed/26053186	Mercapturic Acids Derived from the Toxicants Acrolein and Crotonaldehyde in the Urine of Cigarette Smokers from Five Ethnic Groups with Differing Risks for Lung Cancer.	3-hydroxypropylmercapturic acid levels in smokers	362 African American current smoker individuals, 329 Native Hawaiian ancestry current smoker individuals, 438 European ancestry current smoker individuals, 449 Latino current smoker individuals, 704 Japanese ancestry current smoker individuals	NA	3q29	3	194517169	NR	LINC00884 - RNU6-1101P	401106	106480050		28624	16334	rs147484948-?	rs147484948	0	147484948	non_coding_transcript_exon_variant	1	NR	1e-07	7	(Latino)	1.2626	[NR] unit decrease	Illumina [up to 11892802] (imputed)	N	smoking behavior, 3-hydroxypropylmercapturic acid measurement	http://www.ebi.ac.uk/efo/EFO_0004318, http://www.ebi.ac.uk/efo/EFO_0007014	GCST002956
2016-07-14	26053186	Park SL	2015-06-08	PLoS One	www.ncbi.nlm.nih.gov/pubmed/26053186	Mercapturic Acids Derived from the Toxicants Acrolein and Crotonaldehyde in the Urine of Cigarette Smokers from Five Ethnic Groups with Differing Risks for Lung Cancer.	3-hydroxypropylmercapturic acid levels in smokers	362 African American current smoker individuals, 329 Native Hawaiian ancestry current smoker individuals, 438 European ancestry current smoker individuals, 449 Latino current smoker individuals, 704 Japanese ancestry current smoker individuals	NA	20q13.2	20	55624691	NR	LOC105372676	NA	NA	105372676	NA	NA	rs188674761-?	rs188674761	0	188674761	intergenic_variant	0	NR	2e-07	6.69897	(Latino)	1.1179	[NR] unit decrease	Illumina [up to 11892802] (imputed)	N	smoking behavior, 3-hydroxypropylmercapturic acid measurement	http://www.ebi.ac.uk/efo/EFO_0004318, http://www.ebi.ac.uk/efo/EFO_0007014	GCST002956
2016-07-14	26053186	Park SL	2015-06-08	PLoS One	www.ncbi.nlm.nih.gov/pubmed/26053186	Mercapturic Acids Derived from the Toxicants Acrolein and Crotonaldehyde in the Urine of Cigarette Smokers from Five Ethnic Groups with Differing Risks for Lung Cancer.	3-hydroxypropylmercapturic acid levels in smokers	362 African American current smoker individuals, 329 Native Hawaiian ancestry current smoker individuals, 438 European ancestry current smoker individuals, 449 Latino current smoker individuals, 704 Japanese ancestry current smoker individuals	NA	8q24.11	8	117639150	NR	LOC105375721	NA	NA	105375721	NA	NA	rs189087047-?	rs189087047	0	189087047	intergenic_variant	0	NR	8e-08	7.09691	(Latino)	1.6762	[NR] unit decrease	Illumina [up to 11892802] (imputed)	N	smoking behavior, 3-hydroxypropylmercapturic acid measurement	http://www.ebi.ac.uk/efo/EFO_0004318, http://www.ebi.ac.uk/efo/EFO_0007014	GCST002956
2016-07-14	26053186	Park SL	2015-06-08	PLoS One	www.ncbi.nlm.nih.gov/pubmed/26053186	Mercapturic Acids Derived from the Toxicants Acrolein and Crotonaldehyde in the Urine of Cigarette Smokers from Five Ethnic Groups with Differing Risks for Lung Cancer.	3-hydroxypropylmercapturic acid levels in smokers	362 African American current smoker individuals, 329 Native Hawaiian ancestry current smoker individuals, 438 European ancestry current smoker individuals, 449 Latino current smoker individuals, 704 Japanese ancestry current smoker individuals	NA	20p12.2	20	9650739	NR	PAK7	NA	NA	57144	NA	NA	rs2224610-?	rs2224610	0	2224610	intron_variant	0	NR	3e-07	6.52288	(Latino)	1.3171	[NR] unit decrease	Illumina [up to 11892802] (imputed)	N	smoking behavior, 3-hydroxypropylmercapturic acid measurement	http://www.ebi.ac.uk/efo/EFO_0004318, http://www.ebi.ac.uk/efo/EFO_0007014	GCST002956
2016-07-14	26053186	Park SL	2015-06-08	PLoS One	www.ncbi.nlm.nih.gov/pubmed/26053186	Mercapturic Acids Derived from the Toxicants Acrolein and Crotonaldehyde in the Urine of Cigarette Smokers from Five Ethnic Groups with Differing Risks for Lung Cancer.	3-hydroxypropylmercapturic acid levels in smokers	362 African American current smoker individuals, 329 Native Hawaiian ancestry current smoker individuals, 438 European ancestry current smoker individuals, 449 Latino current smoker individuals, 704 Japanese ancestry current smoker individuals	NA	9p21.3	9	24560579	NR	IZUMO3 - RMRPP5	100129669	106481874		14649	344890	rs2805062-?	rs2805062	0	2805062	intron_variant	1	NR	1e-10	10	(Latino)	1.3293	[NR] unit decrease	Illumina [up to 11892802] (imputed)	N	smoking behavior, 3-hydroxypropylmercapturic acid measurement	http://www.ebi.ac.uk/efo/EFO_0004318, http://www.ebi.ac.uk/efo/EFO_0007014	GCST002956
2016-07-14	26053186	Park SL	2015-06-08	PLoS One	www.ncbi.nlm.nih.gov/pubmed/26053186	Mercapturic Acids Derived from the Toxicants Acrolein and Crotonaldehyde in the Urine of Cigarette Smokers from Five Ethnic Groups with Differing Risks for Lung Cancer.	3-hydroxypropylmercapturic acid levels in smokers	362 African American current smoker individuals, 329 Native Hawaiian ancestry current smoker individuals, 438 European ancestry current smoker individuals, 449 Latino current smoker individuals, 704 Japanese ancestry current smoker individuals	NA	2q32.1	2	183628013	NR	CACYBPP2 - LOC105373775	644877	105373775		19894	421221	rs34395537-?	rs34395537	0	34395537	intergenic_variant	1	NR	8e-10	9.09691	(Latino)	1.7295	[NR] unit decrease	Illumina [up to 11892802] (imputed)	N	smoking behavior, 3-hydroxypropylmercapturic acid measurement	http://www.ebi.ac.uk/efo/EFO_0004318, http://www.ebi.ac.uk/efo/EFO_0007014	GCST002956
2016-07-14	26053186	Park SL	2015-06-08	PLoS One	www.ncbi.nlm.nih.gov/pubmed/26053186	Mercapturic Acids Derived from the Toxicants Acrolein and Crotonaldehyde in the Urine of Cigarette Smokers from Five Ethnic Groups with Differing Risks for Lung Cancer.	3-hydroxypropylmercapturic acid levels in smokers	362 African American current smoker individuals, 329 Native Hawaiian ancestry current smoker individuals, 438 European ancestry current smoker individuals, 449 Latino current smoker individuals, 704 Japanese ancestry current smoker individuals	NA	16p13.12	16	12665652	NR	CPPED1	NA	NA	55313	NA	NA	rs58144239-?	rs58144239	0	58144239	intron_variant	0	NR	1e-09	9	(Latino)	1.2211	[NR] unit decrease	Illumina [up to 11892802] (imputed)	N	smoking behavior, 3-hydroxypropylmercapturic acid measurement	http://www.ebi.ac.uk/efo/EFO_0004318, http://www.ebi.ac.uk/efo/EFO_0007014	GCST002956
2016-07-14	26053186	Park SL	2015-06-08	PLoS One	www.ncbi.nlm.nih.gov/pubmed/26053186	Mercapturic Acids Derived from the Toxicants Acrolein and Crotonaldehyde in the Urine of Cigarette Smokers from Five Ethnic Groups with Differing Risks for Lung Cancer.	3-hydroxypropylmercapturic acid levels in smokers	362 African American current smoker individuals, 329 Native Hawaiian ancestry current smoker individuals, 438 European ancestry current smoker individuals, 449 Latino current smoker individuals, 704 Japanese ancestry current smoker individuals	NA	16p13.13	16	10504450	NR	RNU6-633P - EMP2	106481381	2013		8077	23972	rs58376408-?	rs58376408	0	58376408	intergenic_variant	1	NR	2e-09	8.69897	(Latino)	1.3522	[NR] unit decrease	Illumina [up to 11892802] (imputed)	N	smoking behavior, 3-hydroxypropylmercapturic acid measurement	http://www.ebi.ac.uk/efo/EFO_0004318, http://www.ebi.ac.uk/efo/EFO_0007014	GCST002956
2016-07-14	26053186	Park SL	2015-06-08	PLoS One	www.ncbi.nlm.nih.gov/pubmed/26053186	Mercapturic Acids Derived from the Toxicants Acrolein and Crotonaldehyde in the Urine of Cigarette Smokers from Five Ethnic Groups with Differing Risks for Lung Cancer.	3-hydroxypropylmercapturic acid levels in smokers	362 African American current smoker individuals, 329 Native Hawaiian ancestry current smoker individuals, 438 European ancestry current smoker individuals, 449 Latino current smoker individuals, 704 Japanese ancestry current smoker individuals	NA	15q25.3	15	88327931	NR	LOC105370958 - LOC105370959	105370958	105370959		5654	17011	rs62024303-?	rs62024303	0	62024303	intergenic_variant	1	NR	3e-07	6.52288	(Latino)	1.2385	[NR] unit decrease	Illumina [up to 11892802] (imputed)	N	smoking behavior, 3-hydroxypropylmercapturic acid measurement	http://www.ebi.ac.uk/efo/EFO_0004318, http://www.ebi.ac.uk/efo/EFO_0007014	GCST002956
2016-07-14	26053186	Park SL	2015-06-08	PLoS One	www.ncbi.nlm.nih.gov/pubmed/26053186	Mercapturic Acids Derived from the Toxicants Acrolein and Crotonaldehyde in the Urine of Cigarette Smokers from Five Ethnic Groups with Differing Risks for Lung Cancer.	3-hydroxypropylmercapturic acid levels in smokers	362 African American current smoker individuals, 329 Native Hawaiian ancestry current smoker individuals, 438 European ancestry current smoker individuals, 449 Latino current smoker individuals, 704 Japanese ancestry current smoker individuals	NA	9q22.32	9	96267007	NR	HSD17B3	NA	NA	3293	NA	NA	rs7042315-?	rs7042315	0	7042315	intron_variant	0	NR	6e-08	7.22185	(Latino)	1.4753	[NR] unit decrease	Illumina [up to 11892802] (imputed)	N	smoking behavior, 3-hydroxypropylmercapturic acid measurement	http://www.ebi.ac.uk/efo/EFO_0004318, http://www.ebi.ac.uk/efo/EFO_0007014	GCST002956
2016-07-14	26053186	Park SL	2015-06-08	PLoS One	www.ncbi.nlm.nih.gov/pubmed/26053186	Mercapturic Acids Derived from the Toxicants Acrolein and Crotonaldehyde in the Urine of Cigarette Smokers from Five Ethnic Groups with Differing Risks for Lung Cancer.	3-hydroxypropylmercapturic acid levels in smokers	362 African American current smoker individuals, 329 Native Hawaiian ancestry current smoker individuals, 438 European ancestry current smoker individuals, 449 Latino current smoker individuals, 704 Japanese ancestry current smoker individuals	NA	3q29	3	195778256	NR	MUC4	NA	NA	4585	NA	NA	rs73085315-?	rs73085315	0	73085315	intron_variant	0	NR	2e-10	9.69897	(Latino)	1.4698	[NR] unit decrease	Illumina [up to 11892802] (imputed)	N	smoking behavior, 3-hydroxypropylmercapturic acid measurement	http://www.ebi.ac.uk/efo/EFO_0004318, http://www.ebi.ac.uk/efo/EFO_0007014	GCST002956
2016-07-14	26053186	Park SL	2015-06-08	PLoS One	www.ncbi.nlm.nih.gov/pubmed/26053186	Mercapturic Acids Derived from the Toxicants Acrolein and Crotonaldehyde in the Urine of Cigarette Smokers from Five Ethnic Groups with Differing Risks for Lung Cancer.	3-hydroxypropylmercapturic acid levels in smokers	362 African American current smoker individuals, 329 Native Hawaiian ancestry current smoker individuals, 438 European ancestry current smoker individuals, 449 Latino current smoker individuals, 704 Japanese ancestry current smoker individuals	NA	13q21.31	13	63164591	NR	LOC105370234 - LINC00376	105370234	104355293		253046	18510	rs73505772-?	rs73505772	0	73505772	intergenic_variant	1	NR	3e-07	6.52288	(Latino)	1.3909	[NR] unit decrease	Illumina [up to 11892802] (imputed)	N	smoking behavior, 3-hydroxypropylmercapturic acid measurement	http://www.ebi.ac.uk/efo/EFO_0004318, http://www.ebi.ac.uk/efo/EFO_0007014	GCST002956
2016-07-14	26053186	Park SL	2015-06-08	PLoS One	www.ncbi.nlm.nih.gov/pubmed/26053186	Mercapturic Acids Derived from the Toxicants Acrolein and Crotonaldehyde in the Urine of Cigarette Smokers from Five Ethnic Groups with Differing Risks for Lung Cancer.	3-hydroxypropylmercapturic acid levels in smokers	362 African American current smoker individuals, 329 Native Hawaiian ancestry current smoker individuals, 438 European ancestry current smoker individuals, 449 Latino current smoker individuals, 704 Japanese ancestry current smoker individuals	NA	6p21.1	6	41264814	NR	TREML5P - TREM1	221438	54210		15225	2571	rs74851542-?	rs74851542	0	74851542	downstream_gene_variant	1	NR	2e-07	6.69897	(Latino)	1.1461	[NR] unit decrease	Illumina [up to 11892802] (imputed)	N	smoking behavior, 3-hydroxypropylmercapturic acid measurement	http://www.ebi.ac.uk/efo/EFO_0004318, http://www.ebi.ac.uk/efo/EFO_0007014	GCST002956
2016-07-14	26053186	Park SL	2015-06-08	PLoS One	www.ncbi.nlm.nih.gov/pubmed/26053186	Mercapturic Acids Derived from the Toxicants Acrolein and Crotonaldehyde in the Urine of Cigarette Smokers from Five Ethnic Groups with Differing Risks for Lung Cancer.	3-hydroxypropylmercapturic acid levels in smokers	362 African American current smoker individuals, 329 Native Hawaiian ancestry current smoker individuals, 438 European ancestry current smoker individuals, 449 Latino current smoker individuals, 704 Japanese ancestry current smoker individuals	NA	21q22.12	21	34941487	NR	RUNX1	NA	NA	861	NA	NA	rs75030518-?	rs75030518	0	75030518	intron_variant	0	NR	2e-07	6.69897	(Latino)	1.4514	[NR] unit decrease	Illumina [up to 11892802] (imputed)	N	smoking behavior, 3-hydroxypropylmercapturic acid measurement	http://www.ebi.ac.uk/efo/EFO_0004318, http://www.ebi.ac.uk/efo/EFO_0007014	GCST002956
2016-07-14	26053186	Park SL	2015-06-08	PLoS One	www.ncbi.nlm.nih.gov/pubmed/26053186	Mercapturic Acids Derived from the Toxicants Acrolein and Crotonaldehyde in the Urine of Cigarette Smokers from Five Ethnic Groups with Differing Risks for Lung Cancer.	3-hydroxypropylmercapturic acid levels in smokers	362 African American current smoker individuals, 329 Native Hawaiian ancestry current smoker individuals, 438 European ancestry current smoker individuals, 449 Latino current smoker individuals, 704 Japanese ancestry current smoker individuals	NA	16p13.2	16	7882576	NR	LOC105371069	NA	NA	105371069	NA	NA	rs75728418-?	rs75728418	0	75728418	intergenic_variant	0	NR	1e-07	7	(Latino)	1.2847	[NR] unit decrease	Illumina [up to 11892802] (imputed)	N	smoking behavior, 3-hydroxypropylmercapturic acid measurement	http://www.ebi.ac.uk/efo/EFO_0004318, http://www.ebi.ac.uk/efo/EFO_0007014	GCST002956
2016-07-14	26053186	Park SL	2015-06-08	PLoS One	www.ncbi.nlm.nih.gov/pubmed/26053186	Mercapturic Acids Derived from the Toxicants Acrolein and Crotonaldehyde in the Urine of Cigarette Smokers from Five Ethnic Groups with Differing Risks for Lung Cancer.	3-hydroxypropylmercapturic acid levels in smokers	362 African American current smoker individuals, 329 Native Hawaiian ancestry current smoker individuals, 438 European ancestry current smoker individuals, 449 Latino current smoker individuals, 704 Japanese ancestry current smoker individuals	NA	3q22.3	3	138884041	NR	PIK3CB - ATP5G1P3	5291	646619		49103	5114	rs7637688-?	rs7637688	0	7637688	intergenic_variant	1	NR	7e-08	7.1549	(Latino)	0.6713	[NR] unit increase	Illumina [up to 11892802] (imputed)	N	smoking behavior, 3-hydroxypropylmercapturic acid measurement	http://www.ebi.ac.uk/efo/EFO_0004318, http://www.ebi.ac.uk/efo/EFO_0007014	GCST002956
2016-07-14	26053186	Park SL	2015-06-08	PLoS One	www.ncbi.nlm.nih.gov/pubmed/26053186	Mercapturic Acids Derived from the Toxicants Acrolein and Crotonaldehyde in the Urine of Cigarette Smokers from Five Ethnic Groups with Differing Risks for Lung Cancer.	3-hydroxypropylmercapturic acid levels in smokers	362 African American current smoker individuals, 329 Native Hawaiian ancestry current smoker individuals, 438 European ancestry current smoker individuals, 449 Latino current smoker individuals, 704 Japanese ancestry current smoker individuals	NA	10q22.1	10	71964198	NR	PSAP - CHST3	5660	9469		112823	164	rs76409888-?	rs76409888	0	76409888	upstream_gene_variant	1	NR	1e-07	7	(Latino)	1.7704	[NR] unit decrease	Illumina [up to 11892802] (imputed)	N	smoking behavior, 3-hydroxypropylmercapturic acid measurement	http://www.ebi.ac.uk/efo/EFO_0004318, http://www.ebi.ac.uk/efo/EFO_0007014	GCST002956
2016-07-14	26053186	Park SL	2015-06-08	PLoS One	www.ncbi.nlm.nih.gov/pubmed/26053186	Mercapturic Acids Derived from the Toxicants Acrolein and Crotonaldehyde in the Urine of Cigarette Smokers from Five Ethnic Groups with Differing Risks for Lung Cancer.	3-hydroxypropylmercapturic acid levels in smokers	362 African American current smoker individuals, 329 Native Hawaiian ancestry current smoker individuals, 438 European ancestry current smoker individuals, 449 Latino current smoker individuals, 704 Japanese ancestry current smoker individuals	NA	16p13.13	16	11688193	NR	TXNDC11	NA	NA	51061	NA	NA	rs9924009-?	rs9924009	0	9924009	intron_variant	0	NR	3e-07	6.52288	(Latino)	1.0391	[NR] unit decrease	Illumina [up to 11892802] (imputed)	N	smoking behavior, 3-hydroxypropylmercapturic acid measurement	http://www.ebi.ac.uk/efo/EFO_0004318, http://www.ebi.ac.uk/efo/EFO_0007014	GCST002956
2016-07-14	26053186	Park SL	2015-06-08	PLoS One	www.ncbi.nlm.nih.gov/pubmed/26053186	Mercapturic Acids Derived from the Toxicants Acrolein and Crotonaldehyde in the Urine of Cigarette Smokers from Five Ethnic Groups with Differing Risks for Lung Cancer.	3-hydroxypropylmercapturic acid levels in smokers	362 African American current smoker individuals, 329 Native Hawaiian ancestry current smoker individuals, 438 European ancestry current smoker individuals, 449 Latino current smoker individuals, 704 Japanese ancestry current smoker individuals	NA	9p21.3	9	24431794	NR	LOC100419692 - LOC105375994	100419692	105375994		475350	99487	rs118043898-?	rs118043898	0	118043898	intergenic_variant	1	NR	5e-08	7.30103	(Latino)	1.6762	[NR] unit decrease	Illumina [up to 11892802] (imputed)	N	3-hydroxypropylmercapturic acid measurement, smoking cessation	http://www.ebi.ac.uk/efo/EFO_0007014, http://www.ebi.ac.uk/efo/EFO_0004319	GCST002956
2016-07-14	26053186	Park SL	2015-06-08	PLoS One	www.ncbi.nlm.nih.gov/pubmed/26053186	Mercapturic Acids Derived from the Toxicants Acrolein and Crotonaldehyde in the Urine of Cigarette Smokers from Five Ethnic Groups with Differing Risks for Lung Cancer.	3-hydroxypropylmercapturic acid levels in smokers	362 African American current smoker individuals, 329 Native Hawaiian ancestry current smoker individuals, 438 European ancestry current smoker individuals, 449 Latino current smoker individuals, 704 Japanese ancestry current smoker individuals	NA	5p14.1	5	27460098	NR	LOC105374695 - LINC01021	105374695	643401		46460	12194	rs10077887-?	rs10077887	0	10077887	intergenic_variant	1	NR	8e-06	5.09691	(Native Hawaiian)	0.5383	[NR] unit increase	Illumina [up to 11892802] (imputed)	N	smoking behavior, 3-hydroxypropylmercapturic acid measurement	http://www.ebi.ac.uk/efo/EFO_0004318, http://www.ebi.ac.uk/efo/EFO_0007014	GCST002956
2016-07-14	26053186	Park SL	2015-06-08	PLoS One	www.ncbi.nlm.nih.gov/pubmed/26053186	Mercapturic Acids Derived from the Toxicants Acrolein and Crotonaldehyde in the Urine of Cigarette Smokers from Five Ethnic Groups with Differing Risks for Lung Cancer.	3-hydroxypropylmercapturic acid levels in smokers	362 African American current smoker individuals, 329 Native Hawaiian ancestry current smoker individuals, 438 European ancestry current smoker individuals, 449 Latino current smoker individuals, 704 Japanese ancestry current smoker individuals	NA	15q23	15	71814833	NR	NR2E3	NA	NA	10002	NA	NA	rs113441626-?	rs113441626	0	113441626	3_prime_UTR_variant	0	NR	8e-08	7.09691	(Native Hawaiian)	1.3074	[NR] unit increase	Illumina [up to 11892802] (imputed)	N	smoking behavior, 3-hydroxypropylmercapturic acid measurement	http://www.ebi.ac.uk/efo/EFO_0004318, http://www.ebi.ac.uk/efo/EFO_0007014	GCST002956
2016-07-14	26053186	Park SL	2015-06-08	PLoS One	www.ncbi.nlm.nih.gov/pubmed/26053186	Mercapturic Acids Derived from the Toxicants Acrolein and Crotonaldehyde in the Urine of Cigarette Smokers from Five Ethnic Groups with Differing Risks for Lung Cancer.	3-hydroxypropylmercapturic acid levels in smokers	362 African American current smoker individuals, 329 Native Hawaiian ancestry current smoker individuals, 438 European ancestry current smoker individuals, 449 Latino current smoker individuals, 704 Japanese ancestry current smoker individuals	NA	15q23	15	72206596	NR	PKM	NA	NA	5315	NA	NA	rs113920924-?	rs113920924	0	113920924	non_coding_transcript_exon_variant	0	NR	9e-06	5.04576	(Native Hawaiian)	1.0445	[NR] unit increase	Illumina [up to 11892802] (imputed)	N	smoking behavior, 3-hydroxypropylmercapturic acid measurement	http://www.ebi.ac.uk/efo/EFO_0004318, http://www.ebi.ac.uk/efo/EFO_0007014	GCST002956
2016-07-14	26053186	Park SL	2015-06-08	PLoS One	www.ncbi.nlm.nih.gov/pubmed/26053186	Mercapturic Acids Derived from the Toxicants Acrolein and Crotonaldehyde in the Urine of Cigarette Smokers from Five Ethnic Groups with Differing Risks for Lung Cancer.	3-hydroxypropylmercapturic acid levels in smokers	362 African American current smoker individuals, 329 Native Hawaiian ancestry current smoker individuals, 438 European ancestry current smoker individuals, 449 Latino current smoker individuals, 704 Japanese ancestry current smoker individuals	NA	7q31.2	7	117299233	NR	LOC105375467, WNT2	NA	NA	105375467, 7472	NA	NA	rs114167782-?	rs114167782	0	114167782	intron_variant	0	NR	2e-07	6.69897	(Native Hawaiian)	1.2727	[NR] unit increase	Illumina [up to 11892802] (imputed)	N	smoking behavior, 3-hydroxypropylmercapturic acid measurement	http://www.ebi.ac.uk/efo/EFO_0004318, http://www.ebi.ac.uk/efo/EFO_0007014	GCST002956
2016-07-14	26053186	Park SL	2015-06-08	PLoS One	www.ncbi.nlm.nih.gov/pubmed/26053186	Mercapturic Acids Derived from the Toxicants Acrolein and Crotonaldehyde in the Urine of Cigarette Smokers from Five Ethnic Groups with Differing Risks for Lung Cancer.	3-hydroxypropylmercapturic acid levels in smokers	362 African American current smoker individuals, 329 Native Hawaiian ancestry current smoker individuals, 438 European ancestry current smoker individuals, 449 Latino current smoker individuals, 704 Japanese ancestry current smoker individuals	NA	14q32.13	14	95627510	NR	LOC105370643 - TCL6	105370643	27004		36520	23668	rs115169421-?	rs115169421	0	115169421	intron_variant	1	NR	5e-06	5.30103	(Native Hawaiian)	0.9626	[NR] unit increase	Illumina [up to 11892802] (imputed)	N	smoking behavior, 3-hydroxypropylmercapturic acid measurement	http://www.ebi.ac.uk/efo/EFO_0004318, http://www.ebi.ac.uk/efo/EFO_0007014	GCST002956
2016-07-14	26053186	Park SL	2015-06-08	PLoS One	www.ncbi.nlm.nih.gov/pubmed/26053186	Mercapturic Acids Derived from the Toxicants Acrolein and Crotonaldehyde in the Urine of Cigarette Smokers from Five Ethnic Groups with Differing Risks for Lung Cancer.	3-hydroxypropylmercapturic acid levels in smokers	362 African American current smoker individuals, 329 Native Hawaiian ancestry current smoker individuals, 438 European ancestry current smoker individuals, 449 Latino current smoker individuals, 704 Japanese ancestry current smoker individuals	NA	8q11.1	8	46494994	NR	CYP4F44P - HSPA8P13	106480733	106480803		2954067	54095	rs117044419-?	rs117044419	0	117044419	intergenic_variant	1	NR	3e-06	5.52288	(Native Hawaiian)	0.7395	[NR] unit increase	Illumina [up to 11892802] (imputed)	N	smoking behavior, 3-hydroxypropylmercapturic acid measurement	http://www.ebi.ac.uk/efo/EFO_0004318, http://www.ebi.ac.uk/efo/EFO_0007014	GCST002956
2016-07-14	26053186	Park SL	2015-06-08	PLoS One	www.ncbi.nlm.nih.gov/pubmed/26053186	Mercapturic Acids Derived from the Toxicants Acrolein and Crotonaldehyde in the Urine of Cigarette Smokers from Five Ethnic Groups with Differing Risks for Lung Cancer.	3-hydroxypropylmercapturic acid levels in smokers	362 African American current smoker individuals, 329 Native Hawaiian ancestry current smoker individuals, 438 European ancestry current smoker individuals, 449 Latino current smoker individuals, 704 Japanese ancestry current smoker individuals	NA	11p14.3	11	23670881	NR	RPS2P38 - LOC105376593	196188	105376593		149642	58106	rs117285774-?	rs117285774	0	117285774	intergenic_variant	1	NR	6e-06	5.22185	(Native Hawaiian)	1.5042	[NR] unit increase	Illumina [up to 11892802] (imputed)	N	smoking behavior, 3-hydroxypropylmercapturic acid measurement	http://www.ebi.ac.uk/efo/EFO_0004318, http://www.ebi.ac.uk/efo/EFO_0007014	GCST002956
2016-07-14	26053186	Park SL	2015-06-08	PLoS One	www.ncbi.nlm.nih.gov/pubmed/26053186	Mercapturic Acids Derived from the Toxicants Acrolein and Crotonaldehyde in the Urine of Cigarette Smokers from Five Ethnic Groups with Differing Risks for Lung Cancer.	3-hydroxypropylmercapturic acid levels in smokers	362 African American current smoker individuals, 329 Native Hawaiian ancestry current smoker individuals, 438 European ancestry current smoker individuals, 449 Latino current smoker individuals, 704 Japanese ancestry current smoker individuals	NA	19p12	19	20452485	NR	LOC105372317	NA	NA	105372317	NA	NA	rs117403524-?	rs117403524	0	117403524	intron_variant	0	NR	5e-06	5.30103	(Native Hawaiian)	1.3757	[NR] unit increase	Illumina [up to 11892802] (imputed)	N	smoking behavior, 3-hydroxypropylmercapturic acid measurement	http://www.ebi.ac.uk/efo/EFO_0004318, http://www.ebi.ac.uk/efo/EFO_0007014	GCST002956
2016-07-14	26053186	Park SL	2015-06-08	PLoS One	www.ncbi.nlm.nih.gov/pubmed/26053186	Mercapturic Acids Derived from the Toxicants Acrolein and Crotonaldehyde in the Urine of Cigarette Smokers from Five Ethnic Groups with Differing Risks for Lung Cancer.	3-hydroxypropylmercapturic acid levels in smokers	362 African American current smoker individuals, 329 Native Hawaiian ancestry current smoker individuals, 438 European ancestry current smoker individuals, 449 Latino current smoker individuals, 704 Japanese ancestry current smoker individuals	NA	8q11.1	8	46331989	NR	CYP4F44P - HSPA8P13	106480733	106480803		2791062	217100	rs117933211-?	rs117933211	0	117933211	intergenic_variant	1	NR	3e-06	5.52288	(Native Hawaiian)	1.0044	[NR] unit increase	Illumina [up to 11892802] (imputed)	N	smoking behavior, 3-hydroxypropylmercapturic acid measurement	http://www.ebi.ac.uk/efo/EFO_0004318, http://www.ebi.ac.uk/efo/EFO_0007014	GCST002956
2016-07-14	26053186	Park SL	2015-06-08	PLoS One	www.ncbi.nlm.nih.gov/pubmed/26053186	Mercapturic Acids Derived from the Toxicants Acrolein and Crotonaldehyde in the Urine of Cigarette Smokers from Five Ethnic Groups with Differing Risks for Lung Cancer.	3-hydroxypropylmercapturic acid levels in smokers	362 African American current smoker individuals, 329 Native Hawaiian ancestry current smoker individuals, 438 European ancestry current smoker individuals, 449 Latino current smoker individuals, 704 Japanese ancestry current smoker individuals	NA	6q16.3	6	100057472	NR	MCHR2-AS1	NA	NA	728012	NA	NA	rs12209443-?	rs12209443	0	12209443	intron_variant	0	NR	6e-06	5.22185	(Native Hawaiian)	0.6219	[NR] unit increase	Illumina [up to 11892802] (imputed)	N	smoking behavior, 3-hydroxypropylmercapturic acid measurement	http://www.ebi.ac.uk/efo/EFO_0004318, http://www.ebi.ac.uk/efo/EFO_0007014	GCST002956
2016-07-14	26053186	Park SL	2015-06-08	PLoS One	www.ncbi.nlm.nih.gov/pubmed/26053186	Mercapturic Acids Derived from the Toxicants Acrolein and Crotonaldehyde in the Urine of Cigarette Smokers from Five Ethnic Groups with Differing Risks for Lung Cancer.	3-hydroxypropylmercapturic acid levels in smokers	362 African American current smoker individuals, 329 Native Hawaiian ancestry current smoker individuals, 438 European ancestry current smoker individuals, 449 Latino current smoker individuals, 704 Japanese ancestry current smoker individuals	NA	14q22.1	14	51607489	NR	FRMD6	NA	NA	122786	NA	NA	rs12879264-?	rs12879264	0	12879264	intron_variant	0	NR	9e-06	5.04576	(Native Hawaiian)	0.2555	[NR] unit increase	Illumina [up to 11892802] (imputed)	N	smoking behavior, 3-hydroxypropylmercapturic acid measurement	http://www.ebi.ac.uk/efo/EFO_0004318, http://www.ebi.ac.uk/efo/EFO_0007014	GCST002956
2016-07-14	26053186	Park SL	2015-06-08	PLoS One	www.ncbi.nlm.nih.gov/pubmed/26053186	Mercapturic Acids Derived from the Toxicants Acrolein and Crotonaldehyde in the Urine of Cigarette Smokers from Five Ethnic Groups with Differing Risks for Lung Cancer.	3-hydroxypropylmercapturic acid levels in smokers	362 African American current smoker individuals, 329 Native Hawaiian ancestry current smoker individuals, 438 European ancestry current smoker individuals, 449 Latino current smoker individuals, 704 Japanese ancestry current smoker individuals	NA	13q14.11	13	42717153	NR	TNFSF11 - FAM216B	8600	144809		109140	64397	rs1323612-?	rs1323612	0	1323612	intergenic_variant	1	NR	5e-06	5.30103	(Native Hawaiian)	0.6004	[NR] unit decrease	Illumina [up to 11892802] (imputed)	N	smoking behavior, 3-hydroxypropylmercapturic acid measurement	http://www.ebi.ac.uk/efo/EFO_0004318, http://www.ebi.ac.uk/efo/EFO_0007014	GCST002956
2016-07-14	26053186	Park SL	2015-06-08	PLoS One	www.ncbi.nlm.nih.gov/pubmed/26053186	Mercapturic Acids Derived from the Toxicants Acrolein and Crotonaldehyde in the Urine of Cigarette Smokers from Five Ethnic Groups with Differing Risks for Lung Cancer.	3-hydroxypropylmercapturic acid levels in smokers	362 African American current smoker individuals, 329 Native Hawaiian ancestry current smoker individuals, 438 European ancestry current smoker individuals, 449 Latino current smoker individuals, 704 Japanese ancestry current smoker individuals	NA	19q13.42	19	54650073	NR	VN1R105P - LILRB4	100288264	11006		1208	12451	rs139806220-?	rs139806220	0	139806220	intron_variant	1	NR	5e-08	7.30103	(Native Hawaiian)	1.187	[NR] unit increase	Illumina [up to 11892802] (imputed)	N	smoking behavior, 3-hydroxypropylmercapturic acid measurement	http://www.ebi.ac.uk/efo/EFO_0004318, http://www.ebi.ac.uk/efo/EFO_0007014	GCST002956
2016-07-14	26053186	Park SL	2015-06-08	PLoS One	www.ncbi.nlm.nih.gov/pubmed/26053186	Mercapturic Acids Derived from the Toxicants Acrolein and Crotonaldehyde in the Urine of Cigarette Smokers from Five Ethnic Groups with Differing Risks for Lung Cancer.	3-hydroxypropylmercapturic acid levels in smokers	362 African American current smoker individuals, 329 Native Hawaiian ancestry current smoker individuals, 438 European ancestry current smoker individuals, 449 Latino current smoker individuals, 704 Japanese ancestry current smoker individuals	NA	8q23.1	8	105443330	NR	ZFPM2	NA	NA	23414	NA	NA	rs142507408-?	rs142507408	0	142507408	intron_variant	0	NR	2e-06	5.69897	(Native Hawaiian)	1.6373	[NR] unit increase	Illumina [up to 11892802] (imputed)	N	smoking behavior, 3-hydroxypropylmercapturic acid measurement	http://www.ebi.ac.uk/efo/EFO_0004318, http://www.ebi.ac.uk/efo/EFO_0007014	GCST002956
2016-07-14	26053186	Park SL	2015-06-08	PLoS One	www.ncbi.nlm.nih.gov/pubmed/26053186	Mercapturic Acids Derived from the Toxicants Acrolein and Crotonaldehyde in the Urine of Cigarette Smokers from Five Ethnic Groups with Differing Risks for Lung Cancer.	3-hydroxypropylmercapturic acid levels in smokers	362 African American current smoker individuals, 329 Native Hawaiian ancestry current smoker individuals, 438 European ancestry current smoker individuals, 449 Latino current smoker individuals, 704 Japanese ancestry current smoker individuals	NA	12p12.3	12	19368705	NR	PLEKHA5	NA	NA	54477	NA	NA	rs143970033-?	rs143970033	0	143970033	intron_variant	0	NR	9e-08	7.04576	(Native Hawaiian)	1.0142	[NR] unit increase	Illumina [up to 11892802] (imputed)	N	smoking behavior, 3-hydroxypropylmercapturic acid measurement	http://www.ebi.ac.uk/efo/EFO_0004318, http://www.ebi.ac.uk/efo/EFO_0007014	GCST002956
2016-07-14	26053186	Park SL	2015-06-08	PLoS One	www.ncbi.nlm.nih.gov/pubmed/26053186	Mercapturic Acids Derived from the Toxicants Acrolein and Crotonaldehyde in the Urine of Cigarette Smokers from Five Ethnic Groups with Differing Risks for Lung Cancer.	3-hydroxypropylmercapturic acid levels in smokers	362 African American current smoker individuals, 329 Native Hawaiian ancestry current smoker individuals, 438 European ancestry current smoker individuals, 449 Latino current smoker individuals, 704 Japanese ancestry current smoker individuals	NA	17p13.1	17	9172427	NR	NTN1, LOC101928266	NA	NA	9423, 101928266	NA	NA	rs144460277-?	rs144460277	0	144460277	intron_variant	0	NR	6e-07	6.22185	(Native Hawaiian)	1.2032	[NR] unit increase	Illumina [up to 11892802] (imputed)	N	smoking behavior, 3-hydroxypropylmercapturic acid measurement	http://www.ebi.ac.uk/efo/EFO_0004318, http://www.ebi.ac.uk/efo/EFO_0007014	GCST002956
2016-07-14	26053186	Park SL	2015-06-08	PLoS One	www.ncbi.nlm.nih.gov/pubmed/26053186	Mercapturic Acids Derived from the Toxicants Acrolein and Crotonaldehyde in the Urine of Cigarette Smokers from Five Ethnic Groups with Differing Risks for Lung Cancer.	3-hydroxypropylmercapturic acid levels in smokers	362 African American current smoker individuals, 329 Native Hawaiian ancestry current smoker individuals, 438 European ancestry current smoker individuals, 449 Latino current smoker individuals, 704 Japanese ancestry current smoker individuals	NA	8p23.3	8	1351712	NR	LOC286083 - LOC105379585	286083	105379585		49105	21576	rs144606178-?	rs144606178	0	144606178	intron_variant	1	NR	6e-06	5.22185	(Native Hawaiian)	0.5584	[NR] unit decrease	Illumina [up to 11892802] (imputed)	N	smoking behavior, 3-hydroxypropylmercapturic acid measurement	http://www.ebi.ac.uk/efo/EFO_0004318, http://www.ebi.ac.uk/efo/EFO_0007014	GCST002956
2016-07-14	26053186	Park SL	2015-06-08	PLoS One	www.ncbi.nlm.nih.gov/pubmed/26053186	Mercapturic Acids Derived from the Toxicants Acrolein and Crotonaldehyde in the Urine of Cigarette Smokers from Five Ethnic Groups with Differing Risks for Lung Cancer.	3-hydroxypropylmercapturic acid levels in smokers	362 African American current smoker individuals, 329 Native Hawaiian ancestry current smoker individuals, 438 European ancestry current smoker individuals, 449 Latino current smoker individuals, 704 Japanese ancestry current smoker individuals	NA	9q21.13	9	74792899	NR	TRPM6	NA	NA	140803	NA	NA	rs144773862-?	rs144773862	0	144773862	intron_variant	0	NR	6e-06	5.22185	(Native Hawaiian)	1.1625	[NR] unit increase	Illumina [up to 11892802] (imputed)	N	smoking behavior, 3-hydroxypropylmercapturic acid measurement	http://www.ebi.ac.uk/efo/EFO_0004318, http://www.ebi.ac.uk/efo/EFO_0007014	GCST002956
2016-07-14	26053186	Park SL	2015-06-08	PLoS One	www.ncbi.nlm.nih.gov/pubmed/26053186	Mercapturic Acids Derived from the Toxicants Acrolein and Crotonaldehyde in the Urine of Cigarette Smokers from Five Ethnic Groups with Differing Risks for Lung Cancer.	3-hydroxypropylmercapturic acid levels in smokers	362 African American current smoker individuals, 329 Native Hawaiian ancestry current smoker individuals, 438 European ancestry current smoker individuals, 449 Latino current smoker individuals, 704 Japanese ancestry current smoker individuals	NA	12q24.23	12	118006065	NR	KSR2 - RFC5	283455	5985		37507	10636	rs146238395-?	rs146238395	0	146238395	intergenic_variant	1	NR	3e-06	5.52288	(Native Hawaiian)	1.1114	[NR] unit increase	Illumina [up to 11892802] (imputed)	N	smoking behavior, 3-hydroxypropylmercapturic acid measurement	http://www.ebi.ac.uk/efo/EFO_0004318, http://www.ebi.ac.uk/efo/EFO_0007014	GCST002956
2016-07-14	26053186	Park SL	2015-06-08	PLoS One	www.ncbi.nlm.nih.gov/pubmed/26053186	Mercapturic Acids Derived from the Toxicants Acrolein and Crotonaldehyde in the Urine of Cigarette Smokers from Five Ethnic Groups with Differing Risks for Lung Cancer.	3-hydroxypropylmercapturic acid levels in smokers	362 African American current smoker individuals, 329 Native Hawaiian ancestry current smoker individuals, 438 European ancestry current smoker individuals, 449 Latino current smoker individuals, 704 Japanese ancestry current smoker individuals	NA	6q24.1	6	140517337	NR	MIR3668 - LOC105378027	100500879	105378027		312011	21517	rs146383502-?	rs146383502	0	146383502	intergenic_variant	1	NR	5e-07	6.30103	(Native Hawaiian)	1.2123	[NR] unit increase	Illumina [up to 11892802] (imputed)	N	smoking behavior, 3-hydroxypropylmercapturic acid measurement	http://www.ebi.ac.uk/efo/EFO_0004318, http://www.ebi.ac.uk/efo/EFO_0007014	GCST002956
2016-07-14	26053186	Park SL	2015-06-08	PLoS One	www.ncbi.nlm.nih.gov/pubmed/26053186	Mercapturic Acids Derived from the Toxicants Acrolein and Crotonaldehyde in the Urine of Cigarette Smokers from Five Ethnic Groups with Differing Risks for Lung Cancer.	3-hydroxypropylmercapturic acid levels in smokers	362 African American current smoker individuals, 329 Native Hawaiian ancestry current smoker individuals, 438 European ancestry current smoker individuals, 449 Latino current smoker individuals, 704 Japanese ancestry current smoker individuals	NA	4p13	4	43888423	NR	RN7SL193P - LOC402175	106480493	402175		24874	10492	rs148386737-?	rs148386737	0	148386737	intergenic_variant	1	NR	2e-06	5.69897	(Native Hawaiian)	1.2238	[NR] unit increase	Illumina [up to 11892802] (imputed)	N	smoking behavior, 3-hydroxypropylmercapturic acid measurement	http://www.ebi.ac.uk/efo/EFO_0004318, http://www.ebi.ac.uk/efo/EFO_0007014	GCST002956
2016-07-14	26053186	Park SL	2015-06-08	PLoS One	www.ncbi.nlm.nih.gov/pubmed/26053186	Mercapturic Acids Derived from the Toxicants Acrolein and Crotonaldehyde in the Urine of Cigarette Smokers from Five Ethnic Groups with Differing Risks for Lung Cancer.	3-hydroxypropylmercapturic acid levels in smokers	362 African American current smoker individuals, 329 Native Hawaiian ancestry current smoker individuals, 438 European ancestry current smoker individuals, 449 Latino current smoker individuals, 704 Japanese ancestry current smoker individuals	NA	16q21	16	65627613	NR	LINC00922 - LOC107984823	283867	107984823		51313	182427	rs151011520-?	rs151011520	0	151011520	intron_variant	1	NR	1e-06	6	(Native Hawaiian)	1.5544	[NR] unit increase	Illumina [up to 11892802] (imputed)	N	smoking behavior, 3-hydroxypropylmercapturic acid measurement	http://www.ebi.ac.uk/efo/EFO_0004318, http://www.ebi.ac.uk/efo/EFO_0007014	GCST002956
2016-07-14	26053186	Park SL	2015-06-08	PLoS One	www.ncbi.nlm.nih.gov/pubmed/26053186	Mercapturic Acids Derived from the Toxicants Acrolein and Crotonaldehyde in the Urine of Cigarette Smokers from Five Ethnic Groups with Differing Risks for Lung Cancer.	3-hydroxypropylmercapturic acid levels in smokers	362 African American current smoker individuals, 329 Native Hawaiian ancestry current smoker individuals, 438 European ancestry current smoker individuals, 449 Latino current smoker individuals, 704 Japanese ancestry current smoker individuals	NA	4q27	4	121999890	NR	LOC102724158 - RN7SL335P	102724158	106480375		10168	87618	rs17643636-?	rs17643636	0	17643636	intergenic_variant	1	NR	2e-06	5.69897	(Native Hawaiian)	1.1347	[NR] unit increase	Illumina [up to 11892802] (imputed)	N	smoking behavior, 3-hydroxypropylmercapturic acid measurement	http://www.ebi.ac.uk/efo/EFO_0004318, http://www.ebi.ac.uk/efo/EFO_0007014	GCST002956
2016-07-14	26053186	Park SL	2015-06-08	PLoS One	www.ncbi.nlm.nih.gov/pubmed/26053186	Mercapturic Acids Derived from the Toxicants Acrolein and Crotonaldehyde in the Urine of Cigarette Smokers from Five Ethnic Groups with Differing Risks for Lung Cancer.	3-hydroxypropylmercapturic acid levels in smokers	362 African American current smoker individuals, 329 Native Hawaiian ancestry current smoker individuals, 438 European ancestry current smoker individuals, 449 Latino current smoker individuals, 704 Japanese ancestry current smoker individuals	NA	9p13.3	9	33995448	NR	UBAP2	NA	NA	55833	NA	NA	rs180850064-?	rs180850064	0	180850064	non_coding_transcript_exon_variant	0	NR	1e-06	6	(Native Hawaiian)	1.3692	[NR] unit increase	Illumina [up to 11892802] (imputed)	N	smoking behavior, 3-hydroxypropylmercapturic acid measurement	http://www.ebi.ac.uk/efo/EFO_0004318, http://www.ebi.ac.uk/efo/EFO_0007014	GCST002956
2016-07-14	26053186	Park SL	2015-06-08	PLoS One	www.ncbi.nlm.nih.gov/pubmed/26053186	Mercapturic Acids Derived from the Toxicants Acrolein and Crotonaldehyde in the Urine of Cigarette Smokers from Five Ethnic Groups with Differing Risks for Lung Cancer.	3-hydroxypropylmercapturic acid levels in smokers	362 African American current smoker individuals, 329 Native Hawaiian ancestry current smoker individuals, 438 European ancestry current smoker individuals, 449 Latino current smoker individuals, 704 Japanese ancestry current smoker individuals	NA	21q22.3	21	41474608	NR	TMPRSS2	NA	NA	7113	NA	NA	rs183026840-?	rs183026840	0	183026840	intron_variant	0	NR	9e-06	5.04576	(Native Hawaiian)	0.8436	[NR] unit increase	Illumina [up to 11892802] (imputed)	N	smoking behavior, 3-hydroxypropylmercapturic acid measurement	http://www.ebi.ac.uk/efo/EFO_0004318, http://www.ebi.ac.uk/efo/EFO_0007014	GCST002956
2016-07-14	26053186	Park SL	2015-06-08	PLoS One	www.ncbi.nlm.nih.gov/pubmed/26053186	Mercapturic Acids Derived from the Toxicants Acrolein and Crotonaldehyde in the Urine of Cigarette Smokers from Five Ethnic Groups with Differing Risks for Lung Cancer.	3-hydroxypropylmercapturic acid levels in smokers	362 African American current smoker individuals, 329 Native Hawaiian ancestry current smoker individuals, 438 European ancestry current smoker individuals, 449 Latino current smoker individuals, 704 Japanese ancestry current smoker individuals	NA	3p21.31	3	44285656	NR	TOPAZ1	NA	NA	375337	NA	NA	rs184952719-?	rs184952719	0	184952719	intron_variant	0	NR	7e-06	5.1549	(Native Hawaiian)	1.2616	[NR] unit increase	Illumina [up to 11892802] (imputed)	N	smoking behavior, 3-hydroxypropylmercapturic acid measurement	http://www.ebi.ac.uk/efo/EFO_0004318, http://www.ebi.ac.uk/efo/EFO_0007014	GCST002956
2016-07-14	26053186	Park SL	2015-06-08	PLoS One	www.ncbi.nlm.nih.gov/pubmed/26053186	Mercapturic Acids Derived from the Toxicants Acrolein and Crotonaldehyde in the Urine of Cigarette Smokers from Five Ethnic Groups with Differing Risks for Lung Cancer.	3-hydroxypropylmercapturic acid levels in smokers	362 African American current smoker individuals, 329 Native Hawaiian ancestry current smoker individuals, 438 European ancestry current smoker individuals, 449 Latino current smoker individuals, 704 Japanese ancestry current smoker individuals	NA	2q23.3	2	153086712	NR	LOC105373691 - ATP5F1P4	105373691	100422514		58426	72226	rs186826000-?	rs186826000	0	186826000	intergenic_variant	1	NR	8e-06	5.09691	(Native Hawaiian)	1.2102	[NR] unit increase	Illumina [up to 11892802] (imputed)	N	smoking behavior, 3-hydroxypropylmercapturic acid measurement	http://www.ebi.ac.uk/efo/EFO_0004318, http://www.ebi.ac.uk/efo/EFO_0007014	GCST002956
2016-07-14	26053186	Park SL	2015-06-08	PLoS One	www.ncbi.nlm.nih.gov/pubmed/26053186	Mercapturic Acids Derived from the Toxicants Acrolein and Crotonaldehyde in the Urine of Cigarette Smokers from Five Ethnic Groups with Differing Risks for Lung Cancer.	3-hydroxypropylmercapturic acid levels in smokers	362 African American current smoker individuals, 329 Native Hawaiian ancestry current smoker individuals, 438 European ancestry current smoker individuals, 449 Latino current smoker individuals, 704 Japanese ancestry current smoker individuals	NA	6p22.1	6	29904733	NR	HLA-T - DDX39BP1	352964	100048904		5786	1814	rs189370103-?	rs189370103	0	189370103	intron_variant	1	NR	8e-06	5.09691	(Native Hawaiian)	1.0607	[NR] unit increase	Illumina [up to 11892802] (imputed)	N	smoking behavior, 3-hydroxypropylmercapturic acid measurement	http://www.ebi.ac.uk/efo/EFO_0004318, http://www.ebi.ac.uk/efo/EFO_0007014	GCST002956
2016-07-14	26053186	Park SL	2015-06-08	PLoS One	www.ncbi.nlm.nih.gov/pubmed/26053186	Mercapturic Acids Derived from the Toxicants Acrolein and Crotonaldehyde in the Urine of Cigarette Smokers from Five Ethnic Groups with Differing Risks for Lung Cancer.	3-hydroxypropylmercapturic acid levels in smokers	362 African American current smoker individuals, 329 Native Hawaiian ancestry current smoker individuals, 438 European ancestry current smoker individuals, 449 Latino current smoker individuals, 704 Japanese ancestry current smoker individuals	NA	16p13.3	16	5984142	NR	RBFOX1	NA	NA	54715	NA	NA	rs191076832-?	rs191076832	0	191076832	intron_variant	0	NR	6e-06	5.22185	(Native Hawaiian)	1.1977	[NR] unit increase	Illumina [up to 11892802] (imputed)	N	smoking behavior, 3-hydroxypropylmercapturic acid measurement	http://www.ebi.ac.uk/efo/EFO_0004318, http://www.ebi.ac.uk/efo/EFO_0007014	GCST002956
2016-07-14	26053186	Park SL	2015-06-08	PLoS One	www.ncbi.nlm.nih.gov/pubmed/26053186	Mercapturic Acids Derived from the Toxicants Acrolein and Crotonaldehyde in the Urine of Cigarette Smokers from Five Ethnic Groups with Differing Risks for Lung Cancer.	3-hydroxypropylmercapturic acid levels in smokers	362 African American current smoker individuals, 329 Native Hawaiian ancestry current smoker individuals, 438 European ancestry current smoker individuals, 449 Latino current smoker individuals, 704 Japanese ancestry current smoker individuals	NA	3q26.2	3	170285775	NR	PRKCI	NA	NA	5584	NA	NA	rs191153365-?	rs191153365	0	191153365	intron_variant	0	NR	3e-06	5.52288	(Native Hawaiian)	1.2581	[NR] unit increase	Illumina [up to 11892802] (imputed)	N	smoking behavior, 3-hydroxypropylmercapturic acid measurement	http://www.ebi.ac.uk/efo/EFO_0004318, http://www.ebi.ac.uk/efo/EFO_0007014	GCST002956
2016-07-14	26053186	Park SL	2015-06-08	PLoS One	www.ncbi.nlm.nih.gov/pubmed/26053186	Mercapturic Acids Derived from the Toxicants Acrolein and Crotonaldehyde in the Urine of Cigarette Smokers from Five Ethnic Groups with Differing Risks for Lung Cancer.	3-hydroxypropylmercapturic acid levels in smokers	362 African American current smoker individuals, 329 Native Hawaiian ancestry current smoker individuals, 438 European ancestry current smoker individuals, 449 Latino current smoker individuals, 704 Japanese ancestry current smoker individuals	NA	7q21.3	7	95994998	NR	DYNC1I1	NA	NA	1780	NA	NA	rs1988399-?	rs1988399	0	1988399	intron_variant	0	NR	7e-06	5.1549	(Native Hawaiian)	0.2318	[NR] unit decrease	Illumina [up to 11892802] (imputed)	N	smoking behavior, 3-hydroxypropylmercapturic acid measurement	http://www.ebi.ac.uk/efo/EFO_0004318, http://www.ebi.ac.uk/efo/EFO_0007014	GCST002956
2016-07-14	26053186	Park SL	2015-06-08	PLoS One	www.ncbi.nlm.nih.gov/pubmed/26053186	Mercapturic Acids Derived from the Toxicants Acrolein and Crotonaldehyde in the Urine of Cigarette Smokers from Five Ethnic Groups with Differing Risks for Lung Cancer.	3-hydroxypropylmercapturic acid levels in smokers	362 African American current smoker individuals, 329 Native Hawaiian ancestry current smoker individuals, 438 European ancestry current smoker individuals, 449 Latino current smoker individuals, 704 Japanese ancestry current smoker individuals	NA	11p15.1	11	21024881	NR	NELL1	NA	NA	4745	NA	NA	rs35295995-?	rs35295995	0	35295995	intron_variant	0	NR	5e-06	5.30103	(Native Hawaiian)	0.8108	[NR] unit increase	Illumina [up to 11892802] (imputed)	N	smoking behavior, 3-hydroxypropylmercapturic acid measurement	http://www.ebi.ac.uk/efo/EFO_0004318, http://www.ebi.ac.uk/efo/EFO_0007014	GCST002956
2016-07-14	26053186	Park SL	2015-06-08	PLoS One	www.ncbi.nlm.nih.gov/pubmed/26053186	Mercapturic Acids Derived from the Toxicants Acrolein and Crotonaldehyde in the Urine of Cigarette Smokers from Five Ethnic Groups with Differing Risks for Lung Cancer.	3-hydroxypropylmercapturic acid levels in smokers	362 African American current smoker individuals, 329 Native Hawaiian ancestry current smoker individuals, 438 European ancestry current smoker individuals, 449 Latino current smoker individuals, 704 Japanese ancestry current smoker individuals	NA	20q13.12	20	45878897	NR	ZSWIM3	NA	NA	140831	NA	NA	rs4812973-?	rs4812973	0	4812973	3_prime_UTR_variant	0	NR	8e-06	5.09691	(Native Hawaiian)	0.4476	[NR] unit increase	Illumina [up to 11892802] (imputed)	N	smoking behavior, 3-hydroxypropylmercapturic acid measurement	http://www.ebi.ac.uk/efo/EFO_0004318, http://www.ebi.ac.uk/efo/EFO_0007014	GCST002956
2016-07-14	26053186	Park SL	2015-06-08	PLoS One	www.ncbi.nlm.nih.gov/pubmed/26053186	Mercapturic Acids Derived from the Toxicants Acrolein and Crotonaldehyde in the Urine of Cigarette Smokers from Five Ethnic Groups with Differing Risks for Lung Cancer.	3-hydroxypropylmercapturic acid levels in smokers	362 African American current smoker individuals, 329 Native Hawaiian ancestry current smoker individuals, 438 European ancestry current smoker individuals, 449 Latino current smoker individuals, 704 Japanese ancestry current smoker individuals	NA	5q31.2	5	136997105	NR	SPOCK1	NA	NA	6695	NA	NA	rs6876032-?	rs6876032	0	6876032	intron_variant	0	NR	8e-06	5.09691	(Native Hawaiian)	0.4158	[NR] unit decrease	Illumina [up to 11892802] (imputed)	N	smoking behavior, 3-hydroxypropylmercapturic acid measurement	http://www.ebi.ac.uk/efo/EFO_0004318, http://www.ebi.ac.uk/efo/EFO_0007014	GCST002956
2016-07-14	26053186	Park SL	2015-06-08	PLoS One	www.ncbi.nlm.nih.gov/pubmed/26053186	Mercapturic Acids Derived from the Toxicants Acrolein and Crotonaldehyde in the Urine of Cigarette Smokers from Five Ethnic Groups with Differing Risks for Lung Cancer.	3-hydroxypropylmercapturic acid levels in smokers	362 African American current smoker individuals, 329 Native Hawaiian ancestry current smoker individuals, 438 European ancestry current smoker individuals, 449 Latino current smoker individuals, 704 Japanese ancestry current smoker individuals	NA	5q11.2	5	57547358	NR	LOC102724122 - LINCR-0003	102724122	100996645		11888	22984	rs6895539-?	rs6895539	0	6895539	intergenic_variant	1	NR	5e-06	5.30103	(Native Hawaiian)	0.805	[NR] unit increase	Illumina [up to 11892802] (imputed)	N	smoking behavior, 3-hydroxypropylmercapturic acid measurement	http://www.ebi.ac.uk/efo/EFO_0004318, http://www.ebi.ac.uk/efo/EFO_0007014	GCST002956
2016-07-14	26053186	Park SL	2015-06-08	PLoS One	www.ncbi.nlm.nih.gov/pubmed/26053186	Mercapturic Acids Derived from the Toxicants Acrolein and Crotonaldehyde in the Urine of Cigarette Smokers from Five Ethnic Groups with Differing Risks for Lung Cancer.	3-hydroxypropylmercapturic acid levels in smokers	362 African American current smoker individuals, 329 Native Hawaiian ancestry current smoker individuals, 438 European ancestry current smoker individuals, 449 Latino current smoker individuals, 704 Japanese ancestry current smoker individuals	NA	11q24.3	11	128222597	NR	LOC105369564	NA	NA	105369564	NA	NA	rs71479994-?	rs71479994	0	71479994	intron_variant	0	NR	9e-06	5.04576	(Native Hawaiian)	0.8798	[NR] unit increase	Illumina [up to 11892802] (imputed)	N	smoking behavior, 3-hydroxypropylmercapturic acid measurement	http://www.ebi.ac.uk/efo/EFO_0004318, http://www.ebi.ac.uk/efo/EFO_0007014	GCST002956
2016-07-14	26053186	Park SL	2015-06-08	PLoS One	www.ncbi.nlm.nih.gov/pubmed/26053186	Mercapturic Acids Derived from the Toxicants Acrolein and Crotonaldehyde in the Urine of Cigarette Smokers from Five Ethnic Groups with Differing Risks for Lung Cancer.	3-hydroxypropylmercapturic acid levels in smokers	362 African American current smoker individuals, 329 Native Hawaiian ancestry current smoker individuals, 438 European ancestry current smoker individuals, 449 Latino current smoker individuals, 704 Japanese ancestry current smoker individuals	NA	10q26.3	10	132408041	NR	PWWP2B	NA	NA	170394	NA	NA	rs74383458-?	rs74383458	0	74383458	intron_variant	0	NR	9e-06	5.04576	(Native Hawaiian)	0.9857	[NR] unit increase	Illumina [up to 11892802] (imputed)	N	smoking behavior, 3-hydroxypropylmercapturic acid measurement	http://www.ebi.ac.uk/efo/EFO_0004318, http://www.ebi.ac.uk/efo/EFO_0007014	GCST002956
2016-07-14	26053186	Park SL	2015-06-08	PLoS One	www.ncbi.nlm.nih.gov/pubmed/26053186	Mercapturic Acids Derived from the Toxicants Acrolein and Crotonaldehyde in the Urine of Cigarette Smokers from Five Ethnic Groups with Differing Risks for Lung Cancer.	3-hydroxypropylmercapturic acid levels in smokers	362 African American current smoker individuals, 329 Native Hawaiian ancestry current smoker individuals, 438 European ancestry current smoker individuals, 449 Latino current smoker individuals, 704 Japanese ancestry current smoker individuals	NA	19p13.3	19	2522673	NR	GNG7	NA	NA	2788	NA	NA	rs74407240-?	rs74407240	0	74407240	intron_variant	0	NR	9e-06	5.04576	(Native Hawaiian)	0.705	[NR] unit decrease	Illumina [up to 11892802] (imputed)	N	smoking behavior, 3-hydroxypropylmercapturic acid measurement	http://www.ebi.ac.uk/efo/EFO_0004318, http://www.ebi.ac.uk/efo/EFO_0007014	GCST002956
2016-07-14	26053186	Park SL	2015-06-08	PLoS One	www.ncbi.nlm.nih.gov/pubmed/26053186	Mercapturic Acids Derived from the Toxicants Acrolein and Crotonaldehyde in the Urine of Cigarette Smokers from Five Ethnic Groups with Differing Risks for Lung Cancer.	3-hydroxypropylmercapturic acid levels in smokers	362 African American current smoker individuals, 329 Native Hawaiian ancestry current smoker individuals, 438 European ancestry current smoker individuals, 449 Latino current smoker individuals, 704 Japanese ancestry current smoker individuals	NA	18q23	18	79568615	NR	NFATC1 - LOC284240	4772	284240		39292	5090	rs75000611-?	rs75000611	0	75000611	intergenic_variant	1	NR	7e-07	6.1549	(Native Hawaiian)	0.995	[NR] unit increase	Illumina [up to 11892802] (imputed)	N	smoking behavior, 3-hydroxypropylmercapturic acid measurement	http://www.ebi.ac.uk/efo/EFO_0004318, http://www.ebi.ac.uk/efo/EFO_0007014	GCST002956
2016-07-14	26053186	Park SL	2015-06-08	PLoS One	www.ncbi.nlm.nih.gov/pubmed/26053186	Mercapturic Acids Derived from the Toxicants Acrolein and Crotonaldehyde in the Urine of Cigarette Smokers from Five Ethnic Groups with Differing Risks for Lung Cancer.	3-hydroxypropylmercapturic acid levels in smokers	362 African American current smoker individuals, 329 Native Hawaiian ancestry current smoker individuals, 438 European ancestry current smoker individuals, 449 Latino current smoker individuals, 704 Japanese ancestry current smoker individuals	NA	13q32.3	13	99804258	NR	LOC101927437, CLYBL	NA	NA	101927437, 171425	NA	NA	rs75327846-?	rs75327846	0	75327846	intron_variant	0	NR	1e-06	6	(Native Hawaiian)	0.9315	[NR] unit increase	Illumina [up to 11892802] (imputed)	N	smoking behavior, 3-hydroxypropylmercapturic acid measurement	http://www.ebi.ac.uk/efo/EFO_0004318, http://www.ebi.ac.uk/efo/EFO_0007014	GCST002956
2016-07-14	26053186	Park SL	2015-06-08	PLoS One	www.ncbi.nlm.nih.gov/pubmed/26053186	Mercapturic Acids Derived from the Toxicants Acrolein and Crotonaldehyde in the Urine of Cigarette Smokers from Five Ethnic Groups with Differing Risks for Lung Cancer.	3-hydroxypropylmercapturic acid levels in smokers	362 African American current smoker individuals, 329 Native Hawaiian ancestry current smoker individuals, 438 European ancestry current smoker individuals, 449 Latino current smoker individuals, 704 Japanese ancestry current smoker individuals	NA	7p22.3	7	1752760	NR	ELFN1 - MAD1L1	392617	8379		4806	63032	rs76720445-?	rs76720445	0	76720445	downstream_gene_variant	1	NR	3e-06	5.52288	(Native Hawaiian)	0.7911	[NR] unit increase	Illumina [up to 11892802] (imputed)	N	smoking behavior, 3-hydroxypropylmercapturic acid measurement	http://www.ebi.ac.uk/efo/EFO_0004318, http://www.ebi.ac.uk/efo/EFO_0007014	GCST002956
2016-07-14	26053186	Park SL	2015-06-08	PLoS One	www.ncbi.nlm.nih.gov/pubmed/26053186	Mercapturic Acids Derived from the Toxicants Acrolein and Crotonaldehyde in the Urine of Cigarette Smokers from Five Ethnic Groups with Differing Risks for Lung Cancer.	3-hydroxypropylmercapturic acid levels in smokers	362 African American current smoker individuals, 329 Native Hawaiian ancestry current smoker individuals, 438 European ancestry current smoker individuals, 449 Latino current smoker individuals, 704 Japanese ancestry current smoker individuals	NA	8q11.1	8	46141196	NR	CYP4F44P - HSPA8P13	106480733	106480803		2600269	407893	rs76794758-?	rs76794758	0	76794758	intergenic_variant	1	NR	8e-07	6.09691	(Native Hawaiian)	1.1364	[NR] unit increase	Illumina [up to 11892802] (imputed)	N	smoking behavior, 3-hydroxypropylmercapturic acid measurement	http://www.ebi.ac.uk/efo/EFO_0004318, http://www.ebi.ac.uk/efo/EFO_0007014	GCST002956
2016-07-14	26053186	Park SL	2015-06-08	PLoS One	www.ncbi.nlm.nih.gov/pubmed/26053186	Mercapturic Acids Derived from the Toxicants Acrolein and Crotonaldehyde in the Urine of Cigarette Smokers from Five Ethnic Groups with Differing Risks for Lung Cancer.	3-hydroxypropylmercapturic acid levels in smokers	362 African American current smoker individuals, 329 Native Hawaiian ancestry current smoker individuals, 438 European ancestry current smoker individuals, 449 Latino current smoker individuals, 704 Japanese ancestry current smoker individuals	NA	6q24.1	6	140195831	NR	RNA5SP220 - MIR3668	100873480	100500879		37137	9421	rs76846186-?	rs76846186	0	76846186	intergenic_variant	1	NR	2e-08	7.69897	(Native Hawaiian)	1.4779	[NR] unit increase	Illumina [up to 11892802] (imputed)	N	smoking behavior, 3-hydroxypropylmercapturic acid measurement	http://www.ebi.ac.uk/efo/EFO_0004318, http://www.ebi.ac.uk/efo/EFO_0007014	GCST002956
2016-07-14	26053186	Park SL	2015-06-08	PLoS One	www.ncbi.nlm.nih.gov/pubmed/26053186	Mercapturic Acids Derived from the Toxicants Acrolein and Crotonaldehyde in the Urine of Cigarette Smokers from Five Ethnic Groups with Differing Risks for Lung Cancer.	3-hydroxypropylmercapturic acid levels in smokers	362 African American current smoker individuals, 329 Native Hawaiian ancestry current smoker individuals, 438 European ancestry current smoker individuals, 449 Latino current smoker individuals, 704 Japanese ancestry current smoker individuals	NA	22q13.31	22	44075243	NR	PARVB	NA	NA	29780	NA	NA	rs77206040-?	rs77206040	0	77206040	intron_variant	0	NR	4e-06	5.39794	(Native Hawaiian)	1.2408	[NR] unit increase	Illumina [up to 11892802] (imputed)	N	smoking behavior, 3-hydroxypropylmercapturic acid measurement	http://www.ebi.ac.uk/efo/EFO_0004318, http://www.ebi.ac.uk/efo/EFO_0007014	GCST002956
2016-07-14	26053186	Park SL	2015-06-08	PLoS One	www.ncbi.nlm.nih.gov/pubmed/26053186	Mercapturic Acids Derived from the Toxicants Acrolein and Crotonaldehyde in the Urine of Cigarette Smokers from Five Ethnic Groups with Differing Risks for Lung Cancer.	3-hydroxypropylmercapturic acid levels in smokers	362 African American current smoker individuals, 329 Native Hawaiian ancestry current smoker individuals, 438 European ancestry current smoker individuals, 449 Latino current smoker individuals, 704 Japanese ancestry current smoker individuals	NA	2q22.1	2	141257677	NR	LRP1B	NA	NA	53353	NA	NA	rs77455689-?	rs77455689	0	77455689	intron_variant	0	NR	4e-06	5.39794	(Native Hawaiian)	1.1204	[NR] unit increase	Illumina [up to 11892802] (imputed)	N	smoking behavior, 3-hydroxypropylmercapturic acid measurement	http://www.ebi.ac.uk/efo/EFO_0004318, http://www.ebi.ac.uk/efo/EFO_0007014	GCST002956
2016-07-14	26053186	Park SL	2015-06-08	PLoS One	www.ncbi.nlm.nih.gov/pubmed/26053186	Mercapturic Acids Derived from the Toxicants Acrolein and Crotonaldehyde in the Urine of Cigarette Smokers from Five Ethnic Groups with Differing Risks for Lung Cancer.	3-hydroxypropylmercapturic acid levels in smokers	362 African American current smoker individuals, 329 Native Hawaiian ancestry current smoker individuals, 438 European ancestry current smoker individuals, 449 Latino current smoker individuals, 704 Japanese ancestry current smoker individuals	NA	12q12	12	43590425	NR	LOC400026 - EEF1A1P17	400026	401717		18254	56501	rs77464658-?	rs77464658	0	77464658	intergenic_variant	1	NR	5e-06	5.30103	(Native Hawaiian)	0.9525	[NR] unit increase	Illumina [up to 11892802] (imputed)	N	smoking behavior, 3-hydroxypropylmercapturic acid measurement	http://www.ebi.ac.uk/efo/EFO_0004318, http://www.ebi.ac.uk/efo/EFO_0007014	GCST002956
2016-07-14	26053186	Park SL	2015-06-08	PLoS One	www.ncbi.nlm.nih.gov/pubmed/26053186	Mercapturic Acids Derived from the Toxicants Acrolein and Crotonaldehyde in the Urine of Cigarette Smokers from Five Ethnic Groups with Differing Risks for Lung Cancer.	3-hydroxypropylmercapturic acid levels in smokers	362 African American current smoker individuals, 329 Native Hawaiian ancestry current smoker individuals, 438 European ancestry current smoker individuals, 449 Latino current smoker individuals, 704 Japanese ancestry current smoker individuals	NA	8q11.1	8	46035004	NR	CYP4F44P - HSPA8P13	106480733	106480803		2494077	514085	rs77583023-?	rs77583023	0	77583023	intergenic_variant	1	NR	1e-06	6	(Native Hawaiian)	1.125	[NR] unit increase	Illumina [up to 11892802] (imputed)	N	smoking behavior, 3-hydroxypropylmercapturic acid measurement	http://www.ebi.ac.uk/efo/EFO_0004318, http://www.ebi.ac.uk/efo/EFO_0007014	GCST002956
2016-07-14	26053186	Park SL	2015-06-08	PLoS One	www.ncbi.nlm.nih.gov/pubmed/26053186	Mercapturic Acids Derived from the Toxicants Acrolein and Crotonaldehyde in the Urine of Cigarette Smokers from Five Ethnic Groups with Differing Risks for Lung Cancer.	3-hydroxypropylmercapturic acid levels in smokers	362 African American current smoker individuals, 329 Native Hawaiian ancestry current smoker individuals, 438 European ancestry current smoker individuals, 449 Latino current smoker individuals, 704 Japanese ancestry current smoker individuals	NA	3p13	3	71987769	NR	RN7SL271P - LOC105377157	106479321	105377157		160298	5500	rs77673554-?	rs77673554	0	77673554	regulatory_region_variant	1	NR	8e-06	5.09691	(Native Hawaiian)	0.9345	[NR] unit increase	Illumina [up to 11892802] (imputed)	N	smoking behavior, 3-hydroxypropylmercapturic acid measurement	http://www.ebi.ac.uk/efo/EFO_0004318, http://www.ebi.ac.uk/efo/EFO_0007014	GCST002956
2016-07-14	26053186	Park SL	2015-06-08	PLoS One	www.ncbi.nlm.nih.gov/pubmed/26053186	Mercapturic Acids Derived from the Toxicants Acrolein and Crotonaldehyde in the Urine of Cigarette Smokers from Five Ethnic Groups with Differing Risks for Lung Cancer.	3-hydroxypropylmercapturic acid levels in smokers	362 African American current smoker individuals, 329 Native Hawaiian ancestry current smoker individuals, 438 European ancestry current smoker individuals, 449 Latino current smoker individuals, 704 Japanese ancestry current smoker individuals	NA	18p11.31	18	6894476	NR	ARHGAP28	NA	NA	79822	NA	NA	rs77741790-?	rs77741790	0	77741790	intron_variant	0	NR	4e-06	5.39794	(Native Hawaiian)	0.3788	[NR] unit decrease	Illumina [up to 11892802] (imputed)	N	smoking behavior, 3-hydroxypropylmercapturic acid measurement	http://www.ebi.ac.uk/efo/EFO_0004318, http://www.ebi.ac.uk/efo/EFO_0007014	GCST002956
2016-07-14	26053186	Park SL	2015-06-08	PLoS One	www.ncbi.nlm.nih.gov/pubmed/26053186	Mercapturic Acids Derived from the Toxicants Acrolein and Crotonaldehyde in the Urine of Cigarette Smokers from Five Ethnic Groups with Differing Risks for Lung Cancer.	3-hydroxypropylmercapturic acid levels in smokers	362 African American current smoker individuals, 329 Native Hawaiian ancestry current smoker individuals, 438 European ancestry current smoker individuals, 449 Latino current smoker individuals, 704 Japanese ancestry current smoker individuals	NA	5q31.2	5	137107558	NR	SPOCK1	NA	NA	6695	NA	NA	rs79987496-?	rs79987496	0	79987496	intron_variant	0	NR	2e-07	6.69897	(Native Hawaiian)	1.1521	[NR] unit increase	Illumina [up to 11892802] (imputed)	N	smoking behavior, 3-hydroxypropylmercapturic acid measurement	http://www.ebi.ac.uk/efo/EFO_0004318, http://www.ebi.ac.uk/efo/EFO_0007014	GCST002956
2016-07-14	26053186	Park SL	2015-06-08	PLoS One	www.ncbi.nlm.nih.gov/pubmed/26053186	Mercapturic Acids Derived from the Toxicants Acrolein and Crotonaldehyde in the Urine of Cigarette Smokers from Five Ethnic Groups with Differing Risks for Lung Cancer.	3-hydroxypropylmercapturic acid levels in smokers	362 African American current smoker individuals, 329 Native Hawaiian ancestry current smoker individuals, 438 European ancestry current smoker individuals, 449 Latino current smoker individuals, 704 Japanese ancestry current smoker individuals	NA	4p14	4	36440352	NR	MIR1255B1 - LOC105374400	100313806	105374400		13924	55863	rs80127210-?	rs80127210	0	80127210	intergenic_variant	1	NR	3e-06	5.52288	(Native Hawaiian)	0.94	[NR] unit increase	Illumina [up to 11892802] (imputed)	N	smoking behavior, 3-hydroxypropylmercapturic acid measurement	http://www.ebi.ac.uk/efo/EFO_0004318, http://www.ebi.ac.uk/efo/EFO_0007014	GCST002956
2016-07-14	26053186	Park SL	2015-06-08	PLoS One	www.ncbi.nlm.nih.gov/pubmed/26053186	Mercapturic Acids Derived from the Toxicants Acrolein and Crotonaldehyde in the Urine of Cigarette Smokers from Five Ethnic Groups with Differing Risks for Lung Cancer.	3-hydroxypropylmercapturic acid levels in smokers	362 African American current smoker individuals, 329 Native Hawaiian ancestry current smoker individuals, 438 European ancestry current smoker individuals, 449 Latino current smoker individuals, 704 Japanese ancestry current smoker individuals	NA	12q21.1	12	72224079	NR	TRHDE	NA	NA	29953	NA	NA	rs11179118-?	rs11179118	0	11179118	intron_variant	0	NR	2e-06	5.69897		0.3063	[NR] unit increase	Illumina [up to 11892802] (imputed)	N	smoking behavior, 3-hydroxypropylmercapturic acid measurement	http://www.ebi.ac.uk/efo/EFO_0004318, http://www.ebi.ac.uk/efo/EFO_0007014	GCST002956
2016-07-14	26053186	Park SL	2015-06-08	PLoS One	www.ncbi.nlm.nih.gov/pubmed/26053186	Mercapturic Acids Derived from the Toxicants Acrolein and Crotonaldehyde in the Urine of Cigarette Smokers from Five Ethnic Groups with Differing Risks for Lung Cancer.	3-hydroxypropylmercapturic acid levels in smokers	362 African American current smoker individuals, 329 Native Hawaiian ancestry current smoker individuals, 438 European ancestry current smoker individuals, 449 Latino current smoker individuals, 704 Japanese ancestry current smoker individuals	NA	4q35.2	4	188259805	NR	LOC105377607 - RPL7AP27	105377607	152663		76853	89513	rs112226039-?	rs112226039	0	112226039	intergenic_variant	1	NR	7e-08	7.1549		0.1868	[NR] unit increase	Illumina [up to 11892802] (imputed)	N	smoking behavior, 3-hydroxypropylmercapturic acid measurement	http://www.ebi.ac.uk/efo/EFO_0004318, http://www.ebi.ac.uk/efo/EFO_0007014	GCST002956
2016-07-14	26053186	Park SL	2015-06-08	PLoS One	www.ncbi.nlm.nih.gov/pubmed/26053186	Mercapturic Acids Derived from the Toxicants Acrolein and Crotonaldehyde in the Urine of Cigarette Smokers from Five Ethnic Groups with Differing Risks for Lung Cancer.	3-hydroxypropylmercapturic acid levels in smokers	362 African American current smoker individuals, 329 Native Hawaiian ancestry current smoker individuals, 438 European ancestry current smoker individuals, 449 Latino current smoker individuals, 704 Japanese ancestry current smoker individuals	NA	8p23.3	8	1027436	NR	ERICH1-AS1	NA	NA	619343	NA	NA	rs113660214-?	rs113660214	0	113660214	intron_variant	0	NR	2e-06	5.69897		0.5166	[NR] unit decrease	Illumina [up to 11892802] (imputed)	N	smoking behavior, 3-hydroxypropylmercapturic acid measurement	http://www.ebi.ac.uk/efo/EFO_0004318, http://www.ebi.ac.uk/efo/EFO_0007014	GCST002956
2016-07-14	26053186	Park SL	2015-06-08	PLoS One	www.ncbi.nlm.nih.gov/pubmed/26053186	Mercapturic Acids Derived from the Toxicants Acrolein and Crotonaldehyde in the Urine of Cigarette Smokers from Five Ethnic Groups with Differing Risks for Lung Cancer.	3-hydroxypropylmercapturic acid levels in smokers	362 African American current smoker individuals, 329 Native Hawaiian ancestry current smoker individuals, 438 European ancestry current smoker individuals, 449 Latino current smoker individuals, 704 Japanese ancestry current smoker individuals	NA	2p21	2	44833338	NR	LOC105374573 - LOC100130502	105374573	100130502		10938	87742	rs114059891-?	rs114059891	0	114059891	intergenic_variant	1	NR	2e-06	5.69897		0.52	[NR] unit decrease	Illumina [up to 11892802] (imputed)	N	smoking behavior, 3-hydroxypropylmercapturic acid measurement	http://www.ebi.ac.uk/efo/EFO_0004318, http://www.ebi.ac.uk/efo/EFO_0007014	GCST002956
2016-07-14	26053186	Park SL	2015-06-08	PLoS One	www.ncbi.nlm.nih.gov/pubmed/26053186	Mercapturic Acids Derived from the Toxicants Acrolein and Crotonaldehyde in the Urine of Cigarette Smokers from Five Ethnic Groups with Differing Risks for Lung Cancer.	3-hydroxypropylmercapturic acid levels in smokers	362 African American current smoker individuals, 329 Native Hawaiian ancestry current smoker individuals, 438 European ancestry current smoker individuals, 449 Latino current smoker individuals, 704 Japanese ancestry current smoker individuals	NA	20p12.3	20	8915129	NR	PLCB1 - LOC105372522	23236	105372522		30218	47070	rs115205687-?	rs115205687	0	115205687	intron_variant	1	NR	1e-06	6		0.4923	[NR] unit decrease	Illumina [up to 11892802] (imputed)	N	smoking behavior, 3-hydroxypropylmercapturic acid measurement	http://www.ebi.ac.uk/efo/EFO_0004318, http://www.ebi.ac.uk/efo/EFO_0007014	GCST002956
2016-07-14	26053186	Park SL	2015-06-08	PLoS One	www.ncbi.nlm.nih.gov/pubmed/26053186	Mercapturic Acids Derived from the Toxicants Acrolein and Crotonaldehyde in the Urine of Cigarette Smokers from Five Ethnic Groups with Differing Risks for Lung Cancer.	3-hydroxypropylmercapturic acid levels in smokers	362 African American current smoker individuals, 329 Native Hawaiian ancestry current smoker individuals, 438 European ancestry current smoker individuals, 449 Latino current smoker individuals, 704 Japanese ancestry current smoker individuals	NA	17q25.1	17	73788236	NR	LINC00469, LOC400620	NA	NA	283982, 400620	NA	NA	rs116885154-?	rs116885154	0	116885154	intron_variant	0	NR	4e-07	6.39794		0.4672	[NR] unit decrease	Illumina [up to 11892802] (imputed)	N	smoking behavior, 3-hydroxypropylmercapturic acid measurement	http://www.ebi.ac.uk/efo/EFO_0004318, http://www.ebi.ac.uk/efo/EFO_0007014	GCST002956
2016-07-14	26053186	Park SL	2015-06-08	PLoS One	www.ncbi.nlm.nih.gov/pubmed/26053186	Mercapturic Acids Derived from the Toxicants Acrolein and Crotonaldehyde in the Urine of Cigarette Smokers from Five Ethnic Groups with Differing Risks for Lung Cancer.	3-hydroxypropylmercapturic acid levels in smokers	362 African American current smoker individuals, 329 Native Hawaiian ancestry current smoker individuals, 438 European ancestry current smoker individuals, 449 Latino current smoker individuals, 704 Japanese ancestry current smoker individuals	NA	7p21.3	7	12935930	NR	LOC105375158	NA	NA	105375158	NA	NA	rs11980091-?	rs11980091	0	11980091	intron_variant	0	NR	2e-06	5.69897		0.4696	[NR] unit increase	Illumina [up to 11892802] (imputed)	N	smoking behavior, 3-hydroxypropylmercapturic acid measurement	http://www.ebi.ac.uk/efo/EFO_0004318, http://www.ebi.ac.uk/efo/EFO_0007014	GCST002956
2016-07-14	26053186	Park SL	2015-06-08	PLoS One	www.ncbi.nlm.nih.gov/pubmed/26053186	Mercapturic Acids Derived from the Toxicants Acrolein and Crotonaldehyde in the Urine of Cigarette Smokers from Five Ethnic Groups with Differing Risks for Lung Cancer.	3-hydroxypropylmercapturic acid levels in smokers	362 African American current smoker individuals, 329 Native Hawaiian ancestry current smoker individuals, 438 European ancestry current smoker individuals, 449 Latino current smoker individuals, 704 Japanese ancestry current smoker individuals	NA	9p21.3	9	23035988	NR	LOC107987055	NA	NA	107987055	NA	NA	rs12375901-?	rs12375901	0	12375901	intron_variant	0	NR	2e-07	6.69897		0.5435	[NR] unit decrease	Illumina [up to 11892802] (imputed)	N	smoking behavior, 3-hydroxypropylmercapturic acid measurement	http://www.ebi.ac.uk/efo/EFO_0004318, http://www.ebi.ac.uk/efo/EFO_0007014	GCST002956
2016-07-14	26053186	Park SL	2015-06-08	PLoS One	www.ncbi.nlm.nih.gov/pubmed/26053186	Mercapturic Acids Derived from the Toxicants Acrolein and Crotonaldehyde in the Urine of Cigarette Smokers from Five Ethnic Groups with Differing Risks for Lung Cancer.	3-hydroxypropylmercapturic acid levels in smokers	362 African American current smoker individuals, 329 Native Hawaiian ancestry current smoker individuals, 438 European ancestry current smoker individuals, 449 Latino current smoker individuals, 704 Japanese ancestry current smoker individuals	NA	19p13.2	19	10879653	NR	CARM1	NA	NA	10498	NA	NA	rs12710258-?	rs12710258	0	12710258	intron_variant	0	NR	6e-07	6.22185		0.1876	[NR] unit increase	Illumina [up to 11892802] (imputed)	N	smoking behavior, 3-hydroxypropylmercapturic acid measurement	http://www.ebi.ac.uk/efo/EFO_0004318, http://www.ebi.ac.uk/efo/EFO_0007014	GCST002956
2016-07-14	26053186	Park SL	2015-06-08	PLoS One	www.ncbi.nlm.nih.gov/pubmed/26053186	Mercapturic Acids Derived from the Toxicants Acrolein and Crotonaldehyde in the Urine of Cigarette Smokers from Five Ethnic Groups with Differing Risks for Lung Cancer.	3-hydroxypropylmercapturic acid levels in smokers	362 African American current smoker individuals, 329 Native Hawaiian ancestry current smoker individuals, 438 European ancestry current smoker individuals, 449 Latino current smoker individuals, 704 Japanese ancestry current smoker individuals	NA	Xp22.13	X	19186106	NR	ADGRG2 - PDHA1	10149	5160		63150	157787	rs139545172-?	rs139545172	0	139545172	intergenic_variant	1	NR	3e-07	6.52288		0.3328	[NR] unit decrease	Illumina [up to 11892802] (imputed)	N	smoking behavior, 3-hydroxypropylmercapturic acid measurement	http://www.ebi.ac.uk/efo/EFO_0004318, http://www.ebi.ac.uk/efo/EFO_0007014	GCST002956
2016-07-14	26053186	Park SL	2015-06-08	PLoS One	www.ncbi.nlm.nih.gov/pubmed/26053186	Mercapturic Acids Derived from the Toxicants Acrolein and Crotonaldehyde in the Urine of Cigarette Smokers from Five Ethnic Groups with Differing Risks for Lung Cancer.	3-hydroxypropylmercapturic acid levels in smokers	362 African American current smoker individuals, 329 Native Hawaiian ancestry current smoker individuals, 438 European ancestry current smoker individuals, 449 Latino current smoker individuals, 704 Japanese ancestry current smoker individuals	NA	Xq27.3	X	143165510	NR	RN7SKP81 - RN7SKP149	106480858	106479161		74833	31842	rs139618469-?	rs139618469	0	139618469	intergenic_variant	1	NR	4e-07	6.39794		0.4553	[NR] unit decrease	Illumina [up to 11892802] (imputed)	N	smoking behavior, 3-hydroxypropylmercapturic acid measurement	http://www.ebi.ac.uk/efo/EFO_0004318, http://www.ebi.ac.uk/efo/EFO_0007014	GCST002956
2016-07-14	26053186	Park SL	2015-06-08	PLoS One	www.ncbi.nlm.nih.gov/pubmed/26053186	Mercapturic Acids Derived from the Toxicants Acrolein and Crotonaldehyde in the Urine of Cigarette Smokers from Five Ethnic Groups with Differing Risks for Lung Cancer.	3-hydroxypropylmercapturic acid levels in smokers	362 African American current smoker individuals, 329 Native Hawaiian ancestry current smoker individuals, 438 European ancestry current smoker individuals, 449 Latino current smoker individuals, 704 Japanese ancestry current smoker individuals	NA	13q12.11	13	19216443	NR	PSPC1P1, LOC105370099	NA	NA	642395, 105370099	NA	NA	rs142980497-?	rs142980497	1	2765205	intron_variant	0	NR	8e-07	6.09691		0.143	[NR] unit decrease	Illumina [up to 11892802] (imputed)	N	smoking behavior, 3-hydroxypropylmercapturic acid measurement	http://www.ebi.ac.uk/efo/EFO_0004318, http://www.ebi.ac.uk/efo/EFO_0007014	GCST002956
2016-07-14	26053186	Park SL	2015-06-08	PLoS One	www.ncbi.nlm.nih.gov/pubmed/26053186	Mercapturic Acids Derived from the Toxicants Acrolein and Crotonaldehyde in the Urine of Cigarette Smokers from Five Ethnic Groups with Differing Risks for Lung Cancer.	3-hydroxypropylmercapturic acid levels in smokers	362 African American current smoker individuals, 329 Native Hawaiian ancestry current smoker individuals, 438 European ancestry current smoker individuals, 449 Latino current smoker individuals, 704 Japanese ancestry current smoker individuals	NA	10p12.31	10	21405290	NR	RNMTL1P1 - LOC105376445	100420295	105376445		10699	9497	rs143362648-?	rs143362648	0	143362648	intergenic_variant	1	NR	5e-07	6.30103		0.5559	[NR] unit decrease	Illumina [up to 11892802] (imputed)	N	smoking behavior, 3-hydroxypropylmercapturic acid measurement	http://www.ebi.ac.uk/efo/EFO_0004318, http://www.ebi.ac.uk/efo/EFO_0007014	GCST002956
2016-07-14	26053186	Park SL	2015-06-08	PLoS One	www.ncbi.nlm.nih.gov/pubmed/26053186	Mercapturic Acids Derived from the Toxicants Acrolein and Crotonaldehyde in the Urine of Cigarette Smokers from Five Ethnic Groups with Differing Risks for Lung Cancer.	3-hydroxypropylmercapturic acid levels in smokers	362 African American current smoker individuals, 329 Native Hawaiian ancestry current smoker individuals, 438 European ancestry current smoker individuals, 449 Latino current smoker individuals, 704 Japanese ancestry current smoker individuals	NA	6q22.1	6	115097886	NR	LOC105377960 - LOC105377961	105377960	105377961		44406	374622	rs145880548-?	rs145880548	0	145880548	intergenic_variant	1	NR	9e-07	6.04576		0.4797	[NR] unit decrease	Illumina [up to 11892802] (imputed)	N	smoking behavior, 3-hydroxypropylmercapturic acid measurement	http://www.ebi.ac.uk/efo/EFO_0004318, http://www.ebi.ac.uk/efo/EFO_0007014	GCST002956
2016-07-14	26053186	Park SL	2015-06-08	PLoS One	www.ncbi.nlm.nih.gov/pubmed/26053186	Mercapturic Acids Derived from the Toxicants Acrolein and Crotonaldehyde in the Urine of Cigarette Smokers from Five Ethnic Groups with Differing Risks for Lung Cancer.	3-hydroxypropylmercapturic acid levels in smokers	362 African American current smoker individuals, 329 Native Hawaiian ancestry current smoker individuals, 438 European ancestry current smoker individuals, 449 Latino current smoker individuals, 704 Japanese ancestry current smoker individuals	NA	3p25.3	3	9988607	NR	EMC3, EMC3-AS1	NA	NA	55831, 442075	NA	NA	rs146559718-?	rs146559718	1	496348	intron_variant	0	NR	1e-06	6		0.2043	[NR] unit decrease	Illumina [up to 11892802] (imputed)	N	smoking behavior, 3-hydroxypropylmercapturic acid measurement	http://www.ebi.ac.uk/efo/EFO_0004318, http://www.ebi.ac.uk/efo/EFO_0007014	GCST002956
2016-07-14	26053186	Park SL	2015-06-08	PLoS One	www.ncbi.nlm.nih.gov/pubmed/26053186	Mercapturic Acids Derived from the Toxicants Acrolein and Crotonaldehyde in the Urine of Cigarette Smokers from Five Ethnic Groups with Differing Risks for Lung Cancer.	3-hydroxypropylmercapturic acid levels in smokers	362 African American current smoker individuals, 329 Native Hawaiian ancestry current smoker individuals, 438 European ancestry current smoker individuals, 449 Latino current smoker individuals, 704 Japanese ancestry current smoker individuals	NA	3q26.31	3	171403444	NR	TNIK	NA	NA	23043	NA	NA	rs150394119-?	rs150394119	0	150394119	intron_variant	0	NR	9e-07	6.04576		0.3226	[NR] unit decrease	Illumina [up to 11892802] (imputed)	N	smoking behavior, 3-hydroxypropylmercapturic acid measurement	http://www.ebi.ac.uk/efo/EFO_0004318, http://www.ebi.ac.uk/efo/EFO_0007014	GCST002956
2016-07-14	26053186	Park SL	2015-06-08	PLoS One	www.ncbi.nlm.nih.gov/pubmed/26053186	Mercapturic Acids Derived from the Toxicants Acrolein and Crotonaldehyde in the Urine of Cigarette Smokers from Five Ethnic Groups with Differing Risks for Lung Cancer.	3-hydroxypropylmercapturic acid levels in smokers	362 African American current smoker individuals, 329 Native Hawaiian ancestry current smoker individuals, 438 European ancestry current smoker individuals, 449 Latino current smoker individuals, 704 Japanese ancestry current smoker individuals	NA	10q25.2	10	112050671	NR	LOC107984268, LOC105378486	NA	NA	107984268, 105378486	NA	NA	rs150400940-?	rs150400940	0	150400940	intergenic_variant	0	NR	7e-07	6.1549		0.3888	[NR] unit decrease	Illumina [up to 11892802] (imputed)	N	smoking behavior, 3-hydroxypropylmercapturic acid measurement	http://www.ebi.ac.uk/efo/EFO_0004318, http://www.ebi.ac.uk/efo/EFO_0007014	GCST002956
2016-07-14	26053186	Park SL	2015-06-08	PLoS One	www.ncbi.nlm.nih.gov/pubmed/26053186	Mercapturic Acids Derived from the Toxicants Acrolein and Crotonaldehyde in the Urine of Cigarette Smokers from Five Ethnic Groups with Differing Risks for Lung Cancer.	3-hydroxypropylmercapturic acid levels in smokers	362 African American current smoker individuals, 329 Native Hawaiian ancestry current smoker individuals, 438 European ancestry current smoker individuals, 449 Latino current smoker individuals, 704 Japanese ancestry current smoker individuals	NA	20p11.21	20	23918358	NR	CST5 - CSTP1	1473	1480		38615	413	rs1741629-?	rs1741629	0	1741629	downstream_gene_variant	1	NR	2e-07	6.69897		0.389	[NR] unit increase	Illumina [up to 11892802] (imputed)	N	smoking behavior, 3-hydroxypropylmercapturic acid measurement	http://www.ebi.ac.uk/efo/EFO_0004318, http://www.ebi.ac.uk/efo/EFO_0007014	GCST002956
2016-07-14	26053186	Park SL	2015-06-08	PLoS One	www.ncbi.nlm.nih.gov/pubmed/26053186	Mercapturic Acids Derived from the Toxicants Acrolein and Crotonaldehyde in the Urine of Cigarette Smokers from Five Ethnic Groups with Differing Risks for Lung Cancer.	3-hydroxypropylmercapturic acid levels in smokers	362 African American current smoker individuals, 329 Native Hawaiian ancestry current smoker individuals, 438 European ancestry current smoker individuals, 449 Latino current smoker individuals, 704 Japanese ancestry current smoker individuals	NA	19p13.11	19	17184193	NR	MYO9B	NA	NA	4650	NA	NA	rs188493101-?	rs188493101	0	188493101	intron_variant	0	NR	1e-06	6		0.6195	[NR] unit decrease	Illumina [up to 11892802] (imputed)	N	smoking behavior, 3-hydroxypropylmercapturic acid measurement	http://www.ebi.ac.uk/efo/EFO_0004318, http://www.ebi.ac.uk/efo/EFO_0007014	GCST002956
2016-07-14	26053186	Park SL	2015-06-08	PLoS One	www.ncbi.nlm.nih.gov/pubmed/26053186	Mercapturic Acids Derived from the Toxicants Acrolein and Crotonaldehyde in the Urine of Cigarette Smokers from Five Ethnic Groups with Differing Risks for Lung Cancer.	3-hydroxypropylmercapturic acid levels in smokers	362 African American current smoker individuals, 329 Native Hawaiian ancestry current smoker individuals, 438 European ancestry current smoker individuals, 449 Latino current smoker individuals, 704 Japanese ancestry current smoker individuals	NA	2q32.3	2	193827587	NR	LOC107985834 - LOC105373815	107985834	105373815		96706	122079	rs191228972-?	rs191228972	0	191228972	intergenic_variant	1	NR	1e-06	6		0.6347	[NR] unit decrease	Illumina [up to 11892802] (imputed)	N	smoking behavior, 3-hydroxypropylmercapturic acid measurement	http://www.ebi.ac.uk/efo/EFO_0004318, http://www.ebi.ac.uk/efo/EFO_0007014	GCST002956
2016-07-14	26053186	Park SL	2015-06-08	PLoS One	www.ncbi.nlm.nih.gov/pubmed/26053186	Mercapturic Acids Derived from the Toxicants Acrolein and Crotonaldehyde in the Urine of Cigarette Smokers from Five Ethnic Groups with Differing Risks for Lung Cancer.	3-hydroxypropylmercapturic acid levels in smokers	362 African American current smoker individuals, 329 Native Hawaiian ancestry current smoker individuals, 438 European ancestry current smoker individuals, 449 Latino current smoker individuals, 704 Japanese ancestry current smoker individuals	NA	21q22.11	21	31028811	NR	LOC105372775 - LOC105372774	105372775	105372774		9621	1284	rs28456019-?	rs28456019	0	28456019	intergenic_variant	1	NR	1e-06	6		0.1685	[NR] unit decrease	Illumina [up to 11892802] (imputed)	N	smoking behavior, 3-hydroxypropylmercapturic acid measurement	http://www.ebi.ac.uk/efo/EFO_0004318, http://www.ebi.ac.uk/efo/EFO_0007014	GCST002956
2016-07-14	26053186	Park SL	2015-06-08	PLoS One	www.ncbi.nlm.nih.gov/pubmed/26053186	Mercapturic Acids Derived from the Toxicants Acrolein and Crotonaldehyde in the Urine of Cigarette Smokers from Five Ethnic Groups with Differing Risks for Lung Cancer.	3-hydroxypropylmercapturic acid levels in smokers	362 African American current smoker individuals, 329 Native Hawaiian ancestry current smoker individuals, 438 European ancestry current smoker individuals, 449 Latino current smoker individuals, 704 Japanese ancestry current smoker individuals	NA	7q11.23	7	76307732	NR	HSPB1 - YWHAG	3315	7532		3435	19059	rs2908197-?	rs2908197	0	2908197	downstream_gene_variant	1	NR	2e-06	5.69897		0.1227	[NR] unit increase	Illumina [up to 11892802] (imputed)	N	smoking behavior, 3-hydroxypropylmercapturic acid measurement	http://www.ebi.ac.uk/efo/EFO_0004318, http://www.ebi.ac.uk/efo/EFO_0007014	GCST002956
2016-07-14	26053186	Park SL	2015-06-08	PLoS One	www.ncbi.nlm.nih.gov/pubmed/26053186	Mercapturic Acids Derived from the Toxicants Acrolein and Crotonaldehyde in the Urine of Cigarette Smokers from Five Ethnic Groups with Differing Risks for Lung Cancer.	3-hydroxypropylmercapturic acid levels in smokers	362 African American current smoker individuals, 329 Native Hawaiian ancestry current smoker individuals, 438 European ancestry current smoker individuals, 449 Latino current smoker individuals, 704 Japanese ancestry current smoker individuals	NA	18q22.3	18	71607335	NR	LOC107985179	NA	NA	107985179	NA	NA	rs35815903-?	rs35815903	0	35815903	intergenic_variant	0	NR	3e-07	6.52288		0.3674	[NR] unit decrease	Illumina [up to 11892802] (imputed)	N	smoking behavior, 3-hydroxypropylmercapturic acid measurement	http://www.ebi.ac.uk/efo/EFO_0004318, http://www.ebi.ac.uk/efo/EFO_0007014	GCST002956
2016-07-14	26053186	Park SL	2015-06-08	PLoS One	www.ncbi.nlm.nih.gov/pubmed/26053186	Mercapturic Acids Derived from the Toxicants Acrolein and Crotonaldehyde in the Urine of Cigarette Smokers from Five Ethnic Groups with Differing Risks for Lung Cancer.	3-hydroxypropylmercapturic acid levels in smokers	362 African American current smoker individuals, 329 Native Hawaiian ancestry current smoker individuals, 438 European ancestry current smoker individuals, 449 Latino current smoker individuals, 704 Japanese ancestry current smoker individuals	NA	4q24	4	103999322	NR	LOC105377349	NA	NA	105377349	NA	NA	rs41427747-?	rs41427747	0	41427747	intron_variant	0	NR	6e-07	6.22185		0.3337	[NR] unit decrease	Illumina [up to 11892802] (imputed)	N	smoking behavior, 3-hydroxypropylmercapturic acid measurement	http://www.ebi.ac.uk/efo/EFO_0004318, http://www.ebi.ac.uk/efo/EFO_0007014	GCST002956
2016-07-14	26053186	Park SL	2015-06-08	PLoS One	www.ncbi.nlm.nih.gov/pubmed/26053186	Mercapturic Acids Derived from the Toxicants Acrolein and Crotonaldehyde in the Urine of Cigarette Smokers from Five Ethnic Groups with Differing Risks for Lung Cancer.	3-hydroxypropylmercapturic acid levels in smokers	362 African American current smoker individuals, 329 Native Hawaiian ancestry current smoker individuals, 438 European ancestry current smoker individuals, 449 Latino current smoker individuals, 704 Japanese ancestry current smoker individuals	NA	2q22.1	2	141414797	NR	LRP1B	NA	NA	53353	NA	NA	rs4954702-?	rs4954702	0	4954702	intron_variant	0	NR	1e-06	6		0.1077	[NR] unit increase	Illumina [up to 11892802] (imputed)	N	smoking behavior, 3-hydroxypropylmercapturic acid measurement	http://www.ebi.ac.uk/efo/EFO_0004318, http://www.ebi.ac.uk/efo/EFO_0007014	GCST002956
2016-07-14	26053186	Park SL	2015-06-08	PLoS One	www.ncbi.nlm.nih.gov/pubmed/26053186	Mercapturic Acids Derived from the Toxicants Acrolein and Crotonaldehyde in the Urine of Cigarette Smokers from Five Ethnic Groups with Differing Risks for Lung Cancer.	3-hydroxypropylmercapturic acid levels in smokers	362 African American current smoker individuals, 329 Native Hawaiian ancestry current smoker individuals, 438 European ancestry current smoker individuals, 449 Latino current smoker individuals, 704 Japanese ancestry current smoker individuals	NA	12q15	12	69004009	NR	CPM - LOC107984471	1368	107984471		40769	3650	rs57514780-?	rs57514780	0	57514780	intergenic_variant	1	NR	1e-07	7		0.3512	[NR] unit decrease	Illumina [up to 11892802] (imputed)	N	smoking behavior, 3-hydroxypropylmercapturic acid measurement	http://www.ebi.ac.uk/efo/EFO_0004318, http://www.ebi.ac.uk/efo/EFO_0007014	GCST002956
2016-07-14	26053186	Park SL	2015-06-08	PLoS One	www.ncbi.nlm.nih.gov/pubmed/26053186	Mercapturic Acids Derived from the Toxicants Acrolein and Crotonaldehyde in the Urine of Cigarette Smokers from Five Ethnic Groups with Differing Risks for Lung Cancer.	3-hydroxypropylmercapturic acid levels in smokers	362 African American current smoker individuals, 329 Native Hawaiian ancestry current smoker individuals, 438 European ancestry current smoker individuals, 449 Latino current smoker individuals, 704 Japanese ancestry current smoker individuals	NA	3q29	3	195192301	NR	XXYLT1	NA	NA	152002	NA	NA	rs57827131-?	rs57827131	0	57827131	intron_variant	0	NR	1e-06	6		0.2498	[NR] unit decrease	Illumina [up to 11892802] (imputed)	N	smoking behavior, 3-hydroxypropylmercapturic acid measurement	http://www.ebi.ac.uk/efo/EFO_0004318, http://www.ebi.ac.uk/efo/EFO_0007014	GCST002956
2016-07-14	26053186	Park SL	2015-06-08	PLoS One	www.ncbi.nlm.nih.gov/pubmed/26053186	Mercapturic Acids Derived from the Toxicants Acrolein and Crotonaldehyde in the Urine of Cigarette Smokers from Five Ethnic Groups with Differing Risks for Lung Cancer.	3-hydroxypropylmercapturic acid levels in smokers	362 African American current smoker individuals, 329 Native Hawaiian ancestry current smoker individuals, 438 European ancestry current smoker individuals, 449 Latino current smoker individuals, 704 Japanese ancestry current smoker individuals	NA	5q35.1	5	172111740	NR	STK10	NA	NA	6793	NA	NA	rs60188314-?	rs60188314	0	60188314	intron_variant	0	NR	1e-06	6		0.4404	[NR] unit decrease	Illumina [up to 11892802] (imputed)	N	smoking behavior, 3-hydroxypropylmercapturic acid measurement	http://www.ebi.ac.uk/efo/EFO_0004318, http://www.ebi.ac.uk/efo/EFO_0007014	GCST002956
2016-07-14	26053186	Park SL	2015-06-08	PLoS One	www.ncbi.nlm.nih.gov/pubmed/26053186	Mercapturic Acids Derived from the Toxicants Acrolein and Crotonaldehyde in the Urine of Cigarette Smokers from Five Ethnic Groups with Differing Risks for Lung Cancer.	3-hydroxypropylmercapturic acid levels in smokers	362 African American current smoker individuals, 329 Native Hawaiian ancestry current smoker individuals, 438 European ancestry current smoker individuals, 449 Latino current smoker individuals, 704 Japanese ancestry current smoker individuals	NA	8q24.23	8	138596475	NR	COL22A1	NA	NA	169044	NA	NA	rs61496269-?	rs61496269	0	61496269	intron_variant	0	NR	2e-06	5.69897		0.397	[NR] unit increase	Illumina [up to 11892802] (imputed)	N	smoking behavior, 3-hydroxypropylmercapturic acid measurement	http://www.ebi.ac.uk/efo/EFO_0004318, http://www.ebi.ac.uk/efo/EFO_0007014	GCST002956
2016-07-14	26053186	Park SL	2015-06-08	PLoS One	www.ncbi.nlm.nih.gov/pubmed/26053186	Mercapturic Acids Derived from the Toxicants Acrolein and Crotonaldehyde in the Urine of Cigarette Smokers from Five Ethnic Groups with Differing Risks for Lung Cancer.	3-hydroxypropylmercapturic acid levels in smokers	362 African American current smoker individuals, 329 Native Hawaiian ancestry current smoker individuals, 438 European ancestry current smoker individuals, 449 Latino current smoker individuals, 704 Japanese ancestry current smoker individuals	NA	5q34	5	162680373	NR	LOC105377698 - ARL2BPP5	105377698	100874420		19442	81460	rs6874604-?	rs6874604	0	6874604	intergenic_variant	1	NR	2e-07	6.69897		0.4952	[NR] unit decrease	Illumina [up to 11892802] (imputed)	N	smoking behavior, 3-hydroxypropylmercapturic acid measurement	http://www.ebi.ac.uk/efo/EFO_0004318, http://www.ebi.ac.uk/efo/EFO_0007014	GCST002956
2016-07-14	26053186	Park SL	2015-06-08	PLoS One	www.ncbi.nlm.nih.gov/pubmed/26053186	Mercapturic Acids Derived from the Toxicants Acrolein and Crotonaldehyde in the Urine of Cigarette Smokers from Five Ethnic Groups with Differing Risks for Lung Cancer.	3-hydroxypropylmercapturic acid levels in smokers	362 African American current smoker individuals, 329 Native Hawaiian ancestry current smoker individuals, 438 European ancestry current smoker individuals, 449 Latino current smoker individuals, 704 Japanese ancestry current smoker individuals	NA	14q32.32	14	103210903	NR	LINC00605 - RPL21P13	100131366	319144		21875	30549	rs71417845-?	rs71417845	0	71417845	downstream_gene_variant	1	NR	1e-06	6		0.52	[NR] unit decrease	Illumina [up to 11892802] (imputed)	N	smoking behavior, 3-hydroxypropylmercapturic acid measurement	http://www.ebi.ac.uk/efo/EFO_0004318, http://www.ebi.ac.uk/efo/EFO_0007014	GCST002956
2016-07-14	26053186	Park SL	2015-06-08	PLoS One	www.ncbi.nlm.nih.gov/pubmed/26053186	Mercapturic Acids Derived from the Toxicants Acrolein and Crotonaldehyde in the Urine of Cigarette Smokers from Five Ethnic Groups with Differing Risks for Lung Cancer.	3-hydroxypropylmercapturic acid levels in smokers	362 African American current smoker individuals, 329 Native Hawaiian ancestry current smoker individuals, 438 European ancestry current smoker individuals, 449 Latino current smoker individuals, 704 Japanese ancestry current smoker individuals	NA	2p14	2	67026490	NR	LOC105374785 - LOC102800447	105374785	102800447		10021	59956	rs72904859-?	rs72904859	0	72904859	intergenic_variant	1	NR	4e-07	6.39794		0.4346	[NR] unit decrease	Illumina [up to 11892802] (imputed)	N	smoking behavior, 3-hydroxypropylmercapturic acid measurement	http://www.ebi.ac.uk/efo/EFO_0004318, http://www.ebi.ac.uk/efo/EFO_0007014	GCST002956
2016-07-14	26053186	Park SL	2015-06-08	PLoS One	www.ncbi.nlm.nih.gov/pubmed/26053186	Mercapturic Acids Derived from the Toxicants Acrolein and Crotonaldehyde in the Urine of Cigarette Smokers from Five Ethnic Groups with Differing Risks for Lung Cancer.	3-hydroxypropylmercapturic acid levels in smokers	362 African American current smoker individuals, 329 Native Hawaiian ancestry current smoker individuals, 438 European ancestry current smoker individuals, 449 Latino current smoker individuals, 704 Japanese ancestry current smoker individuals	NA	3q24	3	147808253	NR	LOC102724145 - LOC100507461	102724145	100507461		49492	269906	rs72995528-?	rs72995528	0	72995528	intergenic_variant	1	NR	6e-07	6.22185		0.5172	[NR] unit decrease	Illumina [up to 11892802] (imputed)	N	smoking behavior, 3-hydroxypropylmercapturic acid measurement	http://www.ebi.ac.uk/efo/EFO_0004318, http://www.ebi.ac.uk/efo/EFO_0007014	GCST002956
2016-07-14	26053186	Park SL	2015-06-08	PLoS One	www.ncbi.nlm.nih.gov/pubmed/26053186	Mercapturic Acids Derived from the Toxicants Acrolein and Crotonaldehyde in the Urine of Cigarette Smokers from Five Ethnic Groups with Differing Risks for Lung Cancer.	3-hydroxypropylmercapturic acid levels in smokers	362 African American current smoker individuals, 329 Native Hawaiian ancestry current smoker individuals, 438 European ancestry current smoker individuals, 449 Latino current smoker individuals, 704 Japanese ancestry current smoker individuals	NA	3p26.1	3	7878962	NR	GRM7 - LOC101927394	2917	101927394		135930	73843	rs73130949-?	rs73130949	0	73130949	intergenic_variant	1	NR	2e-06	5.69897		0.5089	[NR] unit decrease	Illumina [up to 11892802] (imputed)	N	smoking behavior, 3-hydroxypropylmercapturic acid measurement	http://www.ebi.ac.uk/efo/EFO_0004318, http://www.ebi.ac.uk/efo/EFO_0007014	GCST002956
2016-07-14	26053186	Park SL	2015-06-08	PLoS One	www.ncbi.nlm.nih.gov/pubmed/26053186	Mercapturic Acids Derived from the Toxicants Acrolein and Crotonaldehyde in the Urine of Cigarette Smokers from Five Ethnic Groups with Differing Risks for Lung Cancer.	3-hydroxypropylmercapturic acid levels in smokers	362 African American current smoker individuals, 329 Native Hawaiian ancestry current smoker individuals, 438 European ancestry current smoker individuals, 449 Latino current smoker individuals, 704 Japanese ancestry current smoker individuals	NA	3q25.1	3	151426056	NR	MED12L	NA	NA	116931	NA	NA	rs73869064-?	rs73869064	0	73869064	intron_variant	0	NR	5e-07	6.30103		0.3537	[NR] unit decrease	Illumina [up to 11892802] (imputed)	N	smoking behavior, 3-hydroxypropylmercapturic acid measurement	http://www.ebi.ac.uk/efo/EFO_0004318, http://www.ebi.ac.uk/efo/EFO_0007014	GCST002956
2016-07-14	26053186	Park SL	2015-06-08	PLoS One	www.ncbi.nlm.nih.gov/pubmed/26053186	Mercapturic Acids Derived from the Toxicants Acrolein and Crotonaldehyde in the Urine of Cigarette Smokers from Five Ethnic Groups with Differing Risks for Lung Cancer.	3-hydroxypropylmercapturic acid levels in smokers	362 African American current smoker individuals, 329 Native Hawaiian ancestry current smoker individuals, 438 European ancestry current smoker individuals, 449 Latino current smoker individuals, 704 Japanese ancestry current smoker individuals	NA	4q31.23	4	148653597	NR	LOC107986195, LOC105377483	NA	NA	107986195, 105377483	NA	NA	rs75764011-?	rs75764011	0	75764011	intergenic_variant	0	NR	3e-07	6.52288		0.2708	[NR] unit decrease	Illumina [up to 11892802] (imputed)	N	smoking behavior, 3-hydroxypropylmercapturic acid measurement	http://www.ebi.ac.uk/efo/EFO_0004318, http://www.ebi.ac.uk/efo/EFO_0007014	GCST002956
2016-07-14	26053186	Park SL	2015-06-08	PLoS One	www.ncbi.nlm.nih.gov/pubmed/26053186	Mercapturic Acids Derived from the Toxicants Acrolein and Crotonaldehyde in the Urine of Cigarette Smokers from Five Ethnic Groups with Differing Risks for Lung Cancer.	3-hydroxypropylmercapturic acid levels in smokers	362 African American current smoker individuals, 329 Native Hawaiian ancestry current smoker individuals, 438 European ancestry current smoker individuals, 449 Latino current smoker individuals, 704 Japanese ancestry current smoker individuals	NA	5p15.33	5	2664364	NR	LOC100506858 - LOC107986398	100506858	107986398		352163	32810	rs75778424-?	rs75778424	0	75778424	intergenic_variant	1	NR	2e-06	5.69897		0.3107	[NR] unit increase	Illumina [up to 11892802] (imputed)	N	smoking behavior, 3-hydroxypropylmercapturic acid measurement	http://www.ebi.ac.uk/efo/EFO_0004318, http://www.ebi.ac.uk/efo/EFO_0007014	GCST002956
2016-07-14	26053186	Park SL	2015-06-08	PLoS One	www.ncbi.nlm.nih.gov/pubmed/26053186	Mercapturic Acids Derived from the Toxicants Acrolein and Crotonaldehyde in the Urine of Cigarette Smokers from Five Ethnic Groups with Differing Risks for Lung Cancer.	3-hydroxypropylmercapturic acid levels in smokers	362 African American current smoker individuals, 329 Native Hawaiian ancestry current smoker individuals, 438 European ancestry current smoker individuals, 449 Latino current smoker individuals, 704 Japanese ancestry current smoker individuals	NA	8p21.3	8	20091687	NR	LOC105379311	NA	NA	105379311	NA	NA	rs77913157-?	rs77913157	0	77913157	intron_variant	0	NR	6e-07	6.22185		0.352	[NR] unit decrease	Illumina [up to 11892802] (imputed)	N	smoking behavior, 3-hydroxypropylmercapturic acid measurement	http://www.ebi.ac.uk/efo/EFO_0004318, http://www.ebi.ac.uk/efo/EFO_0007014	GCST002956
2016-07-14	26053186	Park SL	2015-06-08	PLoS One	www.ncbi.nlm.nih.gov/pubmed/26053186	Mercapturic Acids Derived from the Toxicants Acrolein and Crotonaldehyde in the Urine of Cigarette Smokers from Five Ethnic Groups with Differing Risks for Lung Cancer.	3-hydroxypropylmercapturic acid levels in smokers	362 African American current smoker individuals, 329 Native Hawaiian ancestry current smoker individuals, 438 European ancestry current smoker individuals, 449 Latino current smoker individuals, 704 Japanese ancestry current smoker individuals	NA	11q22.3	11	104170883	NR	PDGFD - RNA5SP348	80310	100873610		6584	81696	rs7930114-?	rs7930114	0	7930114	intergenic_variant	1	NR	2e-06	5.69897		0.4242	[NR] unit decrease	Illumina [up to 11892802] (imputed)	N	smoking behavior, 3-hydroxypropylmercapturic acid measurement	http://www.ebi.ac.uk/efo/EFO_0004318, http://www.ebi.ac.uk/efo/EFO_0007014	GCST002956
2016-07-14	26053186	Park SL	2015-06-08	PLoS One	www.ncbi.nlm.nih.gov/pubmed/26053186	Mercapturic Acids Derived from the Toxicants Acrolein and Crotonaldehyde in the Urine of Cigarette Smokers from Five Ethnic Groups with Differing Risks for Lung Cancer.	3-hydroxypropylmercapturic acid levels in smokers	362 African American current smoker individuals, 329 Native Hawaiian ancestry current smoker individuals, 438 European ancestry current smoker individuals, 449 Latino current smoker individuals, 704 Japanese ancestry current smoker individuals	NA	19q13.42	19	55662011	NR	U2AF2	NA	NA	11338	NA	NA	rs79546472-?	rs79546472	0	79546472	non_coding_transcript_exon_variant	0	NR	1e-06	6		0.375	[NR] unit decrease	Illumina [up to 11892802] (imputed)	N	smoking behavior, 3-hydroxypropylmercapturic acid measurement	http://www.ebi.ac.uk/efo/EFO_0004318, http://www.ebi.ac.uk/efo/EFO_0007014	GCST002956
2016-07-14	26053186	Park SL	2015-06-08	PLoS One	www.ncbi.nlm.nih.gov/pubmed/26053186	Mercapturic Acids Derived from the Toxicants Acrolein and Crotonaldehyde in the Urine of Cigarette Smokers from Five Ethnic Groups with Differing Risks for Lung Cancer.	3-hydroxypropylmercapturic acid levels in smokers	362 African American current smoker individuals, 329 Native Hawaiian ancestry current smoker individuals, 438 European ancestry current smoker individuals, 449 Latino current smoker individuals, 704 Japanese ancestry current smoker individuals	NA	3q29	3	195429768	NR	ACAP2	NA	NA	23527	NA	NA	rs79900979-?	rs79900979	0	79900979	intron_variant	0	NR	7e-08	7.1549		0.447	[NR] unit decrease	Illumina [up to 11892802] (imputed)	N	smoking behavior, 3-hydroxypropylmercapturic acid measurement	http://www.ebi.ac.uk/efo/EFO_0004318, http://www.ebi.ac.uk/efo/EFO_0007014	GCST002956
2016-07-14	26053186	Park SL	2015-06-08	PLoS One	www.ncbi.nlm.nih.gov/pubmed/26053186	Mercapturic Acids Derived from the Toxicants Acrolein and Crotonaldehyde in the Urine of Cigarette Smokers from Five Ethnic Groups with Differing Risks for Lung Cancer.	3-hydroxypropylmercapturic acid levels in smokers	362 African American current smoker individuals, 329 Native Hawaiian ancestry current smoker individuals, 438 European ancestry current smoker individuals, 449 Latino current smoker individuals, 704 Japanese ancestry current smoker individuals	NA	7q31.32	7	122631261	NR	CADPS2	NA	NA	93664	NA	NA	rs80261602-?	rs80261602	0	80261602	intron_variant	0	NR	1e-06	6		0.3507	[NR] unit decrease	Illumina [up to 11892802] (imputed)	N	smoking behavior, 3-hydroxypropylmercapturic acid measurement	http://www.ebi.ac.uk/efo/EFO_0004318, http://www.ebi.ac.uk/efo/EFO_0007014	GCST002956
2016-07-14	26053186	Park SL	2015-06-08	PLoS One	www.ncbi.nlm.nih.gov/pubmed/26053186	Mercapturic Acids Derived from the Toxicants Acrolein and Crotonaldehyde in the Urine of Cigarette Smokers from Five Ethnic Groups with Differing Risks for Lung Cancer.	3-hydroxypropylmercapturic acid levels in smokers	362 African American current smoker individuals, 329 Native Hawaiian ancestry current smoker individuals, 438 European ancestry current smoker individuals, 449 Latino current smoker individuals, 704 Japanese ancestry current smoker individuals	NA	16p13.3	16	2867326	NR	LOC101929566	NA	NA	101929566	NA	NA	rs9925432-?	rs9925432	0	9925432	intron_variant	0	NR	4e-07	6.39794		0.1098	[NR] unit decrease	Illumina [up to 11892802] (imputed)	N	smoking behavior, 3-hydroxypropylmercapturic acid measurement	http://www.ebi.ac.uk/efo/EFO_0004318, http://www.ebi.ac.uk/efo/EFO_0007014	GCST002956
2016-07-14	26053186	Park SL	2015-06-08	PLoS One	www.ncbi.nlm.nih.gov/pubmed/26053186	Mercapturic Acids Derived from the Toxicants Acrolein and Crotonaldehyde in the Urine of Cigarette Smokers from Five Ethnic Groups with Differing Risks for Lung Cancer.	3-hydroxypropylmercapturic acid levels in smokers	362 African American current smoker individuals, 329 Native Hawaiian ancestry current smoker individuals, 438 European ancestry current smoker individuals, 449 Latino current smoker individuals, 704 Japanese ancestry current smoker individuals	NA	2p14	2	67015977	NR	LOC105374785	NA	NA	105374785	NA	NA	rs11886159-?	rs11886159	0	11886159	intergenic_variant	0	NR	4e-07	6.39794		0.4335	[NR] unit decrease	Illumina [up to 11892802] (imputed)	N	3-hydroxypropylmercapturic acid measurement, smoking cessation	http://www.ebi.ac.uk/efo/EFO_0007014, http://www.ebi.ac.uk/efo/EFO_0004319	GCST002956
2016-07-13	26053186	Park SL	2015-06-08	PLoS One	www.ncbi.nlm.nih.gov/pubmed/26053186	Mercapturic Acids Derived from the Toxicants Acrolein and Crotonaldehyde in the Urine of Cigarette Smokers from Five Ethnic Groups with Differing Risks for Lung Cancer.	3-hydroxy-1-methylpropylmercapturic acid levels in smokers	361 African American current smoker individuals, 329 Native Hawaiian ancestry current smoker individuals, 440 European ancestry current smoker individuals, 452 Latino current smoker individuals, 702 Japanese ancestry current smoker individuals	NA	18q21.1	18	50490517	NR	RPLP0P11 - MAPK4	647094	5596		31658	69264	rs77990856-?	rs77990856	0	77990856	intergenic_variant	1	NR	4e-11	10.3979	(AA)	1.7919	[NR] unit decrease	Illumina [up to 11892802] (imputed)	N	smoking behavior, 3-hydroxy-1-methylpropylmercapturic acid measurement	http://www.ebi.ac.uk/efo/EFO_0004318, http://www.ebi.ac.uk/efo/EFO_0007015	GCST002957
2016-07-13	26053186	Park SL	2015-06-08	PLoS One	www.ncbi.nlm.nih.gov/pubmed/26053186	Mercapturic Acids Derived from the Toxicants Acrolein and Crotonaldehyde in the Urine of Cigarette Smokers from Five Ethnic Groups with Differing Risks for Lung Cancer.	3-hydroxy-1-methylpropylmercapturic acid levels in smokers	361 African American current smoker individuals, 329 Native Hawaiian ancestry current smoker individuals, 440 European ancestry current smoker individuals, 452 Latino current smoker individuals, 702 Japanese ancestry current smoker individuals	NA	5q22.3	5	114906794	NR	LOC101927078 - TRIM36	101927078	55521		133381	217968	rs142034933-?	rs142034933	0	142034933	intergenic_variant	1	NR	5e-10	9.30103	(AA)	1.3274	[NR] unit decrease	Illumina [up to 11892802] (imputed)	N	smoking behavior, 3-hydroxy-1-methylpropylmercapturic acid measurement	http://www.ebi.ac.uk/efo/EFO_0004318, http://www.ebi.ac.uk/efo/EFO_0007015	GCST002957
2016-07-13	26053186	Park SL	2015-06-08	PLoS One	www.ncbi.nlm.nih.gov/pubmed/26053186	Mercapturic Acids Derived from the Toxicants Acrolein and Crotonaldehyde in the Urine of Cigarette Smokers from Five Ethnic Groups with Differing Risks for Lung Cancer.	3-hydroxy-1-methylpropylmercapturic acid levels in smokers	361 African American current smoker individuals, 329 Native Hawaiian ancestry current smoker individuals, 440 European ancestry current smoker individuals, 452 Latino current smoker individuals, 702 Japanese ancestry current smoker individuals	NA	8p23.1	8	10767736	NR	PINX1, LOC102723313	NA	NA	54984, 102723313	NA	NA	rs13271456-?	rs13271456	0	13271456	intron_variant	0	NR	3e-09	8.52288	(AA)	1.3337	[NR] unit decrease	Illumina [up to 11892802] (imputed)	N	smoking behavior, 3-hydroxy-1-methylpropylmercapturic acid measurement	http://www.ebi.ac.uk/efo/EFO_0004318, http://www.ebi.ac.uk/efo/EFO_0007015	GCST002957
2016-07-13	26053186	Park SL	2015-06-08	PLoS One	www.ncbi.nlm.nih.gov/pubmed/26053186	Mercapturic Acids Derived from the Toxicants Acrolein and Crotonaldehyde in the Urine of Cigarette Smokers from Five Ethnic Groups with Differing Risks for Lung Cancer.	3-hydroxy-1-methylpropylmercapturic acid levels in smokers	361 African American current smoker individuals, 329 Native Hawaiian ancestry current smoker individuals, 440 European ancestry current smoker individuals, 452 Latino current smoker individuals, 702 Japanese ancestry current smoker individuals	NA	Xp22.2	X	17027288	NR	REPS2	NA	NA	9185	NA	NA	rs143049324-?	rs143049324	0	143049324	intron_variant	0	NR	6e-09	8.22185	(AA)	1.2848	[NR] unit decrease	Illumina [up to 11892802] (imputed)	N	smoking behavior, 3-hydroxy-1-methylpropylmercapturic acid measurement	http://www.ebi.ac.uk/efo/EFO_0004318, http://www.ebi.ac.uk/efo/EFO_0007015	GCST002957
2016-07-13	26053186	Park SL	2015-06-08	PLoS One	www.ncbi.nlm.nih.gov/pubmed/26053186	Mercapturic Acids Derived from the Toxicants Acrolein and Crotonaldehyde in the Urine of Cigarette Smokers from Five Ethnic Groups with Differing Risks for Lung Cancer.	3-hydroxy-1-methylpropylmercapturic acid levels in smokers	361 African American current smoker individuals, 329 Native Hawaiian ancestry current smoker individuals, 440 European ancestry current smoker individuals, 452 Latino current smoker individuals, 702 Japanese ancestry current smoker individuals	NA	Xp22.11	X	22890680	NR	PTCHD1-AS	NA	NA	100873065	NA	NA	rs73198917-?	rs73198917	0	73198917	intron_variant	0	NR	1e-09	9	(AA)	1.5266	[NR] unit decrease	Illumina [up to 11892802] (imputed)	N	smoking behavior, 3-hydroxy-1-methylpropylmercapturic acid measurement	http://www.ebi.ac.uk/efo/EFO_0004318, http://www.ebi.ac.uk/efo/EFO_0007015	GCST002957
2016-07-13	26053186	Park SL	2015-06-08	PLoS One	www.ncbi.nlm.nih.gov/pubmed/26053186	Mercapturic Acids Derived from the Toxicants Acrolein and Crotonaldehyde in the Urine of Cigarette Smokers from Five Ethnic Groups with Differing Risks for Lung Cancer.	3-hydroxy-1-methylpropylmercapturic acid levels in smokers	361 African American current smoker individuals, 329 Native Hawaiian ancestry current smoker individuals, 440 European ancestry current smoker individuals, 452 Latino current smoker individuals, 702 Japanese ancestry current smoker individuals	NA	17q25.3	17	79309121	NR	RBFOX3	NA	NA	146713	NA	NA	rs79211555-?	rs79211555	0	79211555	intron_variant	0	NR	3e-09	8.52288	(AA)	1.5956	[NR] unit decrease	Illumina [up to 11892802] (imputed)	N	smoking behavior, 3-hydroxy-1-methylpropylmercapturic acid measurement	http://www.ebi.ac.uk/efo/EFO_0004318, http://www.ebi.ac.uk/efo/EFO_0007015	GCST002957
2016-07-13	26053186	Park SL	2015-06-08	PLoS One	www.ncbi.nlm.nih.gov/pubmed/26053186	Mercapturic Acids Derived from the Toxicants Acrolein and Crotonaldehyde in the Urine of Cigarette Smokers from Five Ethnic Groups with Differing Risks for Lung Cancer.	3-hydroxy-1-methylpropylmercapturic acid levels in smokers	361 African American current smoker individuals, 329 Native Hawaiian ancestry current smoker individuals, 440 European ancestry current smoker individuals, 452 Latino current smoker individuals, 702 Japanese ancestry current smoker individuals	NA	2p16.3	2	50521617	NR	NRXN1	NA	NA	9378	NA	NA	rs1014667-?	rs1014667	0	1014667	intron_variant	0	NR	9e-08	7.04576	(AA)	1.7115	[NR] unit decrease	Illumina [up to 11892802] (imputed)	N	smoking behavior, 3-hydroxy-1-methylpropylmercapturic acid measurement	http://www.ebi.ac.uk/efo/EFO_0004318, http://www.ebi.ac.uk/efo/EFO_0007015	GCST002957
2016-07-13	26053186	Park SL	2015-06-08	PLoS One	www.ncbi.nlm.nih.gov/pubmed/26053186	Mercapturic Acids Derived from the Toxicants Acrolein and Crotonaldehyde in the Urine of Cigarette Smokers from Five Ethnic Groups with Differing Risks for Lung Cancer.	3-hydroxy-1-methylpropylmercapturic acid levels in smokers	361 African American current smoker individuals, 329 Native Hawaiian ancestry current smoker individuals, 440 European ancestry current smoker individuals, 452 Latino current smoker individuals, 702 Japanese ancestry current smoker individuals	NA	Xp22.2	X	15234130	NR	LOC102724092	NA	NA	102724092	NA	NA	rs112827279-?	rs112827279	0	112827279	downstream_gene_variant	0	NR	5e-08	7.30103	(AA)	1.0337	[NR] unit decrease	Illumina [up to 11892802] (imputed)	N	smoking behavior, 3-hydroxy-1-methylpropylmercapturic acid measurement	http://www.ebi.ac.uk/efo/EFO_0004318, http://www.ebi.ac.uk/efo/EFO_0007015	GCST002957
2016-07-13	26053186	Park SL	2015-06-08	PLoS One	www.ncbi.nlm.nih.gov/pubmed/26053186	Mercapturic Acids Derived from the Toxicants Acrolein and Crotonaldehyde in the Urine of Cigarette Smokers from Five Ethnic Groups with Differing Risks for Lung Cancer.	3-hydroxy-1-methylpropylmercapturic acid levels in smokers	361 African American current smoker individuals, 329 Native Hawaiian ancestry current smoker individuals, 440 European ancestry current smoker individuals, 452 Latino current smoker individuals, 702 Japanese ancestry current smoker individuals	NA	2p22.3	2	32021126	NR	DPY30	NA	NA	84661	NA	NA	rs139157003-?	rs139157003	0	139157003	intron_variant	0	NR	7e-08	7.1549	(AA)	1.6118	[NR] unit decrease	Illumina [up to 11892802] (imputed)	N	smoking behavior, 3-hydroxy-1-methylpropylmercapturic acid measurement	http://www.ebi.ac.uk/efo/EFO_0004318, http://www.ebi.ac.uk/efo/EFO_0007015	GCST002957
2016-07-13	26053186	Park SL	2015-06-08	PLoS One	www.ncbi.nlm.nih.gov/pubmed/26053186	Mercapturic Acids Derived from the Toxicants Acrolein and Crotonaldehyde in the Urine of Cigarette Smokers from Five Ethnic Groups with Differing Risks for Lung Cancer.	3-hydroxy-1-methylpropylmercapturic acid levels in smokers	361 African American current smoker individuals, 329 Native Hawaiian ancestry current smoker individuals, 440 European ancestry current smoker individuals, 452 Latino current smoker individuals, 702 Japanese ancestry current smoker individuals	NA	4p15.1	4	29168543	NR	LOC102723764 - LOC105374561	102723764	105374561		154059	45741	rs139214349-?	rs139214349	0	139214349	intron_variant	1	NR	1e-08	8	(AA)	1.2786	[NR] unit decrease	Illumina [up to 11892802] (imputed)	N	smoking behavior, 3-hydroxy-1-methylpropylmercapturic acid measurement	http://www.ebi.ac.uk/efo/EFO_0004318, http://www.ebi.ac.uk/efo/EFO_0007015	GCST002957
2016-07-13	26053186	Park SL	2015-06-08	PLoS One	www.ncbi.nlm.nih.gov/pubmed/26053186	Mercapturic Acids Derived from the Toxicants Acrolein and Crotonaldehyde in the Urine of Cigarette Smokers from Five Ethnic Groups with Differing Risks for Lung Cancer.	3-hydroxy-1-methylpropylmercapturic acid levels in smokers	361 African American current smoker individuals, 329 Native Hawaiian ancestry current smoker individuals, 440 European ancestry current smoker individuals, 452 Latino current smoker individuals, 702 Japanese ancestry current smoker individuals	NA	16q21	16	59753666	NR	DUXAP11 - APOOP5	106481741	644649		97330	466	rs1392502-?	rs1392502	0	1392502	intron_variant	1	NR	1e-08	8	(AA)	0.8419	[NR] unit increase	Illumina [up to 11892802] (imputed)	N	smoking behavior, 3-hydroxy-1-methylpropylmercapturic acid measurement	http://www.ebi.ac.uk/efo/EFO_0004318, http://www.ebi.ac.uk/efo/EFO_0007015	GCST002957
2016-07-13	26053186	Park SL	2015-06-08	PLoS One	www.ncbi.nlm.nih.gov/pubmed/26053186	Mercapturic Acids Derived from the Toxicants Acrolein and Crotonaldehyde in the Urine of Cigarette Smokers from Five Ethnic Groups with Differing Risks for Lung Cancer.	3-hydroxy-1-methylpropylmercapturic acid levels in smokers	361 African American current smoker individuals, 329 Native Hawaiian ancestry current smoker individuals, 440 European ancestry current smoker individuals, 452 Latino current smoker individuals, 702 Japanese ancestry current smoker individuals	NA	2q37.3	2	238918088	NR	TWIST2 - FLJ43879	117581	401039		7540	1214	rs144363312-?	rs144363312	0	144363312	downstream_gene_variant	1	NR	2e-08	7.69897	(AA)	1.6807	[NR] unit decrease	Illumina [up to 11892802] (imputed)	N	smoking behavior, 3-hydroxy-1-methylpropylmercapturic acid measurement	http://www.ebi.ac.uk/efo/EFO_0004318, http://www.ebi.ac.uk/efo/EFO_0007015	GCST002957
2016-07-13	26053186	Park SL	2015-06-08	PLoS One	www.ncbi.nlm.nih.gov/pubmed/26053186	Mercapturic Acids Derived from the Toxicants Acrolein and Crotonaldehyde in the Urine of Cigarette Smokers from Five Ethnic Groups with Differing Risks for Lung Cancer.	3-hydroxy-1-methylpropylmercapturic acid levels in smokers	361 African American current smoker individuals, 329 Native Hawaiian ancestry current smoker individuals, 440 European ancestry current smoker individuals, 452 Latino current smoker individuals, 702 Japanese ancestry current smoker individuals	NA	Xq21.32	X	93801889	NR	FAM133A - RNU6-332P	286499	106481284		89615	201926	rs149432766-?	rs149432766	0	149432766	intergenic_variant	1	NR	4e-08	7.39794	(AA)	1.3762	[NR] unit decrease	Illumina [up to 11892802] (imputed)	N	smoking behavior, 3-hydroxy-1-methylpropylmercapturic acid measurement	http://www.ebi.ac.uk/efo/EFO_0004318, http://www.ebi.ac.uk/efo/EFO_0007015	GCST002957
2016-07-13	26053186	Park SL	2015-06-08	PLoS One	www.ncbi.nlm.nih.gov/pubmed/26053186	Mercapturic Acids Derived from the Toxicants Acrolein and Crotonaldehyde in the Urine of Cigarette Smokers from Five Ethnic Groups with Differing Risks for Lung Cancer.	3-hydroxy-1-methylpropylmercapturic acid levels in smokers	361 African American current smoker individuals, 329 Native Hawaiian ancestry current smoker individuals, 440 European ancestry current smoker individuals, 452 Latino current smoker individuals, 702 Japanese ancestry current smoker individuals	NA	Xp22.11	X	23322339	NR	PTCHD1-AS - PTCHD1	100873065	139411		29193	12031	rs150798856-?	rs150798856	0	150798856	intergenic_variant	1	NR	8e-08	7.09691	(AA)	1.3265	[NR] unit decrease	Illumina [up to 11892802] (imputed)	N	smoking behavior, 3-hydroxy-1-methylpropylmercapturic acid measurement	http://www.ebi.ac.uk/efo/EFO_0004318, http://www.ebi.ac.uk/efo/EFO_0007015	GCST002957
2016-07-13	26053186	Park SL	2015-06-08	PLoS One	www.ncbi.nlm.nih.gov/pubmed/26053186	Mercapturic Acids Derived from the Toxicants Acrolein and Crotonaldehyde in the Urine of Cigarette Smokers from Five Ethnic Groups with Differing Risks for Lung Cancer.	3-hydroxy-1-methylpropylmercapturic acid levels in smokers	361 African American current smoker individuals, 329 Native Hawaiian ancestry current smoker individuals, 440 European ancestry current smoker individuals, 452 Latino current smoker individuals, 702 Japanese ancestry current smoker individuals	NA	18q12.3	18	44422774	NR	LINC01478	NA	NA	101927921	NA	NA	rs182599614-?	rs182599614	0	182599614	intron_variant	0	NR	7e-08	7.1549	(AA)	1.4306	[NR] unit decrease	Illumina [up to 11892802] (imputed)	N	smoking behavior, 3-hydroxy-1-methylpropylmercapturic acid measurement	http://www.ebi.ac.uk/efo/EFO_0004318, http://www.ebi.ac.uk/efo/EFO_0007015	GCST002957
2016-07-13	26053186	Park SL	2015-06-08	PLoS One	www.ncbi.nlm.nih.gov/pubmed/26053186	Mercapturic Acids Derived from the Toxicants Acrolein and Crotonaldehyde in the Urine of Cigarette Smokers from Five Ethnic Groups with Differing Risks for Lung Cancer.	3-hydroxy-1-methylpropylmercapturic acid levels in smokers	361 African American current smoker individuals, 329 Native Hawaiian ancestry current smoker individuals, 440 European ancestry current smoker individuals, 452 Latino current smoker individuals, 702 Japanese ancestry current smoker individuals	NA	Xq13.1	X	72109657	NR	NHSL2	NA	NA	340527	NA	NA	rs191209518-?	rs191209518	0	191209518	intron_variant	0	NR	3e-08	7.52288	(AA)	1.2269	[NR] unit decrease	Illumina [up to 11892802] (imputed)	N	smoking behavior, 3-hydroxy-1-methylpropylmercapturic acid measurement	http://www.ebi.ac.uk/efo/EFO_0004318, http://www.ebi.ac.uk/efo/EFO_0007015	GCST002957
2016-07-13	26053186	Park SL	2015-06-08	PLoS One	www.ncbi.nlm.nih.gov/pubmed/26053186	Mercapturic Acids Derived from the Toxicants Acrolein and Crotonaldehyde in the Urine of Cigarette Smokers from Five Ethnic Groups with Differing Risks for Lung Cancer.	3-hydroxy-1-methylpropylmercapturic acid levels in smokers	361 African American current smoker individuals, 329 Native Hawaiian ancestry current smoker individuals, 440 European ancestry current smoker individuals, 452 Latino current smoker individuals, 702 Japanese ancestry current smoker individuals	NA	8q24.22	8	133627845	NR	ST3GAL1 - LOC105375773	6482	105375773		55391	35916	rs2945731-?	rs2945731	0	2945731	intergenic_variant	1	NR	2e-08	7.69897	(AA)	1.3036	[NR] unit decrease	Illumina [up to 11892802] (imputed)	N	smoking behavior, 3-hydroxy-1-methylpropylmercapturic acid measurement	http://www.ebi.ac.uk/efo/EFO_0004318, http://www.ebi.ac.uk/efo/EFO_0007015	GCST002957
2016-07-13	26053186	Park SL	2015-06-08	PLoS One	www.ncbi.nlm.nih.gov/pubmed/26053186	Mercapturic Acids Derived from the Toxicants Acrolein and Crotonaldehyde in the Urine of Cigarette Smokers from Five Ethnic Groups with Differing Risks for Lung Cancer.	3-hydroxy-1-methylpropylmercapturic acid levels in smokers	361 African American current smoker individuals, 329 Native Hawaiian ancestry current smoker individuals, 440 European ancestry current smoker individuals, 452 Latino current smoker individuals, 702 Japanese ancestry current smoker individuals	NA	11p15.1	11	21687041	NR	LOC107984320	NA	NA	107984320	NA	NA	rs34402840-?	rs34402840	0	34402840	intergenic_variant	0	NR	9e-08	7.04576	(AA)	1.5485	[NR] unit decrease	Illumina [up to 11892802] (imputed)	N	smoking behavior, 3-hydroxy-1-methylpropylmercapturic acid measurement	http://www.ebi.ac.uk/efo/EFO_0004318, http://www.ebi.ac.uk/efo/EFO_0007015	GCST002957
2016-07-13	26053186	Park SL	2015-06-08	PLoS One	www.ncbi.nlm.nih.gov/pubmed/26053186	Mercapturic Acids Derived from the Toxicants Acrolein and Crotonaldehyde in the Urine of Cigarette Smokers from Five Ethnic Groups with Differing Risks for Lung Cancer.	3-hydroxy-1-methylpropylmercapturic acid levels in smokers	361 African American current smoker individuals, 329 Native Hawaiian ancestry current smoker individuals, 440 European ancestry current smoker individuals, 452 Latino current smoker individuals, 702 Japanese ancestry current smoker individuals	NA	5q11.2	5	58227651	NR	LOC105378983 - LOC105378984	105378983	105378984		8751	162617	rs55966191-?	rs55966191	0	55966191	intergenic_variant	1	NR	9e-08	7.04576	(AA)	0.9971	[NR] unit decrease	Illumina [up to 11892802] (imputed)	N	smoking behavior, 3-hydroxy-1-methylpropylmercapturic acid measurement	http://www.ebi.ac.uk/efo/EFO_0004318, http://www.ebi.ac.uk/efo/EFO_0007015	GCST002957
2016-07-13	26053186	Park SL	2015-06-08	PLoS One	www.ncbi.nlm.nih.gov/pubmed/26053186	Mercapturic Acids Derived from the Toxicants Acrolein and Crotonaldehyde in the Urine of Cigarette Smokers from Five Ethnic Groups with Differing Risks for Lung Cancer.	3-hydroxy-1-methylpropylmercapturic acid levels in smokers	361 African American current smoker individuals, 329 Native Hawaiian ancestry current smoker individuals, 440 European ancestry current smoker individuals, 452 Latino current smoker individuals, 702 Japanese ancestry current smoker individuals	NA	16q23.1	16	76430039	NR	CNTNAP4	NA	NA	85445	NA	NA	rs58296637-?	rs58296637	0	58296637	intron_variant	0	NR	2e-08	7.69897	(AA)	1.6165	[NR] unit decrease	Illumina [up to 11892802] (imputed)	N	smoking behavior, 3-hydroxy-1-methylpropylmercapturic acid measurement	http://www.ebi.ac.uk/efo/EFO_0004318, http://www.ebi.ac.uk/efo/EFO_0007015	GCST002957
2016-07-13	26053186	Park SL	2015-06-08	PLoS One	www.ncbi.nlm.nih.gov/pubmed/26053186	Mercapturic Acids Derived from the Toxicants Acrolein and Crotonaldehyde in the Urine of Cigarette Smokers from Five Ethnic Groups with Differing Risks for Lung Cancer.	3-hydroxy-1-methylpropylmercapturic acid levels in smokers	361 African American current smoker individuals, 329 Native Hawaiian ancestry current smoker individuals, 440 European ancestry current smoker individuals, 452 Latino current smoker individuals, 702 Japanese ancestry current smoker individuals	NA	8q21.13	8	80550062	NR	ZBTB10 - RPSAP47	65986	389672		23797	8732	rs72689705-?	rs72689705	0	72689705	intergenic_variant	1	NR	5e-08	7.30103	(AA)	0.7981	[NR] unit decrease	Illumina [up to 11892802] (imputed)	N	smoking behavior, 3-hydroxy-1-methylpropylmercapturic acid measurement	http://www.ebi.ac.uk/efo/EFO_0004318, http://www.ebi.ac.uk/efo/EFO_0007015	GCST002957
2016-07-13	26053186	Park SL	2015-06-08	PLoS One	www.ncbi.nlm.nih.gov/pubmed/26053186	Mercapturic Acids Derived from the Toxicants Acrolein and Crotonaldehyde in the Urine of Cigarette Smokers from Five Ethnic Groups with Differing Risks for Lung Cancer.	3-hydroxy-1-methylpropylmercapturic acid levels in smokers	361 African American current smoker individuals, 329 Native Hawaiian ancestry current smoker individuals, 440 European ancestry current smoker individuals, 452 Latino current smoker individuals, 702 Japanese ancestry current smoker individuals	NA	Xp22.11	X	22417389	NR	PTCHD1-AS	NA	NA	100873065	NA	NA	rs113288656-?	rs113288656	0	113288656	intron_variant	0	NR	2e-07	6.69897	(AA)	1.1184	[NR] unit decrease	Illumina [up to 11892802] (imputed)	N	smoking behavior, 3-hydroxy-1-methylpropylmercapturic acid measurement	http://www.ebi.ac.uk/efo/EFO_0004318, http://www.ebi.ac.uk/efo/EFO_0007015	GCST002957
2016-07-13	26053186	Park SL	2015-06-08	PLoS One	www.ncbi.nlm.nih.gov/pubmed/26053186	Mercapturic Acids Derived from the Toxicants Acrolein and Crotonaldehyde in the Urine of Cigarette Smokers from Five Ethnic Groups with Differing Risks for Lung Cancer.	3-hydroxy-1-methylpropylmercapturic acid levels in smokers	361 African American current smoker individuals, 329 Native Hawaiian ancestry current smoker individuals, 440 European ancestry current smoker individuals, 452 Latino current smoker individuals, 702 Japanese ancestry current smoker individuals	NA	16q23.1	16	79006207	NR	WWOX	NA	NA	51741	NA	NA	rs113496184-?	rs113496184	0	113496184	intron_variant	0	NR	2e-07	6.69897	(AA)	1.256	[NR] unit decrease	Illumina [up to 11892802] (imputed)	N	smoking behavior, 3-hydroxy-1-methylpropylmercapturic acid measurement	http://www.ebi.ac.uk/efo/EFO_0004318, http://www.ebi.ac.uk/efo/EFO_0007015	GCST002957
2016-07-13	26053186	Park SL	2015-06-08	PLoS One	www.ncbi.nlm.nih.gov/pubmed/26053186	Mercapturic Acids Derived from the Toxicants Acrolein and Crotonaldehyde in the Urine of Cigarette Smokers from Five Ethnic Groups with Differing Risks for Lung Cancer.	3-hydroxy-1-methylpropylmercapturic acid levels in smokers	361 African American current smoker individuals, 329 Native Hawaiian ancestry current smoker individuals, 440 European ancestry current smoker individuals, 452 Latino current smoker individuals, 702 Japanese ancestry current smoker individuals	NA	2p12	2	81068213	NR	LOC105374827 - LOC100287912	105374827	100287912		113206	125926	rs113626797-?	rs113626797	0	113626797	intergenic_variant	1	NR	5e-07	6.30103	(AA)	1.4247	[NR] unit decrease	Illumina [up to 11892802] (imputed)	N	smoking behavior, 3-hydroxy-1-methylpropylmercapturic acid measurement	http://www.ebi.ac.uk/efo/EFO_0004318, http://www.ebi.ac.uk/efo/EFO_0007015	GCST002957
2016-07-13	26053186	Park SL	2015-06-08	PLoS One	www.ncbi.nlm.nih.gov/pubmed/26053186	Mercapturic Acids Derived from the Toxicants Acrolein and Crotonaldehyde in the Urine of Cigarette Smokers from Five Ethnic Groups with Differing Risks for Lung Cancer.	3-hydroxy-1-methylpropylmercapturic acid levels in smokers	361 African American current smoker individuals, 329 Native Hawaiian ancestry current smoker individuals, 440 European ancestry current smoker individuals, 452 Latino current smoker individuals, 702 Japanese ancestry current smoker individuals	NA	16q23.3	16	82814603	NR	CDH13, LOC101928446	NA	NA	1012, 101928446	NA	NA	rs12598815-?	rs12598815	0	12598815	intron_variant	0	NR	1e-07	7	(AA)	1.2435	[NR] unit decrease	Illumina [up to 11892802] (imputed)	N	smoking behavior, 3-hydroxy-1-methylpropylmercapturic acid measurement	http://www.ebi.ac.uk/efo/EFO_0004318, http://www.ebi.ac.uk/efo/EFO_0007015	GCST002957
2016-07-13	26053186	Park SL	2015-06-08	PLoS One	www.ncbi.nlm.nih.gov/pubmed/26053186	Mercapturic Acids Derived from the Toxicants Acrolein and Crotonaldehyde in the Urine of Cigarette Smokers from Five Ethnic Groups with Differing Risks for Lung Cancer.	3-hydroxy-1-methylpropylmercapturic acid levels in smokers	361 African American current smoker individuals, 329 Native Hawaiian ancestry current smoker individuals, 440 European ancestry current smoker individuals, 452 Latino current smoker individuals, 702 Japanese ancestry current smoker individuals	NA	Xq21.1	X	78678436	NR	LOC107985670	NA	NA	107985670	NA	NA	rs139306621-?	rs139306621	0	139306621	intergenic_variant	0	NR	2e-07	6.69897	(AA)	0.9347	[NR] unit decrease	Illumina [up to 11892802] (imputed)	N	smoking behavior, 3-hydroxy-1-methylpropylmercapturic acid measurement	http://www.ebi.ac.uk/efo/EFO_0004318, http://www.ebi.ac.uk/efo/EFO_0007015	GCST002957
2016-07-13	26053186	Park SL	2015-06-08	PLoS One	www.ncbi.nlm.nih.gov/pubmed/26053186	Mercapturic Acids Derived from the Toxicants Acrolein and Crotonaldehyde in the Urine of Cigarette Smokers from Five Ethnic Groups with Differing Risks for Lung Cancer.	3-hydroxy-1-methylpropylmercapturic acid levels in smokers	361 African American current smoker individuals, 329 Native Hawaiian ancestry current smoker individuals, 440 European ancestry current smoker individuals, 452 Latino current smoker individuals, 702 Japanese ancestry current smoker individuals	NA	19q13.2	19	41800015	NR	CEACAM3	NA	NA	1084	NA	NA	rs140520053-?	rs140520053	0	140520053	intron_variant	0	NR	5e-07	6.30103	(AA)	1.6277	[NR] unit decrease	Illumina [up to 11892802] (imputed)	N	smoking behavior, 3-hydroxy-1-methylpropylmercapturic acid measurement	http://www.ebi.ac.uk/efo/EFO_0004318, http://www.ebi.ac.uk/efo/EFO_0007015	GCST002957
2016-07-13	26053186	Park SL	2015-06-08	PLoS One	www.ncbi.nlm.nih.gov/pubmed/26053186	Mercapturic Acids Derived from the Toxicants Acrolein and Crotonaldehyde in the Urine of Cigarette Smokers from Five Ethnic Groups with Differing Risks for Lung Cancer.	3-hydroxy-1-methylpropylmercapturic acid levels in smokers	361 African American current smoker individuals, 329 Native Hawaiian ancestry current smoker individuals, 440 European ancestry current smoker individuals, 452 Latino current smoker individuals, 702 Japanese ancestry current smoker individuals	NA	11p13	11	36265280	NR	LDLRAD3 - COMMD9	143458	29099		33144	7012	rs149502810-?	rs149502810	0	149502810	downstream_gene_variant	1	NR	3e-07	6.52288	(AA)	1.9023	[NR] unit decrease	Illumina [up to 11892802] (imputed)	N	smoking behavior, 3-hydroxy-1-methylpropylmercapturic acid measurement	http://www.ebi.ac.uk/efo/EFO_0004318, http://www.ebi.ac.uk/efo/EFO_0007015	GCST002957
2016-07-13	26053186	Park SL	2015-06-08	PLoS One	www.ncbi.nlm.nih.gov/pubmed/26053186	Mercapturic Acids Derived from the Toxicants Acrolein and Crotonaldehyde in the Urine of Cigarette Smokers from Five Ethnic Groups with Differing Risks for Lung Cancer.	3-hydroxy-1-methylpropylmercapturic acid levels in smokers	361 African American current smoker individuals, 329 Native Hawaiian ancestry current smoker individuals, 440 European ancestry current smoker individuals, 452 Latino current smoker individuals, 702 Japanese ancestry current smoker individuals	NA	9q34.11	9	129127015	NR	PPP2R4	NA	NA	5524	NA	NA	rs17481720-?	rs17481720	0	17481720	intron_variant	0	NR	4e-07	6.39794	(AA)	1.2771	[NR] unit decrease	Illumina [up to 11892802] (imputed)	N	smoking behavior, 3-hydroxy-1-methylpropylmercapturic acid measurement	http://www.ebi.ac.uk/efo/EFO_0004318, http://www.ebi.ac.uk/efo/EFO_0007015	GCST002957
2016-07-13	26053186	Park SL	2015-06-08	PLoS One	www.ncbi.nlm.nih.gov/pubmed/26053186	Mercapturic Acids Derived from the Toxicants Acrolein and Crotonaldehyde in the Urine of Cigarette Smokers from Five Ethnic Groups with Differing Risks for Lung Cancer.	3-hydroxy-1-methylpropylmercapturic acid levels in smokers	361 African American current smoker individuals, 329 Native Hawaiian ancestry current smoker individuals, 440 European ancestry current smoker individuals, 452 Latino current smoker individuals, 702 Japanese ancestry current smoker individuals	NA	19q13.31	19	44401857	NR	ZNF285 - ZNF229	26974	7772		246	24394	rs17657696-?	rs17657696	0	17657696	intron_variant	1	NR	4e-07	6.39794	(AA)	1.0923	[NR] unit decrease	Illumina [up to 11892802] (imputed)	N	smoking behavior, 3-hydroxy-1-methylpropylmercapturic acid measurement	http://www.ebi.ac.uk/efo/EFO_0004318, http://www.ebi.ac.uk/efo/EFO_0007015	GCST002957
2016-07-13	26053186	Park SL	2015-06-08	PLoS One	www.ncbi.nlm.nih.gov/pubmed/26053186	Mercapturic Acids Derived from the Toxicants Acrolein and Crotonaldehyde in the Urine of Cigarette Smokers from Five Ethnic Groups with Differing Risks for Lung Cancer.	3-hydroxy-1-methylpropylmercapturic acid levels in smokers	361 African American current smoker individuals, 329 Native Hawaiian ancestry current smoker individuals, 440 European ancestry current smoker individuals, 452 Latino current smoker individuals, 702 Japanese ancestry current smoker individuals	NA	2q11.2	2	100730839	NR	LOC105375310	NA	NA	105375310	NA	NA	rs182466621-?	rs182466621	0	182466621	intergenic_variant	0	NR	2e-07	6.69897	(AA)	1.2926	[NR] unit decrease	Illumina [up to 11892802] (imputed)	N	smoking behavior, 3-hydroxy-1-methylpropylmercapturic acid measurement	http://www.ebi.ac.uk/efo/EFO_0004318, http://www.ebi.ac.uk/efo/EFO_0007015	GCST002957
2016-07-13	26053186	Park SL	2015-06-08	PLoS One	www.ncbi.nlm.nih.gov/pubmed/26053186	Mercapturic Acids Derived from the Toxicants Acrolein and Crotonaldehyde in the Urine of Cigarette Smokers from Five Ethnic Groups with Differing Risks for Lung Cancer.	3-hydroxy-1-methylpropylmercapturic acid levels in smokers	361 African American current smoker individuals, 329 Native Hawaiian ancestry current smoker individuals, 440 European ancestry current smoker individuals, 452 Latino current smoker individuals, 702 Japanese ancestry current smoker individuals	NA	2p12	2	80930411	NR	LOC105374827	NA	NA	105374827	NA	NA	rs1826411-?	rs1826411	0	1826411	intergenic_variant	0	NR	2e-07	6.69897	(AA)	1.4592	[NR] unit decrease	Illumina [up to 11892802] (imputed)	N	smoking behavior, 3-hydroxy-1-methylpropylmercapturic acid measurement	http://www.ebi.ac.uk/efo/EFO_0004318, http://www.ebi.ac.uk/efo/EFO_0007015	GCST002957
2016-07-13	26053186	Park SL	2015-06-08	PLoS One	www.ncbi.nlm.nih.gov/pubmed/26053186	Mercapturic Acids Derived from the Toxicants Acrolein and Crotonaldehyde in the Urine of Cigarette Smokers from Five Ethnic Groups with Differing Risks for Lung Cancer.	3-hydroxy-1-methylpropylmercapturic acid levels in smokers	361 African American current smoker individuals, 329 Native Hawaiian ancestry current smoker individuals, 440 European ancestry current smoker individuals, 452 Latino current smoker individuals, 702 Japanese ancestry current smoker individuals	NA	2q24.1	2	154955880	NR	LOC105373696	NA	NA	105373696	NA	NA	rs183369189-?	rs183369189	0	183369189	intergenic_variant	0	NR	2e-07	6.69897	(AA)	0.8502	[NR] unit decrease	Illumina [up to 11892802] (imputed)	N	smoking behavior, 3-hydroxy-1-methylpropylmercapturic acid measurement	http://www.ebi.ac.uk/efo/EFO_0004318, http://www.ebi.ac.uk/efo/EFO_0007015	GCST002957
2016-07-13	26053186	Park SL	2015-06-08	PLoS One	www.ncbi.nlm.nih.gov/pubmed/26053186	Mercapturic Acids Derived from the Toxicants Acrolein and Crotonaldehyde in the Urine of Cigarette Smokers from Five Ethnic Groups with Differing Risks for Lung Cancer.	3-hydroxy-1-methylpropylmercapturic acid levels in smokers	361 African American current smoker individuals, 329 Native Hawaiian ancestry current smoker individuals, 440 European ancestry current smoker individuals, 452 Latino current smoker individuals, 702 Japanese ancestry current smoker individuals	NA	Xp11.3	X	44070843	NR	LOC643167 - EFHC2	643167	80258		39725	75411	rs191792526-?	rs191792526	0	191792526	intergenic_variant	1	NR	4e-07	6.39794	(AA)	1.4223	[NR] unit decrease	Illumina [up to 11892802] (imputed)	N	smoking behavior, 3-hydroxy-1-methylpropylmercapturic acid measurement	http://www.ebi.ac.uk/efo/EFO_0004318, http://www.ebi.ac.uk/efo/EFO_0007015	GCST002957
2016-07-13	26053186	Park SL	2015-06-08	PLoS One	www.ncbi.nlm.nih.gov/pubmed/26053186	Mercapturic Acids Derived from the Toxicants Acrolein and Crotonaldehyde in the Urine of Cigarette Smokers from Five Ethnic Groups with Differing Risks for Lung Cancer.	3-hydroxy-1-methylpropylmercapturic acid levels in smokers	361 African American current smoker individuals, 329 Native Hawaiian ancestry current smoker individuals, 440 European ancestry current smoker individuals, 452 Latino current smoker individuals, 702 Japanese ancestry current smoker individuals	NA	5p15.31	5	9356944	NR	SEMA5A	NA	NA	9037	NA	NA	rs2463505-?	rs2463505	0	2463505	intron_variant	0	NR	3e-07	6.52288	(AA)	1.1143	[NR] unit decrease	Illumina [up to 11892802] (imputed)	N	smoking behavior, 3-hydroxy-1-methylpropylmercapturic acid measurement	http://www.ebi.ac.uk/efo/EFO_0004318, http://www.ebi.ac.uk/efo/EFO_0007015	GCST002957
2016-07-13	26053186	Park SL	2015-06-08	PLoS One	www.ncbi.nlm.nih.gov/pubmed/26053186	Mercapturic Acids Derived from the Toxicants Acrolein and Crotonaldehyde in the Urine of Cigarette Smokers from Five Ethnic Groups with Differing Risks for Lung Cancer.	3-hydroxy-1-methylpropylmercapturic acid levels in smokers	361 African American current smoker individuals, 329 Native Hawaiian ancestry current smoker individuals, 440 European ancestry current smoker individuals, 452 Latino current smoker individuals, 702 Japanese ancestry current smoker individuals	NA	6q13	6	73429655	NR	MB21D1	NA	NA	115004	NA	NA	rs311671-?	rs311671	0	311671	intron_variant	0	NR	4e-07	6.39794	(AA)	0.4928	[NR] unit decrease	Illumina [up to 11892802] (imputed)	N	smoking behavior, 3-hydroxy-1-methylpropylmercapturic acid measurement	http://www.ebi.ac.uk/efo/EFO_0004318, http://www.ebi.ac.uk/efo/EFO_0007015	GCST002957
2016-07-13	26053186	Park SL	2015-06-08	PLoS One	www.ncbi.nlm.nih.gov/pubmed/26053186	Mercapturic Acids Derived from the Toxicants Acrolein and Crotonaldehyde in the Urine of Cigarette Smokers from Five Ethnic Groups with Differing Risks for Lung Cancer.	3-hydroxy-1-methylpropylmercapturic acid levels in smokers	361 African American current smoker individuals, 329 Native Hawaiian ancestry current smoker individuals, 440 European ancestry current smoker individuals, 452 Latino current smoker individuals, 702 Japanese ancestry current smoker individuals	NA	5q23.3	5	129188192	NR	LOC102723654	NA	NA	102723654	NA	NA	rs35757618-?	rs35757618	0	35757618	intergenic_variant	0	NR	3e-07	6.52288	(AA)	1.1154	[NR] unit decrease	Illumina [up to 11892802] (imputed)	N	smoking behavior, 3-hydroxy-1-methylpropylmercapturic acid measurement	http://www.ebi.ac.uk/efo/EFO_0004318, http://www.ebi.ac.uk/efo/EFO_0007015	GCST002957
2016-07-13	26053186	Park SL	2015-06-08	PLoS One	www.ncbi.nlm.nih.gov/pubmed/26053186	Mercapturic Acids Derived from the Toxicants Acrolein and Crotonaldehyde in the Urine of Cigarette Smokers from Five Ethnic Groups with Differing Risks for Lung Cancer.	3-hydroxy-1-methylpropylmercapturic acid levels in smokers	361 African American current smoker individuals, 329 Native Hawaiian ancestry current smoker individuals, 440 European ancestry current smoker individuals, 452 Latino current smoker individuals, 702 Japanese ancestry current smoker individuals	NA	4q35.1	4	185351567	NR	SNX25	NA	NA	83891	NA	NA	rs61731371-?	rs61731371	0	61731371	synonymous_variant	0	NR	5e-07	6.30103	(AA)	1.4202	[NR] unit decrease	Illumina [up to 11892802] (imputed)	N	smoking behavior, 3-hydroxy-1-methylpropylmercapturic acid measurement	http://www.ebi.ac.uk/efo/EFO_0004318, http://www.ebi.ac.uk/efo/EFO_0007015	GCST002957
2016-07-13	26053186	Park SL	2015-06-08	PLoS One	www.ncbi.nlm.nih.gov/pubmed/26053186	Mercapturic Acids Derived from the Toxicants Acrolein and Crotonaldehyde in the Urine of Cigarette Smokers from Five Ethnic Groups with Differing Risks for Lung Cancer.	3-hydroxy-1-methylpropylmercapturic acid levels in smokers	361 African American current smoker individuals, 329 Native Hawaiian ancestry current smoker individuals, 440 European ancestry current smoker individuals, 452 Latino current smoker individuals, 702 Japanese ancestry current smoker individuals	NA	9p23	9	9142493	NR	PTPRD	NA	NA	5789	NA	NA	rs62529502-?	rs62529502	0	62529502	intron_variant	0	NR	2e-07	6.69897	(AA)	1.2801	[NR] unit decrease	Illumina [up to 11892802] (imputed)	N	smoking behavior, 3-hydroxy-1-methylpropylmercapturic acid measurement	http://www.ebi.ac.uk/efo/EFO_0004318, http://www.ebi.ac.uk/efo/EFO_0007015	GCST002957
2016-07-13	26053186	Park SL	2015-06-08	PLoS One	www.ncbi.nlm.nih.gov/pubmed/26053186	Mercapturic Acids Derived from the Toxicants Acrolein and Crotonaldehyde in the Urine of Cigarette Smokers from Five Ethnic Groups with Differing Risks for Lung Cancer.	3-hydroxy-1-methylpropylmercapturic acid levels in smokers	361 African American current smoker individuals, 329 Native Hawaiian ancestry current smoker individuals, 440 European ancestry current smoker individuals, 452 Latino current smoker individuals, 702 Japanese ancestry current smoker individuals	NA	8q24.3	8	142672278	NR	PSCA	NA	NA	8000	NA	NA	rs72690918-?	rs72690918	0	72690918	intron_variant	0	NR	1e-07	7	(AA)	1.5694	[NR] unit decrease	Illumina [up to 11892802] (imputed)	N	smoking behavior, 3-hydroxy-1-methylpropylmercapturic acid measurement	http://www.ebi.ac.uk/efo/EFO_0004318, http://www.ebi.ac.uk/efo/EFO_0007015	GCST002957
2016-07-13	26053186	Park SL	2015-06-08	PLoS One	www.ncbi.nlm.nih.gov/pubmed/26053186	Mercapturic Acids Derived from the Toxicants Acrolein and Crotonaldehyde in the Urine of Cigarette Smokers from Five Ethnic Groups with Differing Risks for Lung Cancer.	3-hydroxy-1-methylpropylmercapturic acid levels in smokers	361 African American current smoker individuals, 329 Native Hawaiian ancestry current smoker individuals, 440 European ancestry current smoker individuals, 452 Latino current smoker individuals, 702 Japanese ancestry current smoker individuals	NA	16q22.2	16	72171772	NR	PMFBP1	NA	NA	83449	NA	NA	rs72791114-?	rs72791114	0	72791114	5_prime_UTR_variant	0	NR	2e-07	6.69897	(AA)	1.1381	[NR] unit decrease	Illumina [up to 11892802] (imputed)	N	smoking behavior, 3-hydroxy-1-methylpropylmercapturic acid measurement	http://www.ebi.ac.uk/efo/EFO_0004318, http://www.ebi.ac.uk/efo/EFO_0007015	GCST002957
2016-07-13	26053186	Park SL	2015-06-08	PLoS One	www.ncbi.nlm.nih.gov/pubmed/26053186	Mercapturic Acids Derived from the Toxicants Acrolein and Crotonaldehyde in the Urine of Cigarette Smokers from Five Ethnic Groups with Differing Risks for Lung Cancer.	3-hydroxy-1-methylpropylmercapturic acid levels in smokers	361 African American current smoker individuals, 329 Native Hawaiian ancestry current smoker individuals, 440 European ancestry current smoker individuals, 452 Latino current smoker individuals, 702 Japanese ancestry current smoker individuals	NA	15q25.2	15	81413409	NR	TMC3-AS1	NA	NA	101929655	NA	NA	rs74249803-?	rs74249803	0	74249803	intron_variant	0	NR	4e-07	6.39794	(AA)	1.8701	[NR] unit decrease	Illumina [up to 11892802] (imputed)	N	smoking behavior, 3-hydroxy-1-methylpropylmercapturic acid measurement	http://www.ebi.ac.uk/efo/EFO_0004318, http://www.ebi.ac.uk/efo/EFO_0007015	GCST002957
2016-07-13	26053186	Park SL	2015-06-08	PLoS One	www.ncbi.nlm.nih.gov/pubmed/26053186	Mercapturic Acids Derived from the Toxicants Acrolein and Crotonaldehyde in the Urine of Cigarette Smokers from Five Ethnic Groups with Differing Risks for Lung Cancer.	3-hydroxy-1-methylpropylmercapturic acid levels in smokers	361 African American current smoker individuals, 329 Native Hawaiian ancestry current smoker individuals, 440 European ancestry current smoker individuals, 452 Latino current smoker individuals, 702 Japanese ancestry current smoker individuals	NA	13q12.12	13	23857670	NR	MIPEP	NA	NA	4285	NA	NA	rs74657221-?	rs74657221	0	74657221	intron_variant	0	NR	1e-07	7	(AA)	1.4229	[NR] unit decrease	Illumina [up to 11892802] (imputed)	N	smoking behavior, 3-hydroxy-1-methylpropylmercapturic acid measurement	http://www.ebi.ac.uk/efo/EFO_0004318, http://www.ebi.ac.uk/efo/EFO_0007015	GCST002957
2016-07-13	26053186	Park SL	2015-06-08	PLoS One	www.ncbi.nlm.nih.gov/pubmed/26053186	Mercapturic Acids Derived from the Toxicants Acrolein and Crotonaldehyde in the Urine of Cigarette Smokers from Five Ethnic Groups with Differing Risks for Lung Cancer.	3-hydroxy-1-methylpropylmercapturic acid levels in smokers	361 African American current smoker individuals, 329 Native Hawaiian ancestry current smoker individuals, 440 European ancestry current smoker individuals, 452 Latino current smoker individuals, 702 Japanese ancestry current smoker individuals	NA	2q33.3	2	206713131	NR	DYTN	NA	NA	391475	NA	NA	rs75358501-?	rs75358501	0	75358501	intron_variant	0	NR	3e-07	6.52288	(AA)	0.8915	[NR] unit decrease	Illumina [up to 11892802] (imputed)	N	smoking behavior, 3-hydroxy-1-methylpropylmercapturic acid measurement	http://www.ebi.ac.uk/efo/EFO_0004318, http://www.ebi.ac.uk/efo/EFO_0007015	GCST002957
2016-07-13	26053186	Park SL	2015-06-08	PLoS One	www.ncbi.nlm.nih.gov/pubmed/26053186	Mercapturic Acids Derived from the Toxicants Acrolein and Crotonaldehyde in the Urine of Cigarette Smokers from Five Ethnic Groups with Differing Risks for Lung Cancer.	3-hydroxy-1-methylpropylmercapturic acid levels in smokers	361 African American current smoker individuals, 329 Native Hawaiian ancestry current smoker individuals, 440 European ancestry current smoker individuals, 452 Latino current smoker individuals, 702 Japanese ancestry current smoker individuals	NA	Xq28	X	154153041	NR	OPN1LW	NA	NA	5956	NA	NA	rs79866052-?	rs79866052	1	5986963	missense_variant	0	NR	2e-07	6.69897	(AA)	0.6455	[NR] unit decrease	Illumina [up to 11892802] (imputed)	N	smoking behavior, 3-hydroxy-1-methylpropylmercapturic acid measurement	http://www.ebi.ac.uk/efo/EFO_0004318, http://www.ebi.ac.uk/efo/EFO_0007015	GCST002957
2016-07-13	26053186	Park SL	2015-06-08	PLoS One	www.ncbi.nlm.nih.gov/pubmed/26053186	Mercapturic Acids Derived from the Toxicants Acrolein and Crotonaldehyde in the Urine of Cigarette Smokers from Five Ethnic Groups with Differing Risks for Lung Cancer.	3-hydroxy-1-methylpropylmercapturic acid levels in smokers	361 African American current smoker individuals, 329 Native Hawaiian ancestry current smoker individuals, 440 European ancestry current smoker individuals, 452 Latino current smoker individuals, 702 Japanese ancestry current smoker individuals	NA	9p23	9	10060843	NR	PTPRD	NA	NA	5789	NA	NA	rs10958852-?	rs10958852	0	10958852	intron_variant	0	NR	2e-06	5.69897	(EA)	0.6831	[NR] unit decrease	Illumina [up to 11892802] (imputed)	N	smoking behavior, 3-hydroxy-1-methylpropylmercapturic acid measurement	http://www.ebi.ac.uk/efo/EFO_0004318, http://www.ebi.ac.uk/efo/EFO_0007015	GCST002957
2016-07-13	26053186	Park SL	2015-06-08	PLoS One	www.ncbi.nlm.nih.gov/pubmed/26053186	Mercapturic Acids Derived from the Toxicants Acrolein and Crotonaldehyde in the Urine of Cigarette Smokers from Five Ethnic Groups with Differing Risks for Lung Cancer.	3-hydroxy-1-methylpropylmercapturic acid levels in smokers	361 African American current smoker individuals, 329 Native Hawaiian ancestry current smoker individuals, 440 European ancestry current smoker individuals, 452 Latino current smoker individuals, 702 Japanese ancestry current smoker individuals	NA	11q14.2	11	88441800	NR	LOC101929174 - GRM5-AS1	101929174	100873989		13608	62776	rs11019935-?	rs11019935	0	11019935	intergenic_variant	1	NR	3e-07	6.52288	(EA)	0.7379	[NR] unit decrease	Illumina [up to 11892802] (imputed)	N	smoking behavior, 3-hydroxy-1-methylpropylmercapturic acid measurement	http://www.ebi.ac.uk/efo/EFO_0004318, http://www.ebi.ac.uk/efo/EFO_0007015	GCST002957
2016-07-13	26053186	Park SL	2015-06-08	PLoS One	www.ncbi.nlm.nih.gov/pubmed/26053186	Mercapturic Acids Derived from the Toxicants Acrolein and Crotonaldehyde in the Urine of Cigarette Smokers from Five Ethnic Groups with Differing Risks for Lung Cancer.	3-hydroxy-1-methylpropylmercapturic acid levels in smokers	361 African American current smoker individuals, 329 Native Hawaiian ancestry current smoker individuals, 440 European ancestry current smoker individuals, 452 Latino current smoker individuals, 702 Japanese ancestry current smoker individuals	NA	9q33.3	9	124191361	NR	LOC107987037 - NEK6	107987037	10783		107024	66245	rs111873027-?	rs111873027	0	111873027	intergenic_variant	1	NR	2e-06	5.69897	(EA)	0.9778	[NR] unit decrease	Illumina [up to 11892802] (imputed)	N	smoking behavior, 3-hydroxy-1-methylpropylmercapturic acid measurement	http://www.ebi.ac.uk/efo/EFO_0004318, http://www.ebi.ac.uk/efo/EFO_0007015	GCST002957
2016-07-13	26053186	Park SL	2015-06-08	PLoS One	www.ncbi.nlm.nih.gov/pubmed/26053186	Mercapturic Acids Derived from the Toxicants Acrolein and Crotonaldehyde in the Urine of Cigarette Smokers from Five Ethnic Groups with Differing Risks for Lung Cancer.	3-hydroxy-1-methylpropylmercapturic acid levels in smokers	361 African American current smoker individuals, 329 Native Hawaiian ancestry current smoker individuals, 440 European ancestry current smoker individuals, 452 Latino current smoker individuals, 702 Japanese ancestry current smoker individuals	NA	2q14.3	2	128919841	NR	LOC101927881 - LOC151121	101927881	151121		51114	322332	rs115944785-?	rs115944785	0	115944785	intergenic_variant	1	NR	2e-06	5.69897	(EA)	0.402	[NR] unit decrease	Illumina [up to 11892802] (imputed)	N	smoking behavior, 3-hydroxy-1-methylpropylmercapturic acid measurement	http://www.ebi.ac.uk/efo/EFO_0004318, http://www.ebi.ac.uk/efo/EFO_0007015	GCST002957
2016-07-13	26053186	Park SL	2015-06-08	PLoS One	www.ncbi.nlm.nih.gov/pubmed/26053186	Mercapturic Acids Derived from the Toxicants Acrolein and Crotonaldehyde in the Urine of Cigarette Smokers from Five Ethnic Groups with Differing Risks for Lung Cancer.	3-hydroxy-1-methylpropylmercapturic acid levels in smokers	361 African American current smoker individuals, 329 Native Hawaiian ancestry current smoker individuals, 440 European ancestry current smoker individuals, 452 Latino current smoker individuals, 702 Japanese ancestry current smoker individuals	NA	3p14.1	3	68747005	NR	FAM19A4	NA	NA	151647	NA	NA	rs11708245-?	rs11708245	0	11708245	intron_variant	0	NR	1e-07	7	(EA)	0.1938	[NR] unit increase	Illumina [up to 11892802] (imputed)	N	smoking behavior, 3-hydroxy-1-methylpropylmercapturic acid measurement	http://www.ebi.ac.uk/efo/EFO_0004318, http://www.ebi.ac.uk/efo/EFO_0007015	GCST002957
2016-07-13	26053186	Park SL	2015-06-08	PLoS One	www.ncbi.nlm.nih.gov/pubmed/26053186	Mercapturic Acids Derived from the Toxicants Acrolein and Crotonaldehyde in the Urine of Cigarette Smokers from Five Ethnic Groups with Differing Risks for Lung Cancer.	3-hydroxy-1-methylpropylmercapturic acid levels in smokers	361 African American current smoker individuals, 329 Native Hawaiian ancestry current smoker individuals, 440 European ancestry current smoker individuals, 452 Latino current smoker individuals, 702 Japanese ancestry current smoker individuals	NA	10p12.31	10	20013643	NR	PLXDC2	NA	NA	84898	NA	NA	rs12218391-?	rs12218391	0	12218391	intron_variant	0	NR	2e-06	5.69897	(EA)	0.2158	[NR] unit decrease	Illumina [up to 11892802] (imputed)	N	smoking behavior, 3-hydroxy-1-methylpropylmercapturic acid measurement	http://www.ebi.ac.uk/efo/EFO_0004318, http://www.ebi.ac.uk/efo/EFO_0007015	GCST002957
2016-07-13	26053186	Park SL	2015-06-08	PLoS One	www.ncbi.nlm.nih.gov/pubmed/26053186	Mercapturic Acids Derived from the Toxicants Acrolein and Crotonaldehyde in the Urine of Cigarette Smokers from Five Ethnic Groups with Differing Risks for Lung Cancer.	3-hydroxy-1-methylpropylmercapturic acid levels in smokers	361 African American current smoker individuals, 329 Native Hawaiian ancestry current smoker individuals, 440 European ancestry current smoker individuals, 452 Latino current smoker individuals, 702 Japanese ancestry current smoker individuals	NA	10q25.3	10	116258452	NR	GFRA1	NA	NA	2674	NA	NA	rs140018268-?	rs140018268	0	140018268	intron_variant	0	NR	2e-06	5.69897	(EA)	0.6172	[NR] unit decrease	Illumina [up to 11892802] (imputed)	N	smoking behavior, 3-hydroxy-1-methylpropylmercapturic acid measurement	http://www.ebi.ac.uk/efo/EFO_0004318, http://www.ebi.ac.uk/efo/EFO_0007015	GCST002957
2016-07-13	26053186	Park SL	2015-06-08	PLoS One	www.ncbi.nlm.nih.gov/pubmed/26053186	Mercapturic Acids Derived from the Toxicants Acrolein and Crotonaldehyde in the Urine of Cigarette Smokers from Five Ethnic Groups with Differing Risks for Lung Cancer.	3-hydroxy-1-methylpropylmercapturic acid levels in smokers	361 African American current smoker individuals, 329 Native Hawaiian ancestry current smoker individuals, 440 European ancestry current smoker individuals, 452 Latino current smoker individuals, 702 Japanese ancestry current smoker individuals	NA	2q31.3	2	181451520	NR	LOC101927156 - ITGA4	101927156	3676		51967	5372	rs147084229-?	rs147084229	0	147084229	intergenic_variant	1	NR	8e-07	6.09691	(EA)	0.7441	[NR] unit decrease	Illumina [up to 11892802] (imputed)	N	smoking behavior, 3-hydroxy-1-methylpropylmercapturic acid measurement	http://www.ebi.ac.uk/efo/EFO_0004318, http://www.ebi.ac.uk/efo/EFO_0007015	GCST002957
2016-07-13	26053186	Park SL	2015-06-08	PLoS One	www.ncbi.nlm.nih.gov/pubmed/26053186	Mercapturic Acids Derived from the Toxicants Acrolein and Crotonaldehyde in the Urine of Cigarette Smokers from Five Ethnic Groups with Differing Risks for Lung Cancer.	3-hydroxy-1-methylpropylmercapturic acid levels in smokers	361 African American current smoker individuals, 329 Native Hawaiian ancestry current smoker individuals, 440 European ancestry current smoker individuals, 452 Latino current smoker individuals, 702 Japanese ancestry current smoker individuals	NA	16p11.1	16	35616247	NR	C1QL1P1 - KIF18BP1	106480353	642683		40753	22387	rs149133508-?	rs149133508	0	149133508	intergenic_variant	1	NR	5e-07	6.30103	(EA)	1.4324	[NR] unit decrease	Illumina [up to 11892802] (imputed)	N	smoking behavior, 3-hydroxy-1-methylpropylmercapturic acid measurement	http://www.ebi.ac.uk/efo/EFO_0004318, http://www.ebi.ac.uk/efo/EFO_0007015	GCST002957
2016-07-13	26053186	Park SL	2015-06-08	PLoS One	www.ncbi.nlm.nih.gov/pubmed/26053186	Mercapturic Acids Derived from the Toxicants Acrolein and Crotonaldehyde in the Urine of Cigarette Smokers from Five Ethnic Groups with Differing Risks for Lung Cancer.	3-hydroxy-1-methylpropylmercapturic acid levels in smokers	361 African American current smoker individuals, 329 Native Hawaiian ancestry current smoker individuals, 440 European ancestry current smoker individuals, 452 Latino current smoker individuals, 702 Japanese ancestry current smoker individuals	NA	2q32.3	2	194286481	NR	HNRNPA1P47 - LOC101927406	100287191	101927406		97972	57788	rs150734725-?	rs150734725	0	150734725	intergenic_variant	1	NR	3e-07	6.52288	(EA)	1.3024	[NR] unit decrease	Illumina [up to 11892802] (imputed)	N	smoking behavior, 3-hydroxy-1-methylpropylmercapturic acid measurement	http://www.ebi.ac.uk/efo/EFO_0004318, http://www.ebi.ac.uk/efo/EFO_0007015	GCST002957
2016-07-13	26053186	Park SL	2015-06-08	PLoS One	www.ncbi.nlm.nih.gov/pubmed/26053186	Mercapturic Acids Derived from the Toxicants Acrolein and Crotonaldehyde in the Urine of Cigarette Smokers from Five Ethnic Groups with Differing Risks for Lung Cancer.	3-hydroxy-1-methylpropylmercapturic acid levels in smokers	361 African American current smoker individuals, 329 Native Hawaiian ancestry current smoker individuals, 440 European ancestry current smoker individuals, 452 Latino current smoker individuals, 702 Japanese ancestry current smoker individuals	NA	3p26.1	3	4751322	NR	EGOT, ITPR1	NA	NA	100126791, 3708	NA	NA	rs17041333-?	rs17041333	0	17041333	non_coding_transcript_exon_variant	0	NR	3e-08	7.52288	(EA)	0.8959	[NR] unit decrease	Illumina [up to 11892802] (imputed)	N	smoking behavior, 3-hydroxy-1-methylpropylmercapturic acid measurement	http://www.ebi.ac.uk/efo/EFO_0004318, http://www.ebi.ac.uk/efo/EFO_0007015	GCST002957
2016-07-13	26053186	Park SL	2015-06-08	PLoS One	www.ncbi.nlm.nih.gov/pubmed/26053186	Mercapturic Acids Derived from the Toxicants Acrolein and Crotonaldehyde in the Urine of Cigarette Smokers from Five Ethnic Groups with Differing Risks for Lung Cancer.	3-hydroxy-1-methylpropylmercapturic acid levels in smokers	361 African American current smoker individuals, 329 Native Hawaiian ancestry current smoker individuals, 440 European ancestry current smoker individuals, 452 Latino current smoker individuals, 702 Japanese ancestry current smoker individuals	NA	7p13	7	44809836	NR	PPIA - LOC105375260	5478	105375260		6713	12158	rs185203327-?	rs185203327	0	185203327	intron_variant	1	NR	8e-07	6.09691	(EA)	0.6381	[NR] unit decrease	Illumina [up to 11892802] (imputed)	N	smoking behavior, 3-hydroxy-1-methylpropylmercapturic acid measurement	http://www.ebi.ac.uk/efo/EFO_0004318, http://www.ebi.ac.uk/efo/EFO_0007015	GCST002957
2016-07-13	26053186	Park SL	2015-06-08	PLoS One	www.ncbi.nlm.nih.gov/pubmed/26053186	Mercapturic Acids Derived from the Toxicants Acrolein and Crotonaldehyde in the Urine of Cigarette Smokers from Five Ethnic Groups with Differing Risks for Lung Cancer.	3-hydroxy-1-methylpropylmercapturic acid levels in smokers	361 African American current smoker individuals, 329 Native Hawaiian ancestry current smoker individuals, 440 European ancestry current smoker individuals, 452 Latino current smoker individuals, 702 Japanese ancestry current smoker individuals	NA	4q13.3	4	72634350	NR	ADAMTS3 - HNRNPA1P67	9508	728019		65551	172837	rs189962344-?	rs189962344	0	189962344	intergenic_variant	1	NR	2e-06	5.69897	(EA)	0.9147	[NR] unit decrease	Illumina [up to 11892802] (imputed)	N	smoking behavior, 3-hydroxy-1-methylpropylmercapturic acid measurement	http://www.ebi.ac.uk/efo/EFO_0004318, http://www.ebi.ac.uk/efo/EFO_0007015	GCST002957
2016-07-13	26053186	Park SL	2015-06-08	PLoS One	www.ncbi.nlm.nih.gov/pubmed/26053186	Mercapturic Acids Derived from the Toxicants Acrolein and Crotonaldehyde in the Urine of Cigarette Smokers from Five Ethnic Groups with Differing Risks for Lung Cancer.	3-hydroxy-1-methylpropylmercapturic acid levels in smokers	361 African American current smoker individuals, 329 Native Hawaiian ancestry current smoker individuals, 440 European ancestry current smoker individuals, 452 Latino current smoker individuals, 702 Japanese ancestry current smoker individuals	NA	16p11.2	16	35143453	NR	LOC105371197	NA	NA	105371197	NA	NA	rs190542424-?	rs190542424	0	190542424	upstream_gene_variant	0	NR	4e-07	6.39794	(EA)	1.3492	[NR] unit decrease	Illumina [up to 11892802] (imputed)	N	smoking behavior, 3-hydroxy-1-methylpropylmercapturic acid measurement	http://www.ebi.ac.uk/efo/EFO_0004318, http://www.ebi.ac.uk/efo/EFO_0007015	GCST002957
2016-07-13	26053186	Park SL	2015-06-08	PLoS One	www.ncbi.nlm.nih.gov/pubmed/26053186	Mercapturic Acids Derived from the Toxicants Acrolein and Crotonaldehyde in the Urine of Cigarette Smokers from Five Ethnic Groups with Differing Risks for Lung Cancer.	3-hydroxy-1-methylpropylmercapturic acid levels in smokers	361 African American current smoker individuals, 329 Native Hawaiian ancestry current smoker individuals, 440 European ancestry current smoker individuals, 452 Latino current smoker individuals, 702 Japanese ancestry current smoker individuals	NA	10p12.2	10	23782077	NR	KIAA1217	NA	NA	56243	NA	NA	rs192858301-?	rs192858301	0	192858301	intron_variant	0	NR	5e-07	6.30103	(EA)	1.1652	[NR] unit decrease	Illumina [up to 11892802] (imputed)	N	smoking behavior, 3-hydroxy-1-methylpropylmercapturic acid measurement	http://www.ebi.ac.uk/efo/EFO_0004318, http://www.ebi.ac.uk/efo/EFO_0007015	GCST002957
2016-07-13	26053186	Park SL	2015-06-08	PLoS One	www.ncbi.nlm.nih.gov/pubmed/26053186	Mercapturic Acids Derived from the Toxicants Acrolein and Crotonaldehyde in the Urine of Cigarette Smokers from Five Ethnic Groups with Differing Risks for Lung Cancer.	3-hydroxy-1-methylpropylmercapturic acid levels in smokers	361 African American current smoker individuals, 329 Native Hawaiian ancestry current smoker individuals, 440 European ancestry current smoker individuals, 452 Latino current smoker individuals, 702 Japanese ancestry current smoker individuals	NA	20p11.1	20	26102121	NR	FAM182A - NCOR1P1	284800	149934		15204	1295	rs193078978-?	rs193078978	0	193078978	downstream_gene_variant	1	NR	2e-06	5.69897	(EA)	0.3087	[NR] unit decrease	Illumina [up to 11892802] (imputed)	N	smoking behavior, 3-hydroxy-1-methylpropylmercapturic acid measurement	http://www.ebi.ac.uk/efo/EFO_0004318, http://www.ebi.ac.uk/efo/EFO_0007015	GCST002957
2016-07-13	26053186	Park SL	2015-06-08	PLoS One	www.ncbi.nlm.nih.gov/pubmed/26053186	Mercapturic Acids Derived from the Toxicants Acrolein and Crotonaldehyde in the Urine of Cigarette Smokers from Five Ethnic Groups with Differing Risks for Lung Cancer.	3-hydroxy-1-methylpropylmercapturic acid levels in smokers	361 African American current smoker individuals, 329 Native Hawaiian ancestry current smoker individuals, 440 European ancestry current smoker individuals, 452 Latino current smoker individuals, 702 Japanese ancestry current smoker individuals	NA	10p14	10	7175017	NR	SFMBT2	NA	NA	57713	NA	NA	rs2497442-?	rs2497442	0	2497442	intron_variant	0	NR	2e-06	5.69897	(EA)	0.9057	[NR] unit increase	Illumina [up to 11892802] (imputed)	N	smoking behavior, 3-hydroxy-1-methylpropylmercapturic acid measurement	http://www.ebi.ac.uk/efo/EFO_0004318, http://www.ebi.ac.uk/efo/EFO_0007015	GCST002957
2016-07-13	26053186	Park SL	2015-06-08	PLoS One	www.ncbi.nlm.nih.gov/pubmed/26053186	Mercapturic Acids Derived from the Toxicants Acrolein and Crotonaldehyde in the Urine of Cigarette Smokers from Five Ethnic Groups with Differing Risks for Lung Cancer.	3-hydroxy-1-methylpropylmercapturic acid levels in smokers	361 African American current smoker individuals, 329 Native Hawaiian ancestry current smoker individuals, 440 European ancestry current smoker individuals, 452 Latino current smoker individuals, 702 Japanese ancestry current smoker individuals	NA	16q24.1	16	86336274	NR	LINC00917	NA	NA	732275	NA	NA	rs2696842-?	rs2696842	0	2696842	intron_variant	0	NR	2e-06	5.69897	(EA)	0.4964	[NR] unit decrease	Illumina [up to 11892802] (imputed)	N	smoking behavior, 3-hydroxy-1-methylpropylmercapturic acid measurement	http://www.ebi.ac.uk/efo/EFO_0004318, http://www.ebi.ac.uk/efo/EFO_0007015	GCST002957
2016-07-13	26053186	Park SL	2015-06-08	PLoS One	www.ncbi.nlm.nih.gov/pubmed/26053186	Mercapturic Acids Derived from the Toxicants Acrolein and Crotonaldehyde in the Urine of Cigarette Smokers from Five Ethnic Groups with Differing Risks for Lung Cancer.	3-hydroxy-1-methylpropylmercapturic acid levels in smokers	361 African American current smoker individuals, 329 Native Hawaiian ancestry current smoker individuals, 440 European ancestry current smoker individuals, 452 Latino current smoker individuals, 702 Japanese ancestry current smoker individuals	NA	7p15.3	7	24474482	NR	LOC107986777 - RNU6-1103P	107986777	106480051		29080	62850	rs28459952-?	rs28459952	0	28459952	intergenic_variant	1	NR	2e-06	5.69897	(EA)	0.4564	[NR] unit decrease	Illumina [up to 11892802] (imputed)	N	smoking behavior, 3-hydroxy-1-methylpropylmercapturic acid measurement	http://www.ebi.ac.uk/efo/EFO_0004318, http://www.ebi.ac.uk/efo/EFO_0007015	GCST002957
2016-07-13	26053186	Park SL	2015-06-08	PLoS One	www.ncbi.nlm.nih.gov/pubmed/26053186	Mercapturic Acids Derived from the Toxicants Acrolein and Crotonaldehyde in the Urine of Cigarette Smokers from Five Ethnic Groups with Differing Risks for Lung Cancer.	3-hydroxy-1-methylpropylmercapturic acid levels in smokers	361 African American current smoker individuals, 329 Native Hawaiian ancestry current smoker individuals, 440 European ancestry current smoker individuals, 452 Latino current smoker individuals, 702 Japanese ancestry current smoker individuals	NA	5q35.1	5	171470204	NR	LOC105377721	NA	NA	105377721	NA	NA	rs3097847-?	rs3097847	0	3097847	intergenic_variant	0	NR	1e-06	6	(EA)	0.3852	[NR] unit decrease	Illumina [up to 11892802] (imputed)	N	smoking behavior, 3-hydroxy-1-methylpropylmercapturic acid measurement	http://www.ebi.ac.uk/efo/EFO_0004318, http://www.ebi.ac.uk/efo/EFO_0007015	GCST002957
2016-07-13	26053186	Park SL	2015-06-08	PLoS One	www.ncbi.nlm.nih.gov/pubmed/26053186	Mercapturic Acids Derived from the Toxicants Acrolein and Crotonaldehyde in the Urine of Cigarette Smokers from Five Ethnic Groups with Differing Risks for Lung Cancer.	3-hydroxy-1-methylpropylmercapturic acid levels in smokers	361 African American current smoker individuals, 329 Native Hawaiian ancestry current smoker individuals, 440 European ancestry current smoker individuals, 452 Latino current smoker individuals, 702 Japanese ancestry current smoker individuals	NA	6q22.33	6	127568185	NR	SOGA3 - C6orf58	387104	352999		48830	8989	rs4897220-?	rs4897220	0	4897220	intron_variant	1	NR	2e-06	5.69897	(EA)	0.1952	[NR] unit decrease	Illumina [up to 11892802] (imputed)	N	smoking behavior, 3-hydroxy-1-methylpropylmercapturic acid measurement	http://www.ebi.ac.uk/efo/EFO_0004318, http://www.ebi.ac.uk/efo/EFO_0007015	GCST002957
2016-07-13	26053186	Park SL	2015-06-08	PLoS One	www.ncbi.nlm.nih.gov/pubmed/26053186	Mercapturic Acids Derived from the Toxicants Acrolein and Crotonaldehyde in the Urine of Cigarette Smokers from Five Ethnic Groups with Differing Risks for Lung Cancer.	3-hydroxy-1-methylpropylmercapturic acid levels in smokers	361 African American current smoker individuals, 329 Native Hawaiian ancestry current smoker individuals, 440 European ancestry current smoker individuals, 452 Latino current smoker individuals, 702 Japanese ancestry current smoker individuals	NA	11p15.4	11	4803398	NR	OR52Y1P - OR52R1	81240	119695		9137	35	rs61880854-?	rs61880854	0	61880854	intron_variant	1	NR	5e-07	6.30103	(EA)	0.5055	[NR] unit increase	Illumina [up to 11892802] (imputed)	N	smoking behavior, 3-hydroxy-1-methylpropylmercapturic acid measurement	http://www.ebi.ac.uk/efo/EFO_0004318, http://www.ebi.ac.uk/efo/EFO_0007015	GCST002957
2016-07-13	26053186	Park SL	2015-06-08	PLoS One	www.ncbi.nlm.nih.gov/pubmed/26053186	Mercapturic Acids Derived from the Toxicants Acrolein and Crotonaldehyde in the Urine of Cigarette Smokers from Five Ethnic Groups with Differing Risks for Lung Cancer.	3-hydroxy-1-methylpropylmercapturic acid levels in smokers	361 African American current smoker individuals, 329 Native Hawaiian ancestry current smoker individuals, 440 European ancestry current smoker individuals, 452 Latino current smoker individuals, 702 Japanese ancestry current smoker individuals	NA	3p26.1	3	4614354	NR	ITPR1	NA	NA	3708	NA	NA	rs72622154-?	rs72622154	0	72622154	intron_variant	0	NR	3e-06	5.52288	(EA)	0.3942	[NR] unit decrease	Illumina [up to 11892802] (imputed)	N	smoking behavior, 3-hydroxy-1-methylpropylmercapturic acid measurement	http://www.ebi.ac.uk/efo/EFO_0004318, http://www.ebi.ac.uk/efo/EFO_0007015	GCST002957
2016-07-13	26053186	Park SL	2015-06-08	PLoS One	www.ncbi.nlm.nih.gov/pubmed/26053186	Mercapturic Acids Derived from the Toxicants Acrolein and Crotonaldehyde in the Urine of Cigarette Smokers from Five Ethnic Groups with Differing Risks for Lung Cancer.	3-hydroxy-1-methylpropylmercapturic acid levels in smokers	361 African American current smoker individuals, 329 Native Hawaiian ancestry current smoker individuals, 440 European ancestry current smoker individuals, 452 Latino current smoker individuals, 702 Japanese ancestry current smoker individuals	NA	17q11.2	17	33158862	NR	ASIC2	NA	NA	40	NA	NA	rs72819126-?	rs72819126	0	72819126	intron_variant	0	NR	1e-06	6	(EA)	0.5993	[NR] unit decrease	Illumina [up to 11892802] (imputed)	N	smoking behavior, 3-hydroxy-1-methylpropylmercapturic acid measurement	http://www.ebi.ac.uk/efo/EFO_0004318, http://www.ebi.ac.uk/efo/EFO_0007015	GCST002957
2016-07-13	26053186	Park SL	2015-06-08	PLoS One	www.ncbi.nlm.nih.gov/pubmed/26053186	Mercapturic Acids Derived from the Toxicants Acrolein and Crotonaldehyde in the Urine of Cigarette Smokers from Five Ethnic Groups with Differing Risks for Lung Cancer.	3-hydroxy-1-methylpropylmercapturic acid levels in smokers	361 African American current smoker individuals, 329 Native Hawaiian ancestry current smoker individuals, 440 European ancestry current smoker individuals, 452 Latino current smoker individuals, 702 Japanese ancestry current smoker individuals	NA	3q23	3	140147632	NR	CLSTN2	NA	NA	64084	NA	NA	rs76347219-?	rs76347219	0	76347219	intron_variant	0	NR	7e-07	6.1549	(EA)	0.9717	[NR] unit decrease	Illumina [up to 11892802] (imputed)	N	smoking behavior, 3-hydroxy-1-methylpropylmercapturic acid measurement	http://www.ebi.ac.uk/efo/EFO_0004318, http://www.ebi.ac.uk/efo/EFO_0007015	GCST002957
2016-07-13	26053186	Park SL	2015-06-08	PLoS One	www.ncbi.nlm.nih.gov/pubmed/26053186	Mercapturic Acids Derived from the Toxicants Acrolein and Crotonaldehyde in the Urine of Cigarette Smokers from Five Ethnic Groups with Differing Risks for Lung Cancer.	3-hydroxy-1-methylpropylmercapturic acid levels in smokers	361 African American current smoker individuals, 329 Native Hawaiian ancestry current smoker individuals, 440 European ancestry current smoker individuals, 452 Latino current smoker individuals, 702 Japanese ancestry current smoker individuals	NA	1p21.3	1	96910288	NR	PTBP2 - DPYD	58155	1806		95239	167455	rs76620758-?	rs76620758	0	76620758	intergenic_variant	1	NR	2e-06	5.69897	(EA)	0.6556	[NR] unit decrease	Illumina [up to 11892802] (imputed)	N	smoking behavior, 3-hydroxy-1-methylpropylmercapturic acid measurement	http://www.ebi.ac.uk/efo/EFO_0004318, http://www.ebi.ac.uk/efo/EFO_0007015	GCST002957
2016-07-13	26053186	Park SL	2015-06-08	PLoS One	www.ncbi.nlm.nih.gov/pubmed/26053186	Mercapturic Acids Derived from the Toxicants Acrolein and Crotonaldehyde in the Urine of Cigarette Smokers from Five Ethnic Groups with Differing Risks for Lung Cancer.	3-hydroxy-1-methylpropylmercapturic acid levels in smokers	361 African American current smoker individuals, 329 Native Hawaiian ancestry current smoker individuals, 440 European ancestry current smoker individuals, 452 Latino current smoker individuals, 702 Japanese ancestry current smoker individuals	NA	13q33.3	13	108904171	NR	MYO16	NA	NA	23026	NA	NA	rs78553789-?	rs78553789	0	78553789	intron_variant	0	NR	6e-07	6.22185	(EA)	0.6956	[NR] unit decrease	Illumina [up to 11892802] (imputed)	N	smoking behavior, 3-hydroxy-1-methylpropylmercapturic acid measurement	http://www.ebi.ac.uk/efo/EFO_0004318, http://www.ebi.ac.uk/efo/EFO_0007015	GCST002957
2016-07-13	26053186	Park SL	2015-06-08	PLoS One	www.ncbi.nlm.nih.gov/pubmed/26053186	Mercapturic Acids Derived from the Toxicants Acrolein and Crotonaldehyde in the Urine of Cigarette Smokers from Five Ethnic Groups with Differing Risks for Lung Cancer.	3-hydroxy-1-methylpropylmercapturic acid levels in smokers	361 African American current smoker individuals, 329 Native Hawaiian ancestry current smoker individuals, 440 European ancestry current smoker individuals, 452 Latino current smoker individuals, 702 Japanese ancestry current smoker individuals	NA	4p15.1	4	30256624	NR	LOC100130674 - PCDH7	100130674	5099		248273	463754	rs80205050-?	rs80205050	0	80205050	intergenic_variant	1	NR	6e-07	6.22185	(EA)	0.7611	[NR] unit decrease	Illumina [up to 11892802] (imputed)	N	smoking behavior, 3-hydroxy-1-methylpropylmercapturic acid measurement	http://www.ebi.ac.uk/efo/EFO_0004318, http://www.ebi.ac.uk/efo/EFO_0007015	GCST002957
2016-07-13	26053186	Park SL	2015-06-08	PLoS One	www.ncbi.nlm.nih.gov/pubmed/26053186	Mercapturic Acids Derived from the Toxicants Acrolein and Crotonaldehyde in the Urine of Cigarette Smokers from Five Ethnic Groups with Differing Risks for Lung Cancer.	3-hydroxy-1-methylpropylmercapturic acid levels in smokers	361 African American current smoker individuals, 329 Native Hawaiian ancestry current smoker individuals, 440 European ancestry current smoker individuals, 452 Latino current smoker individuals, 702 Japanese ancestry current smoker individuals	NA	15q26.3	15	98618223	NR	FAM169B - IRAIN	283777	104472848		103841	27640	rs8035887-?	rs8035887	0	8035887	intergenic_variant	1	NR	4e-07	6.39794	(EA)	0.6866	[NR] unit decrease	Illumina [up to 11892802] (imputed)	N	smoking behavior, 3-hydroxy-1-methylpropylmercapturic acid measurement	http://www.ebi.ac.uk/efo/EFO_0004318, http://www.ebi.ac.uk/efo/EFO_0007015	GCST002957
2016-07-13	26053186	Park SL	2015-06-08	PLoS One	www.ncbi.nlm.nih.gov/pubmed/26053186	Mercapturic Acids Derived from the Toxicants Acrolein and Crotonaldehyde in the Urine of Cigarette Smokers from Five Ethnic Groups with Differing Risks for Lung Cancer.	3-hydroxy-1-methylpropylmercapturic acid levels in smokers	361 African American current smoker individuals, 329 Native Hawaiian ancestry current smoker individuals, 440 European ancestry current smoker individuals, 452 Latino current smoker individuals, 702 Japanese ancestry current smoker individuals	NA				NR		NA	NA		NA	NA	GA012297-?	GA012297	0	NA		1	NR	4e-07	6.39794	(Japanese)	0.6818	[NR] unit decrease	Illumina [up to 11892802] (imputed)	N	smoking behavior, 3-hydroxy-1-methylpropylmercapturic acid measurement	http://www.ebi.ac.uk/efo/EFO_0004318, http://www.ebi.ac.uk/efo/EFO_0007015	GCST002957
2016-07-13	26053186	Park SL	2015-06-08	PLoS One	www.ncbi.nlm.nih.gov/pubmed/26053186	Mercapturic Acids Derived from the Toxicants Acrolein and Crotonaldehyde in the Urine of Cigarette Smokers from Five Ethnic Groups with Differing Risks for Lung Cancer.	3-hydroxy-1-methylpropylmercapturic acid levels in smokers	361 African American current smoker individuals, 329 Native Hawaiian ancestry current smoker individuals, 440 European ancestry current smoker individuals, 452 Latino current smoker individuals, 702 Japanese ancestry current smoker individuals	NA	11p11.2	11	48152460	NR	PTPRJ	NA	NA	5795	NA	NA	rs10838809-?	rs10838809	0	10838809	intron_variant	0	NR	3e-06	5.52288	(Japanese)	0.3947	[NR] unit increase	Illumina [up to 11892802] (imputed)	N	smoking behavior, 3-hydroxy-1-methylpropylmercapturic acid measurement	http://www.ebi.ac.uk/efo/EFO_0004318, http://www.ebi.ac.uk/efo/EFO_0007015	GCST002957
2016-07-13	26053186	Park SL	2015-06-08	PLoS One	www.ncbi.nlm.nih.gov/pubmed/26053186	Mercapturic Acids Derived from the Toxicants Acrolein and Crotonaldehyde in the Urine of Cigarette Smokers from Five Ethnic Groups with Differing Risks for Lung Cancer.	3-hydroxy-1-methylpropylmercapturic acid levels in smokers	361 African American current smoker individuals, 329 Native Hawaiian ancestry current smoker individuals, 440 European ancestry current smoker individuals, 452 Latino current smoker individuals, 702 Japanese ancestry current smoker individuals	NA	15q26.1	15	92188429	NR	SLCO3A1 - LOC107987227	28232	107987227		15994	88573	rs11074046-?	rs11074046	0	11074046	intron_variant	1	NR	2e-06	5.69897	(Japanese)	0.4693	[NR] unit decrease	Illumina [up to 11892802] (imputed)	N	smoking behavior, 3-hydroxy-1-methylpropylmercapturic acid measurement	http://www.ebi.ac.uk/efo/EFO_0004318, http://www.ebi.ac.uk/efo/EFO_0007015	GCST002957
2016-07-13	26053186	Park SL	2015-06-08	PLoS One	www.ncbi.nlm.nih.gov/pubmed/26053186	Mercapturic Acids Derived from the Toxicants Acrolein and Crotonaldehyde in the Urine of Cigarette Smokers from Five Ethnic Groups with Differing Risks for Lung Cancer.	3-hydroxy-1-methylpropylmercapturic acid levels in smokers	361 African American current smoker individuals, 329 Native Hawaiian ancestry current smoker individuals, 440 European ancestry current smoker individuals, 452 Latino current smoker individuals, 702 Japanese ancestry current smoker individuals	NA	4q28.1	4	123994124	NR	LINC01091 - LOC105377407	285419	105377407		63761	37985	rs112000748-?	rs112000748	0	112000748	intergenic_variant	1	NR	1e-06	6	(Japanese)	0.2719	[NR] unit decrease	Illumina [up to 11892802] (imputed)	N	smoking behavior, 3-hydroxy-1-methylpropylmercapturic acid measurement	http://www.ebi.ac.uk/efo/EFO_0004318, http://www.ebi.ac.uk/efo/EFO_0007015	GCST002957
2016-07-13	26053186	Park SL	2015-06-08	PLoS One	www.ncbi.nlm.nih.gov/pubmed/26053186	Mercapturic Acids Derived from the Toxicants Acrolein and Crotonaldehyde in the Urine of Cigarette Smokers from Five Ethnic Groups with Differing Risks for Lung Cancer.	3-hydroxy-1-methylpropylmercapturic acid levels in smokers	361 African American current smoker individuals, 329 Native Hawaiian ancestry current smoker individuals, 440 European ancestry current smoker individuals, 452 Latino current smoker individuals, 702 Japanese ancestry current smoker individuals	NA	3q29	3	195864852	NR	TNK2	NA	NA	10188	NA	NA	rs114951929-?	rs114951929	0	114951929	intron_variant	0	NR	5e-07	6.30103	(Japanese)	0.7627	[NR] unit decrease	Illumina [up to 11892802] (imputed)	N	smoking behavior, 3-hydroxy-1-methylpropylmercapturic acid measurement	http://www.ebi.ac.uk/efo/EFO_0004318, http://www.ebi.ac.uk/efo/EFO_0007015	GCST002957
2016-07-13	26053186	Park SL	2015-06-08	PLoS One	www.ncbi.nlm.nih.gov/pubmed/26053186	Mercapturic Acids Derived from the Toxicants Acrolein and Crotonaldehyde in the Urine of Cigarette Smokers from Five Ethnic Groups with Differing Risks for Lung Cancer.	3-hydroxy-1-methylpropylmercapturic acid levels in smokers	361 African American current smoker individuals, 329 Native Hawaiian ancestry current smoker individuals, 440 European ancestry current smoker individuals, 452 Latino current smoker individuals, 702 Japanese ancestry current smoker individuals	NA	6q21	6	110815877	NR	AMD1, CDK19	NA	NA	262, 23097	NA	NA	rs117178387-?	rs117178387	0	117178387	non_coding_transcript_exon_variant	0	NR	1e-06	6	(Japanese)	0.5797	[NR] unit decrease	Illumina [up to 11892802] (imputed)	N	smoking behavior, 3-hydroxy-1-methylpropylmercapturic acid measurement	http://www.ebi.ac.uk/efo/EFO_0004318, http://www.ebi.ac.uk/efo/EFO_0007015	GCST002957
2016-07-13	26053186	Park SL	2015-06-08	PLoS One	www.ncbi.nlm.nih.gov/pubmed/26053186	Mercapturic Acids Derived from the Toxicants Acrolein and Crotonaldehyde in the Urine of Cigarette Smokers from Five Ethnic Groups with Differing Risks for Lung Cancer.	3-hydroxy-1-methylpropylmercapturic acid levels in smokers	361 African American current smoker individuals, 329 Native Hawaiian ancestry current smoker individuals, 440 European ancestry current smoker individuals, 452 Latino current smoker individuals, 702 Japanese ancestry current smoker individuals	NA	12p12.3	12	16026437	NR	DERA	NA	NA	51071	NA	NA	rs12423382-?	rs12423382	0	12423382	intron_variant	0	NR	3e-06	5.52288	(Japanese)	0.487	[NR] unit decrease	Illumina [up to 11892802] (imputed)	N	smoking behavior, 3-hydroxy-1-methylpropylmercapturic acid measurement	http://www.ebi.ac.uk/efo/EFO_0004318, http://www.ebi.ac.uk/efo/EFO_0007015	GCST002957
2016-07-13	26053186	Park SL	2015-06-08	PLoS One	www.ncbi.nlm.nih.gov/pubmed/26053186	Mercapturic Acids Derived from the Toxicants Acrolein and Crotonaldehyde in the Urine of Cigarette Smokers from Five Ethnic Groups with Differing Risks for Lung Cancer.	3-hydroxy-1-methylpropylmercapturic acid levels in smokers	361 African American current smoker individuals, 329 Native Hawaiian ancestry current smoker individuals, 440 European ancestry current smoker individuals, 452 Latino current smoker individuals, 702 Japanese ancestry current smoker individuals	NA	15q25.2	15	84680172	NR	SEC11A	NA	NA	23478	NA	NA	rs12440825-?	rs12440825	0	12440825	intron_variant	0	NR	1e-06	6	(Japanese)	0.6862	[NR] unit decrease	Illumina [up to 11892802] (imputed)	N	smoking behavior, 3-hydroxy-1-methylpropylmercapturic acid measurement	http://www.ebi.ac.uk/efo/EFO_0004318, http://www.ebi.ac.uk/efo/EFO_0007015	GCST002957
2016-07-13	26053186	Park SL	2015-06-08	PLoS One	www.ncbi.nlm.nih.gov/pubmed/26053186	Mercapturic Acids Derived from the Toxicants Acrolein and Crotonaldehyde in the Urine of Cigarette Smokers from Five Ethnic Groups with Differing Risks for Lung Cancer.	3-hydroxy-1-methylpropylmercapturic acid levels in smokers	361 African American current smoker individuals, 329 Native Hawaiian ancestry current smoker individuals, 440 European ancestry current smoker individuals, 452 Latino current smoker individuals, 702 Japanese ancestry current smoker individuals	NA	17q24.2	17	68578976	NR	FAM20A, LOC105371873	NA	NA	54757, 105371873	NA	NA	rs12453524-?	rs12453524	0	12453524	intron_variant	0	NR	4e-06	5.39794	(Japanese)	0.6306	[NR] unit decrease	Illumina [up to 11892802] (imputed)	N	smoking behavior, 3-hydroxy-1-methylpropylmercapturic acid measurement	http://www.ebi.ac.uk/efo/EFO_0004318, http://www.ebi.ac.uk/efo/EFO_0007015	GCST002957
2016-07-13	26053186	Park SL	2015-06-08	PLoS One	www.ncbi.nlm.nih.gov/pubmed/26053186	Mercapturic Acids Derived from the Toxicants Acrolein and Crotonaldehyde in the Urine of Cigarette Smokers from Five Ethnic Groups with Differing Risks for Lung Cancer.	3-hydroxy-1-methylpropylmercapturic acid levels in smokers	361 African American current smoker individuals, 329 Native Hawaiian ancestry current smoker individuals, 440 European ancestry current smoker individuals, 452 Latino current smoker individuals, 702 Japanese ancestry current smoker individuals	NA	2q36.3	2	228861490	NR	RPL7L1P10 - RPL17P14	106480729	100270941		107704	142396	rs12996281-?	rs12996281	0	12996281	intron_variant	1	NR	1e-06	6	(Japanese)	0.5723	[NR] unit decrease	Illumina [up to 11892802] (imputed)	N	smoking behavior, 3-hydroxy-1-methylpropylmercapturic acid measurement	http://www.ebi.ac.uk/efo/EFO_0004318, http://www.ebi.ac.uk/efo/EFO_0007015	GCST002957
2016-07-13	26053186	Park SL	2015-06-08	PLoS One	www.ncbi.nlm.nih.gov/pubmed/26053186	Mercapturic Acids Derived from the Toxicants Acrolein and Crotonaldehyde in the Urine of Cigarette Smokers from Five Ethnic Groups with Differing Risks for Lung Cancer.	3-hydroxy-1-methylpropylmercapturic acid levels in smokers	361 African American current smoker individuals, 329 Native Hawaiian ancestry current smoker individuals, 440 European ancestry current smoker individuals, 452 Latino current smoker individuals, 702 Japanese ancestry current smoker individuals	NA	3p14.2	3	63251134	NR	SYNPR	NA	NA	132204	NA	NA	rs13098482-?	rs13098482	0	13098482	intron_variant	0	NR	4e-07	6.39794	(Japanese)	0.683	[NR] unit decrease	Illumina [up to 11892802] (imputed)	N	smoking behavior, 3-hydroxy-1-methylpropylmercapturic acid measurement	http://www.ebi.ac.uk/efo/EFO_0004318, http://www.ebi.ac.uk/efo/EFO_0007015	GCST002957
2016-07-13	26053186	Park SL	2015-06-08	PLoS One	www.ncbi.nlm.nih.gov/pubmed/26053186	Mercapturic Acids Derived from the Toxicants Acrolein and Crotonaldehyde in the Urine of Cigarette Smokers from Five Ethnic Groups with Differing Risks for Lung Cancer.	3-hydroxy-1-methylpropylmercapturic acid levels in smokers	361 African American current smoker individuals, 329 Native Hawaiian ancestry current smoker individuals, 440 European ancestry current smoker individuals, 452 Latino current smoker individuals, 702 Japanese ancestry current smoker individuals	NA	2p23.1	2	30275787	NR	LBH - LOC102723594	81606	102723594		15754	17248	rs13406665-?	rs13406665	0	13406665	intron_variant	1	NR	3e-06	5.52288	(Japanese)	0.4538	[NR] unit decrease	Illumina [up to 11892802] (imputed)	N	smoking behavior, 3-hydroxy-1-methylpropylmercapturic acid measurement	http://www.ebi.ac.uk/efo/EFO_0004318, http://www.ebi.ac.uk/efo/EFO_0007015	GCST002957
2016-07-13	26053186	Park SL	2015-06-08	PLoS One	www.ncbi.nlm.nih.gov/pubmed/26053186	Mercapturic Acids Derived from the Toxicants Acrolein and Crotonaldehyde in the Urine of Cigarette Smokers from Five Ethnic Groups with Differing Risks for Lung Cancer.	3-hydroxy-1-methylpropylmercapturic acid levels in smokers	361 African American current smoker individuals, 329 Native Hawaiian ancestry current smoker individuals, 440 European ancestry current smoker individuals, 452 Latino current smoker individuals, 702 Japanese ancestry current smoker individuals	NA	18q21.33	18	63326888	NR	BCL2 - KDSR	596	2531		7110	848	rs139419907-?	rs139419907	0	139419907	downstream_gene_variant	1	NR	3e-06	5.52288	(Japanese)	0.762	[NR] unit decrease	Illumina [up to 11892802] (imputed)	N	smoking behavior, 3-hydroxy-1-methylpropylmercapturic acid measurement	http://www.ebi.ac.uk/efo/EFO_0004318, http://www.ebi.ac.uk/efo/EFO_0007015	GCST002957
2016-07-13	26053186	Park SL	2015-06-08	PLoS One	www.ncbi.nlm.nih.gov/pubmed/26053186	Mercapturic Acids Derived from the Toxicants Acrolein and Crotonaldehyde in the Urine of Cigarette Smokers from Five Ethnic Groups with Differing Risks for Lung Cancer.	3-hydroxy-1-methylpropylmercapturic acid levels in smokers	361 African American current smoker individuals, 329 Native Hawaiian ancestry current smoker individuals, 440 European ancestry current smoker individuals, 452 Latino current smoker individuals, 702 Japanese ancestry current smoker individuals	NA	6q21	6	110625136	NR	CDK19	NA	NA	23097	NA	NA	rs139429326-?	rs139429326	0	139429326	intron_variant	0	NR	2e-06	5.69897	(Japanese)	0.5905	[NR] unit decrease	Illumina [up to 11892802] (imputed)	N	smoking behavior, 3-hydroxy-1-methylpropylmercapturic acid measurement	http://www.ebi.ac.uk/efo/EFO_0004318, http://www.ebi.ac.uk/efo/EFO_0007015	GCST002957
2016-07-13	26053186	Park SL	2015-06-08	PLoS One	www.ncbi.nlm.nih.gov/pubmed/26053186	Mercapturic Acids Derived from the Toxicants Acrolein and Crotonaldehyde in the Urine of Cigarette Smokers from Five Ethnic Groups with Differing Risks for Lung Cancer.	3-hydroxy-1-methylpropylmercapturic acid levels in smokers	361 African American current smoker individuals, 329 Native Hawaiian ancestry current smoker individuals, 440 European ancestry current smoker individuals, 452 Latino current smoker individuals, 702 Japanese ancestry current smoker individuals	NA	6q27	6	166915656	NR	RPS6KA2-AS1 - RNASET2	100861523	8635		10587	13853	rs143050142-?	rs143050142	0	143050142	intron_variant	1	NR	8e-07	6.09691	(Japanese)	0.9785	[NR] unit decrease	Illumina [up to 11892802] (imputed)	N	smoking behavior, 3-hydroxy-1-methylpropylmercapturic acid measurement	http://www.ebi.ac.uk/efo/EFO_0004318, http://www.ebi.ac.uk/efo/EFO_0007015	GCST002957
2016-07-13	26053186	Park SL	2015-06-08	PLoS One	www.ncbi.nlm.nih.gov/pubmed/26053186	Mercapturic Acids Derived from the Toxicants Acrolein and Crotonaldehyde in the Urine of Cigarette Smokers from Five Ethnic Groups with Differing Risks for Lung Cancer.	3-hydroxy-1-methylpropylmercapturic acid levels in smokers	361 African American current smoker individuals, 329 Native Hawaiian ancestry current smoker individuals, 440 European ancestry current smoker individuals, 452 Latino current smoker individuals, 702 Japanese ancestry current smoker individuals	NA	17q24.2	17	68350415	NR	ARSG	NA	NA	22901	NA	NA	rs143323161-?	rs143323161	0	143323161	intron_variant	0	NR	3e-06	5.52288	(Japanese)	0.6027	[NR] unit decrease	Illumina [up to 11892802] (imputed)	N	smoking behavior, 3-hydroxy-1-methylpropylmercapturic acid measurement	http://www.ebi.ac.uk/efo/EFO_0004318, http://www.ebi.ac.uk/efo/EFO_0007015	GCST002957
2016-07-13	26053186	Park SL	2015-06-08	PLoS One	www.ncbi.nlm.nih.gov/pubmed/26053186	Mercapturic Acids Derived from the Toxicants Acrolein and Crotonaldehyde in the Urine of Cigarette Smokers from Five Ethnic Groups with Differing Risks for Lung Cancer.	3-hydroxy-1-methylpropylmercapturic acid levels in smokers	361 African American current smoker individuals, 329 Native Hawaiian ancestry current smoker individuals, 440 European ancestry current smoker individuals, 452 Latino current smoker individuals, 702 Japanese ancestry current smoker individuals	NA	20q13.33	20	62315753	NR	LAMA5	NA	NA	3911	NA	NA	rs147619472-?	rs147619472	0	147619472	intron_variant	0	NR	4e-06	5.39794	(Japanese)	0.6915	[NR] unit decrease	Illumina [up to 11892802] (imputed)	N	smoking behavior, 3-hydroxy-1-methylpropylmercapturic acid measurement	http://www.ebi.ac.uk/efo/EFO_0004318, http://www.ebi.ac.uk/efo/EFO_0007015	GCST002957
2016-07-13	26053186	Park SL	2015-06-08	PLoS One	www.ncbi.nlm.nih.gov/pubmed/26053186	Mercapturic Acids Derived from the Toxicants Acrolein and Crotonaldehyde in the Urine of Cigarette Smokers from Five Ethnic Groups with Differing Risks for Lung Cancer.	3-hydroxy-1-methylpropylmercapturic acid levels in smokers	361 African American current smoker individuals, 329 Native Hawaiian ancestry current smoker individuals, 440 European ancestry current smoker individuals, 452 Latino current smoker individuals, 702 Japanese ancestry current smoker individuals	NA	10p13	10	12440908	NR	CAMK1D	NA	NA	57118	NA	NA	rs147729365-?	rs147729365	0	147729365	intron_variant	0	NR	4e-07	6.39794	(Japanese)	0.7133	[NR] unit decrease	Illumina [up to 11892802] (imputed)	N	smoking behavior, 3-hydroxy-1-methylpropylmercapturic acid measurement	http://www.ebi.ac.uk/efo/EFO_0004318, http://www.ebi.ac.uk/efo/EFO_0007015	GCST002957
2016-07-13	26053186	Park SL	2015-06-08	PLoS One	www.ncbi.nlm.nih.gov/pubmed/26053186	Mercapturic Acids Derived from the Toxicants Acrolein and Crotonaldehyde in the Urine of Cigarette Smokers from Five Ethnic Groups with Differing Risks for Lung Cancer.	3-hydroxy-1-methylpropylmercapturic acid levels in smokers	361 African American current smoker individuals, 329 Native Hawaiian ancestry current smoker individuals, 440 European ancestry current smoker individuals, 452 Latino current smoker individuals, 702 Japanese ancestry current smoker individuals	NA	3q22.1	3	132145292	NR	CPNE4	NA	NA	131034	NA	NA	rs148258131-?	rs148258131	0	148258131	intron_variant	0	NR	2e-06	5.69897	(Japanese)	0.7519	[NR] unit decrease	Illumina [up to 11892802] (imputed)	N	smoking behavior, 3-hydroxy-1-methylpropylmercapturic acid measurement	http://www.ebi.ac.uk/efo/EFO_0004318, http://www.ebi.ac.uk/efo/EFO_0007015	GCST002957
2016-07-13	26053186	Park SL	2015-06-08	PLoS One	www.ncbi.nlm.nih.gov/pubmed/26053186	Mercapturic Acids Derived from the Toxicants Acrolein and Crotonaldehyde in the Urine of Cigarette Smokers from Five Ethnic Groups with Differing Risks for Lung Cancer.	3-hydroxy-1-methylpropylmercapturic acid levels in smokers	361 African American current smoker individuals, 329 Native Hawaiian ancestry current smoker individuals, 440 European ancestry current smoker individuals, 452 Latino current smoker individuals, 702 Japanese ancestry current smoker individuals	NA	15q13.1	15	28515160	NR	ABCB10P4 - GOLGA8G	100132289	283768		6367	4451	rs150848999-?	rs150848999	0	150848999	downstream_gene_variant	1	NR	4e-06	5.39794	(Japanese)	0.2222	[NR] unit increase	Illumina [up to 11892802] (imputed)	N	smoking behavior, 3-hydroxy-1-methylpropylmercapturic acid measurement	http://www.ebi.ac.uk/efo/EFO_0004318, http://www.ebi.ac.uk/efo/EFO_0007015	GCST002957
2016-07-13	26053186	Park SL	2015-06-08	PLoS One	www.ncbi.nlm.nih.gov/pubmed/26053186	Mercapturic Acids Derived from the Toxicants Acrolein and Crotonaldehyde in the Urine of Cigarette Smokers from Five Ethnic Groups with Differing Risks for Lung Cancer.	3-hydroxy-1-methylpropylmercapturic acid levels in smokers	361 African American current smoker individuals, 329 Native Hawaiian ancestry current smoker individuals, 440 European ancestry current smoker individuals, 452 Latino current smoker individuals, 702 Japanese ancestry current smoker individuals	NA	10p11.1	10	38472310	NR	SEPT14P10 - LOC107984177	107105352	107984177		12048	6937	rs180858466-?	rs180858466	0	180858466	intergenic_variant	1	NR	3e-06	5.52288	(Japanese)	0.8521	[NR] unit decrease	Illumina [up to 11892802] (imputed)	N	smoking behavior, 3-hydroxy-1-methylpropylmercapturic acid measurement	http://www.ebi.ac.uk/efo/EFO_0004318, http://www.ebi.ac.uk/efo/EFO_0007015	GCST002957
2016-07-13	26053186	Park SL	2015-06-08	PLoS One	www.ncbi.nlm.nih.gov/pubmed/26053186	Mercapturic Acids Derived from the Toxicants Acrolein and Crotonaldehyde in the Urine of Cigarette Smokers from Five Ethnic Groups with Differing Risks for Lung Cancer.	3-hydroxy-1-methylpropylmercapturic acid levels in smokers	361 African American current smoker individuals, 329 Native Hawaiian ancestry current smoker individuals, 440 European ancestry current smoker individuals, 452 Latino current smoker individuals, 702 Japanese ancestry current smoker individuals	NA	3q29	3	196101256	NR	TFRC - LINC00885	7037	401109		19095	41380	rs181104541-?	rs181104541	0	181104541	intergenic_variant	1	NR	2e-06	5.69897	(Japanese)	0.542	[NR] unit decrease	Illumina [up to 11892802] (imputed)	N	smoking behavior, 3-hydroxy-1-methylpropylmercapturic acid measurement	http://www.ebi.ac.uk/efo/EFO_0004318, http://www.ebi.ac.uk/efo/EFO_0007015	GCST002957
2016-07-13	26053186	Park SL	2015-06-08	PLoS One	www.ncbi.nlm.nih.gov/pubmed/26053186	Mercapturic Acids Derived from the Toxicants Acrolein and Crotonaldehyde in the Urine of Cigarette Smokers from Five Ethnic Groups with Differing Risks for Lung Cancer.	3-hydroxy-1-methylpropylmercapturic acid levels in smokers	361 African American current smoker individuals, 329 Native Hawaiian ancestry current smoker individuals, 440 European ancestry current smoker individuals, 452 Latino current smoker individuals, 702 Japanese ancestry current smoker individuals	NA	16p11.2	16	32866115	NR	LOC107984808 - BCAP31P2	107984808	100194426		7172	3868	rs1820772-?	rs1820772	0	1820772	upstream_gene_variant	1	NR	2e-07	6.69897	(Japanese)	0.6803	[NR] unit decrease	Illumina [up to 11892802] (imputed)	N	smoking behavior, 3-hydroxy-1-methylpropylmercapturic acid measurement	http://www.ebi.ac.uk/efo/EFO_0004318, http://www.ebi.ac.uk/efo/EFO_0007015	GCST002957
[truncated: 250 more rows]
