# Supplementary material for: MiR‐3130‐5p is an intermediate modulator of 2q33 and influences the invasiveness of lung adenocarcinoma by targeting NDUFS1
Source: Cancer Med. 2021 May 12;10(11):3700–14. doi: 10.1002/cam4.3885 (PMC8178510; doi:10.1002/cam4.3885)
Supplement: Supplementary file 3 — Table S2 [file CAM4-10-3700-s007.xlsx]

## Sheet: sheet
Supplementary Table S2.
SNP	SNP postion	miRNA	miRNA	Chr	miRNA start	miRNA end	Strand	p	padj
rs12470963	207639593	hsa-miR-3130-3p	MIMAT0014994	chr2	207648001	207648021	+	0.000449759	0.0547153
rs16838834	207629795	hsa-miR-3130-3p	MIMAT0014994	chr2	207648001	207648021	+	0.000791981	0.070834
rs28365797	207629846	hsa-miR-3130-3p	MIMAT0014994	chr2	207648001	207648021	+	0.000791981	0.070834
rs3815686	207633002	hsa-miR-3130-3p	MIMAT0014994	chr2	207648001	207648021	+	0.000820885	0.0716711
rs10199766	207641868	hsa-miR-3130-3p	MIMAT0014994	chr2	207648001	207648021	+	0.000868915	0.074131
rs12471008	207639783	hsa-miR-3130-3p	MIMAT0014994	chr2	207648001	207648021	+	0.00106913	0.0825372
rs13427002	207643673	hsa-miR-3130-3p	MIMAT0014994	chr2	207648001	207648021	+	0.00106913	0.0825372
rs725980	207638580	hsa-miR-3130-3p	MIMAT0014994	chr2	207648001	207648021	+	0.00106913	0.0825372
rs768533	207640837	hsa-miR-3130-3p	MIMAT0014994	chr2	207648001	207648021	+	0.00106913	0.0825372
rs11895370	207654714	hsa-miR-3130-5p	MIMAT0014995	chr2	207647970	207647990	+	4.47693e-05	0.0252567
rs12471008	207639783	hsa-miR-3130-5p	MIMAT0014995	chr2	207647970	207647990	+	4.17873e-05	0.0252567
rs13427002	207643673	hsa-miR-3130-5p	MIMAT0014995	chr2	207647970	207647990	+	4.17873e-05	0.0252567
rs16838834	207629795	hsa-miR-3130-5p	MIMAT0014995	chr2	207647970	207647990	+	4.21362e-05	0.0252567
rs2241347	207647981	hsa-miR-3130-5p	MIMAT0014995	chr2	207647970	207647990	+	4.47693e-05	0.0252567
rs2287628	207650533	hsa-miR-3130-5p	MIMAT0014995	chr2	207647970	207647990	+	4.47693e-05	0.0252567
rs2287629	207650414	hsa-miR-3130-5p	MIMAT0014995	chr2	207647970	207647990	+	4.47693e-05	0.0252567
rs28365797	207629846	hsa-miR-3130-5p	MIMAT0014995	chr2	207647970	207647990	+	4.21362e-05	0.0252567
rs725980	207638580	hsa-miR-3130-5p	MIMAT0014995	chr2	207647970	207647990	+	4.17873e-05	0.0252567
rs7576591	207649226	hsa-miR-3130-5p	MIMAT0014995	chr2	207647970	207647990	+	4.47693e-05	0.0252567
rs768533	207640837	hsa-miR-3130-5p	MIMAT0014995	chr2	207647970	207647990	+	4.17873e-05	0.0252567
rs888621	207649350	hsa-miR-3130-5p	MIMAT0014995	chr2	207647970	207647990	+	4.47693e-05	0.0252567
rs957414	207665585	hsa-miR-3130-5p	MIMAT0014995	chr2	207647970	207647990	+	3.18703e-05	0.0252567
rs10199766	207641868	hsa-miR-3130-5p	MIMAT0014995	chr2	207647970	207647990	+	5.72195e-05	0.0279765
rs12478466	207671012	hsa-miR-3130-5p	MIMAT0014995	chr2	207647970	207647990	+	5.38757e-05	0.0279765
rs3815686	207633002	hsa-miR-3130-5p	MIMAT0014995	chr2	207647970	207647990	+	7.66314e-05	0.0331195
rs4673363	207669411	hsa-miR-3130-5p	MIMAT0014995	chr2	207647970	207647990	+	8.65255e-05	0.0333989
rs57600974	207670195	hsa-miR-3130-5p	MIMAT0014995	chr2	207647970	207647990	+	8.65255e-05	0.0333989
rs10932164	207616325	hsa-miR-3130-5p	MIMAT0014995	chr2	207647970	207647990	+	0.000106692	0.0340353
rs11894165	207624412	hsa-miR-3130-5p	MIMAT0014995	chr2	207647970	207647990	+	0.000537936	0.0597761
rs1862087	207625567	hsa-miR-3130-5p	MIMAT0014995	chr2	207647970	207647990	+	0.000537936	0.0597761
rs7580138	207615284	hsa-miR-3130-5p	MIMAT0014995	chr2	207647970	207647990	+	0.000869276	0.074131
rs1862089	207620518	hsa-miR-3130-5p	MIMAT0014995	chr2	207647970	207647990	+	0.00115869	0.0867126
rs3739411	17530280	hsa-miR-548v	MIMAT0015020	chr8	17539097	17539118	-	7.67701e-05	0.0331195
rs10888137	17498473	hsa-miR-548v	MIMAT0015020	chr8	17539097	17539118	-	0.000100206	0.0340353
rs10888138	17498477	hsa-miR-548v	MIMAT0015020	chr8	17539097	17539118	-	0.000100206	0.0340353
rs7465342	17536548	hsa-miR-548v	MIMAT0015020	chr8	17539097	17539118	-	0.000106737	0.0340353
rs10109250	17536535	hsa-miR-548v	MIMAT0015020	chr8	17539097	17539118	-	0.000294687	0.0379131
rs10112153	17536532	hsa-miR-548v	MIMAT0015020	chr8	17539097	17539118	-	0.000294687	0.0379131
rs10112397	17536704	hsa-miR-548v	MIMAT0015020	chr8	17539097	17539118	-	0.000294687	0.0379131
rs10112412	17536745	hsa-miR-548v	MIMAT0015020	chr8	17539097	17539118	-	0.000294687	0.0379131
rs10112413	17536747	hsa-miR-548v	MIMAT0015020	chr8	17539097	17539118	-	0.000294687	0.0379131
rs10503602	17535058	hsa-miR-548v	MIMAT0015020	chr8	17539097	17539118	-	0.00022355	0.0379131
rs10888142	17537114	hsa-miR-548v	MIMAT0015020	chr8	17539097	17539118	-	0.000294687	0.0379131
rs11203887	17525652	hsa-miR-548v	MIMAT0015020	chr8	17539097	17539118	-	0.000178215	0.0379131
rs11203888	17526359	hsa-miR-548v	MIMAT0015020	chr8	17539097	17539118	-	0.000292115	0.0379131
rs11203892	17534362	hsa-miR-548v	MIMAT0015020	chr8	17539097	17539118	-	0.000280497	0.0379131
rs11203893	17535257	hsa-miR-548v	MIMAT0015020	chr8	17539097	17539118	-	0.000262313	0.0379131
rs11203894	17535462	hsa-miR-548v	MIMAT0015020	chr8	17539097	17539118	-	0.000299831	0.0379131
rs11203895	17535594	hsa-miR-548v	MIMAT0015020	chr8	17539097	17539118	-	0.000270972	0.0379131
rs11203898	17537332	hsa-miR-548v	MIMAT0015020	chr8	17539097	17539118	-	0.000294687	0.0379131
rs11782619	17526521	hsa-miR-548v	MIMAT0015020	chr8	17539097	17539118	-	0.000288575	0.0379131
rs11987569	17537649	hsa-miR-548v	MIMAT0015020	chr8	17539097	17539118	-	0.000294687	0.0379131
rs11990915	17525028	hsa-miR-548v	MIMAT0015020	chr8	17539097	17539118	-	0.000181241	0.0379131
rs13262658	17523779	hsa-miR-548v	MIMAT0015020	chr8	17539097	17539118	-	0.000181241	0.0379131
rs17125108	17538341	hsa-miR-548v	MIMAT0015020	chr8	17539097	17539118	-	0.000294687	0.0379131
rs17690083	17538265	hsa-miR-548v	MIMAT0015020	chr8	17539097	17539118	-	0.000294687	0.0379131
rs28716839	17537972	hsa-miR-548v	MIMAT0015020	chr8	17539097	17539118	-	0.00021164	0.0379131
rs34105101	17533418	hsa-miR-548v	MIMAT0015020	chr8	17539097	17539118	-	0.000273393	0.0379131
rs34174450	17534894	hsa-miR-548v	MIMAT0015020	chr8	17539097	17539118	-	0.00022355	0.0379131
rs34285970	17534927	hsa-miR-548v	MIMAT0015020	chr8	17539097	17539118	-	0.000299831	0.0379131
rs34422277	17522020	hsa-miR-548v	MIMAT0015020	chr8	17539097	17539118	-	0.000181241	0.0379131
rs35034557	17536645	hsa-miR-548v	MIMAT0015020	chr8	17539097	17539118	-	0.000294687	0.0379131
rs35985354	17538403	hsa-miR-548v	MIMAT0015020	chr8	17539097	17539118	-	0.000294687	0.0379131
rs3850742	17547287	hsa-miR-548v	MIMAT0015020	chr8	17539097	17539118	-	0.000277687	0.0379131
rs3862096	17544216	hsa-miR-548v	MIMAT0015020	chr8	17539097	17539118	-	0.000222864	0.0379131
rs57661227	17538421	hsa-miR-548v	MIMAT0015020	chr8	17539097	17539118	-	0.000294687	0.0379131
rs6586620	17521076	hsa-miR-548v	MIMAT0015020	chr8	17539097	17539118	-	0.000181241	0.0379131
rs6984355	17524812	hsa-miR-548v	MIMAT0015020	chr8	17539097	17539118	-	0.000178215	0.0379131
rs7018071	17518302	hsa-miR-548v	MIMAT0015020	chr8	17539097	17539118	-	0.000181241	0.0379131
rs7462063	17536347	hsa-miR-548v	MIMAT0015020	chr8	17539097	17539118	-	0.000294687	0.0379131
rs7464566	17522582	hsa-miR-548v	MIMAT0015020	chr8	17539097	17539118	-	0.000181241	0.0379131
rs10503600	17525164	hsa-miR-548v	MIMAT0015020	chr8	17539097	17539118	-	0.00038031	0.0472745
rs12680944	17535039	hsa-miR-548v	MIMAT0015020	chr8	17539097	17539118	-	0.000462551	0.0547153
rs35211928	17535003	hsa-miR-548v	MIMAT0015020	chr8	17539097	17539118	-	0.000462551	0.0547153
rs3817664	17501192	hsa-miR-548v	MIMAT0015020	chr8	17539097	17539118	-	0.000511962	0.0595989
rs34646323	17531285	hsa-miR-548v	MIMAT0015020	chr8	17539097	17539118	-	0.000526139	0.0597761
rs11203890	17534226	hsa-miR-548v	MIMAT0015020	chr8	17539097	17539118	-	0.000783298	0.070834
rs11203891	17534292	hsa-miR-548v	MIMAT0015020	chr8	17539097	17539118	-	0.000783298	0.070834
rs17125083	17533468	hsa-miR-548v	MIMAT0015020	chr8	17539097	17539118	-	0.000767818	0.070834
rs2237835	17481616	hsa-miR-548v	MIMAT0015020	chr8	17539097	17539118	-	0.000708355	0.070834
rs2269695	17532244	hsa-miR-548v	MIMAT0015020	chr8	17539097	17539118	-	0.000783298	0.070834
rs2269696	17532314	hsa-miR-548v	MIMAT0015020	chr8	17539097	17539118	-	0.000783298	0.070834
rs2269697	17532454	hsa-miR-548v	MIMAT0015020	chr8	17539097	17539118	-	0.000783298	0.070834
rs2269698	17532573	hsa-miR-548v	MIMAT0015020	chr8	17539097	17539118	-	0.000760407	0.070834
rs2269699	17532619	hsa-miR-548v	MIMAT0015020	chr8	17539097	17539118	-	0.000783298	0.070834
rs2301541	17533568	hsa-miR-548v	MIMAT0015020	chr8	17539097	17539118	-	0.000767818	0.070834
rs2301542	17533633	hsa-miR-548v	MIMAT0015020	chr8	17539097	17539118	-	0.000783298	0.070834
rs28660237	17531726	hsa-miR-548v	MIMAT0015020	chr8	17539097	17539118	-	0.000783298	0.070834
rs34097123	17531295	hsa-miR-548v	MIMAT0015020	chr8	17539097	17539118	-	0.000783298	0.070834
rs36001975	17533365	hsa-miR-548v	MIMAT0015020	chr8	17539097	17539118	-	0.000767818	0.070834
rs7459632	17536088	hsa-miR-548v	MIMAT0015020	chr8	17539097	17539118	-	0.000804847	0.0711175
rs35627095	17531618	hsa-miR-548v	MIMAT0015020	chr8	17539097	17539118	-	0.000882712	0.0744116
rs3862091	17531189	hsa-miR-548v	MIMAT0015020	chr8	17539097	17539118	-	0.000907112	0.0755995
rs1043883	17503431	hsa-miR-548v	MIMAT0015020	chr8	17539097	17539118	-	0.000973255	0.0799676
rs11780427	17498942	hsa-miR-548v	MIMAT0015020	chr8	17539097	17539118	-	0.000981331	0.0799676
rs2588108	17478086	hsa-miR-548v	MIMAT0015020	chr8	17539097	17539118	-	0.00101269	0.0816159
rs4705	17500223	hsa-miR-548v	MIMAT0015020	chr8	17539097	17539118	-	0.00111246	0.0849872
rs35911991	17505733	hsa-miR-548v	MIMAT0015020	chr8	17539097	17539118	-	0.00112529	0.0850814
rs2517215	17477678	hsa-miR-548v	MIMAT0015020	chr8	17539097	17539118	-	0.00120545	0.0893009
rs10089607	17505134	hsa-miR-548v	MIMAT0015020	chr8	17539097	17539118	-	0.00135082	0.0990691
