# Supplementary material for: MiR‐3130‐5p is an intermediate modulator of 2q33 and influences the invasiveness of lung adenocarcinoma by targeting NDUFS1
Source: Cancer Med. 2021 May 12;10(11):3700–14. doi: 10.1002/cam4.3885 (PMC8178510; doi:10.1002/cam4.3885)
Supplement: Supplementary file 4 — Table S3 [file CAM4-10-3700-s003.xlsx]

## Sheet: sheet
Supplementary Table S3.
Gene Symbol	Uniprot	MicroRNA	Integrated Score	Number of Sources	Score Class	BiTargeting	Cupid	DIANA	ElMMo3	MBStar	MirAncesTar	MirMAP	MirSNP	MirTar	Mirza-G	PACCMIT	RNA22	RNAhybrid	RepTar	miRDB
MYCN	P04198	hsa-miR-3130-5p	0.517619	14	Very High	1	1	1	1	1	1	1	1	1	1	1	0	1	1	1
RAB14	P61106	hsa-miR-3130-5p	0.439175	12	Very High	1	1	1	1	1	1	1	0	1	1	1	0	0	1	1
MKRN1	Q9UHC7	hsa-miR-3130-5p	0.436446	12	Very High	1	0	1	1	1	1	1	0	1	1	1	0	1	1	1
TNKS2	Q9H2K2	hsa-miR-3130-5p	0.416726	10	Very High	0	1	1	1	1	1	1	0	1	1	1	0	0	0	1
ATL1	Q8WXF7	hsa-miR-3130-5p	0.409237	11	Very High	0	1	1	1	0	1	1	0	1	1	1	0	1	1	1
KPNA3	O00505	hsa-miR-3130-5p	0.401412	11	Very High	1	1	1	1	0	1	1	0	1	1	1	0	1	0	1
CLCN5	P51795	hsa-miR-3130-5p	0.400244	12	Very High	1	0	1	1	1	1	1	0	1	1	1	0	1	1	1
PPM1B	O75688	hsa-miR-3130-5p	0.382612	11	Very High	0	1	1	1	1	1	1	0	1	1	0	0	1	1	1
WNK3	Q9BYP7	hsa-miR-3130-5p	0.374681	12	High	1	1	1	1	1	1	1	1	1	1	1	0	0	0	1
ST6GAL1	P15907	hsa-miR-3130-5p	0.371507	13	High	1	0	1	1	1	1	1	1	1	1	1	0	1	1	1
ZMYM2	Q9UBW7	hsa-miR-3130-5p	0.355317	11	High	1	1	1	1	1	1	1	0	0	1	0	0	1	1	1
NAV3	Q8IVL0	hsa-miR-3130-5p	0.354815	11	High	1	1	1	1	0	1	1	0	0	1	1	0	1	1	1
JAGN1	Q8N5M9	hsa-miR-3130-5p	0.354596	11	High	1	0	1	1	0	1	1	1	1	1	0	0	1	1	1
LNPK	Q9C0E8	hsa-miR-3130-5p	0.349644	10	High	0	0	1	1	1	1	1	0	1	1	0	0	1	1	1
RFC1	P35251	hsa-miR-3130-5p	0.349273	12	High	1	1	1	1	1	1	1	0	1	1	0	0	1	1	1
CTDSPL2	Q05D32	hsa-miR-3130-5p	0.34503	10	High	1	1	1	1	0	1	1	0	0	1	1	0	1	0	1
WDR82	Q6UXN9	hsa-miR-3130-5p	0.338217	11	High	1	0	1	1	1	1	1	0	1	1	1	0	0	1	1
GPM6B	Q13491	hsa-miR-3130-5p	0.337846	10	High	0	1	1	1	1	1	1	0	0	1	1	0	1	0	1
SENP7	Q9BQF6	hsa-miR-3130-5p	0.33781	12	High	1	1	1	1	0	1	1	1	0	1	1	0	1	1	1
LTN1	O94822	hsa-miR-3130-5p	0.33678	11	High	1	1	1	1	0	1	1	0	1	1	0	0	1	1	1
EPHA7	Q15375	hsa-miR-3130-5p	0.333822	8	High	0	1	1	1	0	1	1	0	0	1	0	0	1	0	1
CACUL1	Q86Y37	hsa-miR-3130-5p	0.327923	11	High	1	0	1	1	0	1	1	1	1	1	0	0	1	1	1
RRN3	Q9NYV6	hsa-miR-3130-5p	0.326516	10	High	1	0	1	1	0	1	1	0	1	1	0	0	1	1	1
ADCY1	Q08828	hsa-miR-3130-5p	0.325847	11	High	1	0	1	1	0	1	1	0	1	1	1	0	1	1	1
ANKH	Q9HCJ1	hsa-miR-3130-5p	0.322821	10	High	0	0	1	1	1	1	1	0	1	1	0	0	1	1	1
ANKRD28	O15084	hsa-miR-3130-5p	0.322514	11	High	0	1	1	1	1	1	1	0	0	1	1	0	1	1	1
PRPF40A	O75400	hsa-miR-3130-5p	0.321809	10	High	0	0	1	1	0	1	1	0	1	1	1	0	1	1	1
PAFAH2	Q99487	hsa-miR-3130-5p	0.318241	10	High	1	0	1	1	1	1	1	0	1	1	0	0	1	0	1
RNF19A	Q9NV58	hsa-miR-3130-5p	0.316358	10	High	1	1	1	1	0	1	1	0	0	1	1	0	1	0	1
USF3	Q68DE3	hsa-miR-3130-5p	0.31019	10	High	0	0	1	1	0	1	1	1	1	0	1	0	1	1	1
NRIP3	Q9NQ35	hsa-miR-3130-5p	0.307352	11	High	1	0	1	1	1	1	1	0	1	1	1	0	1	0	1
ST18	O60284	hsa-miR-3130-5p	0.306482	7	High	0	1	0	1	0	1	1	0	0	0	1	0	0	1	1
OSBP	P22059	hsa-miR-3130-5p	0.306094	9	High	0	0	1	1	0	1	1	0	1	1	1	0	1	0	1
LSM14A	Q8ND56	hsa-miR-3130-5p	0.305365	9	High	0	1	1	1	0	1	1	0	1	1	0	0	1	0	1
ENAH	Q8N8S7	hsa-miR-3130-5p	0.304403	14	High	1	0	1	1	1	1	1	1	1	1	1	1	1	1	1
THRB	P10828	hsa-miR-3130-5p	0.30415	11	High	1	0	1	1	1	1	1	0	1	0	1	0	1	1	1
UBE4A	Q14139	hsa-miR-3130-5p	0.30282	11	High	0	1	1	1	1	1	1	0	0	1	1	0	1	1	1
QTRT2	Q9H974	hsa-miR-3130-5p	0.301919	11	High	1	0	1	1	1	1	1	0	1	1	0	0	1	1	1
LDAH	Q9H6V9	hsa-miR-3130-5p	0.301413	12	High	1	0	1	1	1	1	1	1	1	1	0	0	1	1	1
TASP1	Q9H6P5	hsa-miR-3130-5p	0.300933	9	High	0	0	1	1	0	1	1	0	1	1	1	0	1	0	1
AKAP7	O43687	hsa-miR-3130-5p	0.29967	10	High	0	0	1	1	1	1	1	0	1	1	1	0	1	0	1
VIPAS39	Q9H9C1	hsa-miR-3130-5p	0.295452	9	High	0	0	1	1	1	1	1	0	1	1	0	0	1	0	1
ZRANB1	Q9UGI0	hsa-miR-3130-5p	0.295055	9	High	0	0	1	1	0	1	1	0	1	1	1	0	0	1	1
RNF141	Q8WVD5	hsa-miR-3130-5p	0.293205	11	High	0	0	1	1	1	1	1	0	1	1	1	0	1	1	1
BPY2	O14599	hsa-miR-3130-5p	0.291936	9	High	1	0	1	1	1	1	1	0	1	1	0	0	0	0	1
BPY2C	O14599	hsa-miR-3130-5p	0.291057	10	High	1	0	1	1	1	1	1	0	1	1	0	0	1	0	1
BPY2B	O14599	hsa-miR-3130-5p	0.290488	10	High	1	0	1	1	1	1	1	0	1	1	0	0	1	0	1
FAM57A	Q8TBR7	hsa-miR-3130-5p	0.2858	10	High	1	0	1	1	0	1	1	0	1	1	1	0	1	0	1
ING3	Q9NXR8	hsa-miR-3130-5p	0.283807	8	High	0	1	1	1	1	0	1	0	0	1	0	0	1	1	0
NCOA7	Q8NI08	hsa-miR-3130-5p	0.283651	11	High	0	0	1	1	1	1	1	0	1	1	1	0	1	1	1
CCDC173	Q0VFZ6	hsa-miR-3130-5p	0.282997	9	High	1	0	1	1	0	1	1	0	1	0	0	0	1	1	1
TAF7	Q15545	hsa-miR-3130-5p	0.281137	10	High	1	0	1	1	0	1	1	1	1	1	0	0	1	0	1
BTBD1	Q9H0C5	hsa-miR-3130-5p	0.27886	11	High	0	0	1	1	0	1	1	1	1	1	1	0	1	1	1
CLCA1	A8K7I4	hsa-miR-3130-5p	0.277969	8	High	0	0	1	1	0	1	1	1	1	0	1	0	0	0	1
TTYH3	Q9C0H2	hsa-miR-3130-5p	0.276432	10	High	0	0	1	1	0	1	1	0	1	1	1	0	1	1	1
GTF3C2	Q8WUA4	hsa-miR-3130-5p	0.275556	11	High	0	0	1	1	1	1	1	0	1	1	1	0	1	1	1
SLITRK3	O94933	hsa-miR-3130-5p	0.273936	9	High	0	0	1	1	1	1	1	0	1	1	1	0	1	0	0
KRTAP3-2	Q9BYR7	hsa-miR-3130-5p	0.272285	9	High	0	0	1	1	0	1	1	1	1	1	0	0	1	0	1
FBXO8	Q9NRD0	hsa-miR-3130-5p	0.271732	10	High	0	0	1	1	0	1	1	0	1	1	1	0	1	1	1
YAP1	P46937	hsa-miR-3130-5p	0.270852	9	High	0	0	1	1	1	1	1	0	1	1	0	0	1	0	1
TSEN2	Q8NCE0	hsa-miR-3130-5p	0.268721	10	High	1	0	1	1	1	1	1	0	1	1	0	0	1	0	1
ASIC1	P78348	hsa-miR-3130-5p	0.26724	8	High	0	0	1	1	0	1	1	0	0	0	1	0	1	1	1
TSC1	Q92574	hsa-miR-3130-5p	0.267194	10	High	1	0	1	1	0	1	1	1	1	1	0	0	1	0	1
TRAK2	O60296	hsa-miR-3130-5p	0.265925	10	High	0	0	1	1	1	1	1	0	1	1	0	0	1	1	1
ZNF236	Q9UL36	hsa-miR-3130-5p	0.265687	10	High	0	0	1	1	0	1	1	1	1	1	1	0	0	1	1
CHRNA3	P32297	hsa-miR-3130-5p	0.26512	11	High	0	0	1	1	1	1	1	1	1	1	0	0	1	1	1
TSNAX	Q99598	hsa-miR-3130-5p	0.263369	11	High	0	0	1	1	1	1	1	0	1	1	0	1	1	1	1
FAM155A	B1AL88	hsa-miR-3130-5p	0.26331	8	High	0	1	1	1	0	1	1	0	1	1	0	0	0	0	1
SH3PXD2A	Q5TCZ1	hsa-miR-3130-5p	0.262859	12	High	1	0	1	1	1	1	1	1	1	1	0	0	1	1	1
CYB561D1	Q8N8Q1	hsa-miR-3130-5p	0.261815	10	High	1	0	1	1	0	1	1	0	1	1	0	1	1	0	1
ZBTB2	Q8N680	hsa-miR-3130-5p	0.261682	9	High	0	1	1	1	1	1	1	0	0	1	0	0	1	1	0
TTPAL	Q9BTX7	hsa-miR-3130-5p	0.261198	11	High	1	0	1	1	1	1	1	1	1	0	0	0	1	1	1
DDX6	P26196	hsa-miR-3130-5p	0.261035	10	High	1	1	1	1	0	1	1	0	0	1	0	0	1	1	1
SORL1	Q92673	hsa-miR-3130-5p	0.260457	10	High	1	0	1	1	1	1	1	0	1	1	0	0	1	0	1
CREB5	Q02930	hsa-miR-3130-5p	0.260258	11	High	0	0	1	1	1	1	1	1	0	1	1	0	1	1	1
KLHL31	Q9H511	hsa-miR-3130-5p	0.258928	9	High	1	0	1	1	0	1	1	0	0	1	1	0	0	1	1
PEX3	P56589	hsa-miR-3130-5p	0.258379	9	High	0	1	1	1	0	1	1	0	1	1	0	0	1	0	1
UBE2R2	Q712K3	hsa-miR-3130-5p	0.258355	10	High	1	0	1	1	0	1	1	1	1	1	0	0	0	1	1
MFHAS1	Q9Y4C4	hsa-miR-3130-5p	0.254977	9	High	0	0	1	1	0	1	1	1	0	1	1	0	0	1	1
HOXA9	P31269	hsa-miR-3130-5p	0.254687	10	High	0	1	1	1	1	1	1	1	0	1	0	0	1	0	1
POGZ	Q7Z3K3	hsa-miR-3130-5p	0.254475	12	High	1	0	1	1	1	1	1	0	1	1	0	1	1	1	1
RAB11FIP4	Q86YS3	hsa-miR-3130-5p	0.254306	11	High	1	0	1	1	0	1	1	1	1	1	0	0	1	1	1
ITGA10	O75578	hsa-miR-3130-5p	0.253503	10	High	0	0	1	1	0	1	1	1	1	1	0	0	1	1	1
FAS	P25445	hsa-miR-3130-5p	0.253151	10	High	1	0	1	1	1	1	1	0	1	1	0	0	1	0	1
PLEKHB2	Q96CS7	hsa-miR-3130-5p	0.252683	10	High	0	0	1	1	1	1	1	0	1	1	0	0	1	1	1
RNF144B	Q7Z419	hsa-miR-3130-5p	0.251866	11	High	1	0	1	1	1	1	1	1	1	1	0	0	0	1	1
ACVRL1	P37023	hsa-miR-3130-5p	0.251802	9	High	0	0	1	1	0	1	1	0	1	1	0	0	1	1	1
CIITA	P33076	hsa-miR-3130-5p	0.251511	9	High	1	0	1	1	0	1	1	0	1	1	1	0	1	0	0
CNOT7	Q9UIV1	hsa-miR-3130-5p	0.25144	9	High	0	1	1	1	0	1	1	0	0	1	0	0	1	1	1
KCTD16	Q68DU8	hsa-miR-3130-5p	0.249725	11	High	1	0	1	1	0	1	1	1	1	1	0	0	1	1	1
PTCH1	Q13635	hsa-miR-3130-5p	0.249387	11	High	1	0	1	1	1	1	1	0	0	1	1	0	1	1	1
CSMD3	Q7Z407	hsa-miR-3130-5p	0.245053	9	High	0	0	1	1	1	1	1	0	0	1	1	0	1	0	1
PGGT1B	P53609	hsa-miR-3130-5p	0.244853	10	High	0	0	1	1	1	1	1	1	1	1	0	0	0	1	1
RCAN2	Q14206	hsa-miR-3130-5p	0.244355	8	High	0	1	1	1	1	1	1	0	0	1	0	0	0	1	0
FOXA3	P55318	hsa-miR-3130-5p	0.244178	9	High	1	0	1	1	0	1	1	0	1	1	0	0	0	1	1
SCN1A	P35498	hsa-miR-3130-5p	0.244024	10	High	0	0	1	1	1	1	1	0	1	1	0	0	1	1	1
MPPED2	Q15777	hsa-miR-3130-5p	0.242787	11	High	1	0	1	1	1	1	1	1	1	1	0	0	1	0	1
ZKSCAN3	Q9BRR0	hsa-miR-3130-5p	0.242154	11	High	1	0	1	1	1	1	1	0	1	1	0	0	1	1	1
HAS1	Q92839	hsa-miR-3130-5p	0.241891	6	High	0	0	1	0	0	1	1	0	0	0	1	0	1	1	0
COPS2	P61201	hsa-miR-3130-5p	0.241333	9	High	0	1	0	1	1	1	1	1	0	1	0	0	1	0	1
TENM1	Q9UKZ4	hsa-miR-3130-5p	0.240571	8	High	1	1	1	1	0	1	1	0	0	1	0	0	0	1	0
KANSL1L	A0AUZ9	hsa-miR-3130-5p	0.240364	8	High	0	0	1	1	0	1	1	0	1	1	0	0	1	0	1
DTL	Q9NZJ0	hsa-miR-3130-5p	0.240199	9	High	0	0	1	1	1	1	1	0	0	1	1	0	0	1	1
WT1	P19544	hsa-miR-3130-5p	0.23997	10	High	0	0	1	1	1	1	1	0	1	1	0	0	1	1	1
VAV2	P52735	hsa-miR-3130-5p	0.239474	11	High	1	0	1	1	1	1	1	1	1	1	0	0	0	1	1
ATP2B1	P20020	hsa-miR-3130-5p	0.239237	9	High	0	1	1	1	1	1	1	0	0	1	0	0	1	0	1
TTC14	Q96N46	hsa-miR-3130-5p	0.238377	10	High	0	0	1	1	1	1	1	1	0	1	0	0	1	1	1
CYP26B1	Q9NR63	hsa-miR-3130-5p	0.237135	9	High	1	0	1	1	0	1	1	1	0	0	1	0	0	1	1
ACIN1	Q9UKV3	hsa-miR-3130-5p	0.236818	10	High	1	0	1	1	0	1	1	0	0	1	1	0	1	1	1
MBTD1	Q05BQ5	hsa-miR-3130-5p	0.236204	9	High	0	0	1	1	0	1	1	0	0	1	1	0	1	1	1
PBK	Q96KB5	hsa-miR-3130-5p	0.236092	11	High	1	0	1	1	0	1	1	1	1	1	0	0	1	1	1
RBMS1	P29558	hsa-miR-3130-5p	0.235765	8	High	0	1	1	1	1	1	1	0	0	1	0	0	1	0	0
PTPN9	P43378	hsa-miR-3130-5p	0.235737	10	High	0	0	1	1	1	1	1	0	0	1	1	0	1	1	1
DBR1	Q9UK59	hsa-miR-3130-5p	0.235582	10	High	0	0	1	1	1	1	1	0	1	1	0	0	1	1	1
CBFA2T2	O43439	hsa-miR-3130-5p	0.235207	11	High	1	0	1	1	1	1	1	0	1	1	0	0	1	1	1
ANKRD34A	Q69YU3	hsa-miR-3130-5p	0.234802	10	High	0	0	1	1	1	1	1	0	1	1	0	1	1	0	1
CBWD3	Q5JTY5	hsa-miR-3130-5p	0.234413	9	High	0	0	1	1	0	1	1	1	0	1	0	0	1	1	1
RRAS2	P62070	hsa-miR-3130-5p	0.234304	8	High	0	1	1	1	0	1	1	0	0	1	0	0	1	1	0
HAS3	O00219	hsa-miR-3130-5p	0.23257	9	High	0	0	1	1	1	1	1	0	0	1	1	0	1	0	1
SH3BP2	P78314	hsa-miR-3130-5p	0.232204	11	High	1	0	1	1	1	1	1	0	1	1	0	0	1	1	1
SLITRK2	Q9H156	hsa-miR-3130-5p	0.232166	7	High	0	1	1	1	0	0	1	0	0	1	0	0	1	0	1
FDX1	P10109	hsa-miR-3130-5p	0.230955	9	High	0	0	1	1	0	1	1	1	1	1	0	0	0	1	1
RAD23B	P54727	hsa-miR-3130-5p	0.230447	9	High	0	0	1	1	0	1	1	0	0	1	1	0	1	1	1
ZBTB5	O15062	hsa-miR-3130-5p	0.229464	9	High	1	1	1	1	1	1	1	0	0	1	0	0	0	0	1
GYPA	P02724	hsa-miR-3130-5p	0.229406	9	High	0	0	1	1	0	1	1	0	1	1	0	0	1	1	1
ZFC3H1	O60293	hsa-miR-3130-5p	0.229129	6	High	0	1	1	1	0	1	0	0	0	0	1	0	1	0	0
SCARB2	Q14108	hsa-miR-3130-5p	0.22847	10	High	0	0	1	1	1	1	1	0	1	1	0	0	1	1	1
ZNF71	Q9NQZ8	hsa-miR-3130-5p	0.227948	9	High	1	0	1	1	0	1	1	0	1	1	0	0	0	1	1
SKA3	Q8IX90	hsa-miR-3130-5p	0.227175	10	High	1	0	1	1	0	1	1	0	1	1	0	0	1	1	1
TBX15	Q96SF7	hsa-miR-3130-5p	0.227154	10	High	0	0	1	1	0	1	1	0	1	1	1	1	1	0	1
BMPR1A	P36894	hsa-miR-3130-5p	0.226901	8	High	0	1	1	1	1	1	1	0	0	1	0	0	1	0	0
CDKN2B	P42772	hsa-miR-3130-5p	0.22635	11	High	1	0	1	1	1	1	1	0	1	1	0	0	1	1	1
MRPL19	P49406	hsa-miR-3130-5p	0.226295	10	High	0	0	1	1	1	1	1	0	1	1	0	0	1	1	1
TLR4	O00206	hsa-miR-3130-5p	0.226287	10	High	0	0	1	1	1	1	1	0	1	1	0	0	1	1	1
GFPT1	Q06210	hsa-miR-3130-5p	0.225955	10	High	1	0	1	1	1	1	1	1	1	1	0	0	0	0	1
CSDE1	O75534	hsa-miR-3130-5p	0.225531	7	High	0	1	1	1	0	0	1	0	0	1	0	1	1	0	0
SAMD5	Q5TGI4	hsa-miR-3130-5p	0.225173	9	High	0	0	1	1	1	1	1	0	1	1	0	0	1	0	1
VANGL1	Q8TAA9	hsa-miR-3130-5p	0.224929	11	High	1	0	1	1	0	1	1	0	1	1	0	1	1	1	1
FZD4	Q9ULV1	hsa-miR-3130-5p	0.222626	10	High	1	0	1	1	1	1	1	0	1	1	0	0	0	1	1
TRIM5	Q9C035	hsa-miR-3130-5p	0.221781	9	High	0	0	1	1	0	1	1	1	0	1	1	0	1	0	1
CTDSPL	O15194	hsa-miR-3130-5p	0.221574	10	High	0	0	1	1	1	1	1	0	1	1	0	0	1	1	1
CBWD6	Q4V339	hsa-miR-3130-5p	0.220401	8	High	0	0	1	1	0	1	1	0	0	1	0	0	1	1	1
TYSND1	Q2T9J0	hsa-miR-3130-5p	0.22014	10	High	1	0	1	1	1	1	1	0	0	1	0	0	1	1	1
CDK6	Q00534	hsa-miR-3130-5p	0.220137	8	High	0	0	1	1	0	1	1	0	0	1	1	0	0	1	1
KCNE5	Q9UJ90	hsa-miR-3130-5p	0.219835	11	High	1	0	1	1	1	1	1	0	1	1	0	0	1	1	1
TCF7	P36402	hsa-miR-3130-5p	0.219712	9	High	0	0	1	1	1	1	1	0	1	0	0	0	1	1	1
KRAS	P01116	hsa-miR-3130-5p	0.21966	10	High	0	0	1	1	1	1	1	1	1	1	0	0	1	0	1
ALG10B	Q5I7T1	hsa-miR-3130-5p	0.219636	9	High	0	0	1	1	1	1	1	0	1	1	0	0	1	0	1
PHF6	Q8IWS0	hsa-miR-3130-5p	0.219462	8	High	0	1	1	1	1	1	1	0	0	1	0	0	1	0	0
USP46	P62068	hsa-miR-3130-5p	0.218413	11	High	1	0	1	1	1	1	1	1	0	1	0	0	1	1	1
RRP15	Q9Y3B9	hsa-miR-3130-5p	0.218212	10	High	0	0	1	1	1	1	1	0	0	1	1	1	0	1	1
CASC4	Q6P4E1	hsa-miR-3130-5p	0.217208	9	High	0	0	1	1	1	1	1	0	1	0	0	0	1	1	1
NAA15	Q9BXJ9	hsa-miR-3130-5p	0.216951	10	High	1	0	1	1	1	1	1	0	0	1	1	0	0	1	1
SRSF10	O75494	hsa-miR-3130-5p	0.216945	10	High	0	0	1	1	1	1	1	1	1	1	0	0	1	1	0
SSH2	Q76I76	hsa-miR-3130-5p	0.216385	10	High	1	0	1	1	0	1	1	0	1	1	0	0	1	1	1
OR13A1	Q8NGR1	hsa-miR-3130-5p	0.216336	10	High	0	0	1	1	1	1	1	0	1	1	0	0	1	1	1
PYCR2	Q96C36	hsa-miR-3130-5p	0.216185	11	High	1	0	1	1	0	1	1	1	0	1	0	1	1	1	1
CDH18	Q13634	hsa-miR-3130-5p	0.215226	9	High	0	0	1	1	1	1	1	0	1	0	0	0	1	1	1
ICK	Q9UPZ9	hsa-miR-3130-5p	0.215129	7	High	0	1	1	1	0	1	1	0	0	1	0	0	0	0	1
FBXW11	Q9UKB1	hsa-miR-3130-5p	0.214759	9	High	0	1	1	1	1	1	1	0	0	1	0	0	1	1	0
JMY	Q8N9B5	hsa-miR-3130-5p	0.214257	9	High	0	0	1	1	1	1	1	1	0	1	0	0	0	1	1
NPAS2	Q99743	hsa-miR-3130-5p	0.213456	8	High	1	1	1	1	0	1	1	0	0	1	0	0	0	0	1
ZNRD1	Q9P1U0	hsa-miR-3130-5p	0.212867	11	High	1	0	1	1	0	1	1	1	1	1	0	0	1	1	1
RAB1A	P62820	hsa-miR-3130-5p	0.212789	10	High	0	0	1	1	1	1	1	0	1	1	0	0	1	1	1
SIM1	P81133	hsa-miR-3130-5p	0.212551	8	High	0	0	1	1	0	1	1	0	1	1	0	0	1	0	1
TMEM9B	Q9NQ34	hsa-miR-3130-5p	0.212285	10	High	1	0	1	1	1	1	1	0	0	1	0	0	1	1	1
VCAM1	P19320	hsa-miR-3130-5p	0.21202	10	High	1	0	1	1	0	1	1	0	0	1	0	1	1	1	1
ILF3	Q12906	hsa-miR-3130-5p	0.211514	9	High	1	0	1	1	1	1	1	0	0	1	0	0	1	1	0
RABEP1	Q15276	hsa-miR-3130-5p	0.211352	10	High	0	0	1	1	1	1	1	0	1	1	0	0	1	1	1
MRPL35	Q9NZE8	hsa-miR-3130-5p	0.211145	9	High	0	0	1	1	1	1	1	0	1	1	0	0	1	0	1
PITPNM3	Q9BZ71	hsa-miR-3130-5p	0.210842	8	High	0	0	1	1	0	1	1	0	1	1	0	0	1	0	1
CACNB4	O00305	hsa-miR-3130-5p	0.210736	9	High	1	0	1	1	1	1	1	0	0	1	0	0	1	0	1
WSCD1	Q658N2	hsa-miR-3130-5p	0.210274	11	High	1	0	1	1	1	1	1	1	0	1	0	0	1	1	1
CACNG1	Q06432	hsa-miR-3130-5p	0.209975	8	High	0	0	1	1	1	1	1	0	1	0	0	0	0	1	1
ADARB1	P78563	hsa-miR-3130-5p	0.209711	11	High	1	0	1	1	1	1	1	1	0	1	0	0	1	1	1
TRIM3	O75382	hsa-miR-3130-5p	0.209383	10	High	1	0	1	1	0	1	1	0	0	1	1	0	1	1	1
SMARCE1	Q969G3	hsa-miR-3130-5p	0.207862	8	High	0	0	1	1	0	1	1	0	1	1	0	0	1	0	1
ZNF793	Q6ZN11	hsa-miR-3130-5p	0.207647	10	High	1	0	1	1	0	1	1	1	0	1	0	0	1	1	1
RAP2A	P10114	hsa-miR-3130-5p	0.207552	9	High	0	1	1	1	1	1	1	0	0	1	0	0	1	0	1
SUSD6	Q92537	hsa-miR-3130-5p	0.207404	10	High	1	0	1	1	1	1	1	1	0	1	0	0	0	1	1
NSD2	O96028	hsa-miR-3130-5p	0.207266	9	High	1	0	0	1	1	1	1	0	1	1	0	0	1	1	0
HERC4	Q5GLZ8	hsa-miR-3130-5p	0.206703	9	High	0	0	1	1	1	1	1	0	1	1	1	0	1	0	0
TNRC6B	Q9UPQ9	hsa-miR-3130-5p	0.206553	9	High	0	0	1	1	1	1	1	0	0	1	1	0	1	0	1
SUSD4	Q5VX71	hsa-miR-3130-5p	0.206327	9	High	0	0	1	1	0	1	1	0	0	1	1	0	1	1	1
GATA5	Q9BWX5	hsa-miR-3130-5p	0.206126	11	High	1	0	1	1	1	1	1	1	0	1	0	0	1	1	1
VPS54	Q9P1Q0	hsa-miR-3130-5p	0.205204	9	High	1	0	0	1	1	1	1	0	1	1	0	0	1	0	1
CALN1	Q9BXU9	hsa-miR-3130-5p	0.204493	9	High	1	0	1	1	1	1	1	0	1	0	0	0	0	1	1
PCDHAC1	Q9H158	hsa-miR-3130-5p	0.204404	7	High	0	1	0	1	0	1	1	0	0	1	0	0	1	0	1
DNAJC14	Q6Y2X3	hsa-miR-3130-5p	0.204317	9	High	1	1	1	1	0	1	1	0	0	1	0	0	1	0	1
HOMER1	Q86YM7	hsa-miR-3130-5p	0.203671	9	High	0	0	1	1	0	1	1	0	1	1	0	0	1	1	1
KDM1B	Q8NB78	hsa-miR-3130-5p	0.203157	10	High	0	0	1	1	1	1	1	0	1	1	0	0	1	1	1
SMARCA2	P51531	hsa-miR-3130-5p	0.203081	9	High	1	0	1	1	0	1	1	0	0	1	1	0	1	0	1
LAMP1	P11279	hsa-miR-3130-5p	0.202994	7	High	0	0	1	1	0	1	1	0	1	1	0	0	0	0	1
PNO1	Q9NRX1	hsa-miR-3130-5p	0.202609	9	High	0	0	1	1	0	1	1	0	1	1	0	0	1	1	1
SLC35F6	Q8N357	hsa-miR-3130-5p	0.202532	8	High	1	0	1	1	0	1	1	0	1	0	0	0	0	1	1
C15orf54	Q8N8G6	hsa-miR-3130-5p	0.202056	9	High	0	0	1	1	0	1	1	1	1	1	0	0	0	1	1
NAV1	Q8NEY1	hsa-miR-3130-5p	0.201729	10	High	1	0	1	1	1	1	1	0	0	0	1	1	0	1	1
KIF6	Q6ZMV9	hsa-miR-3130-5p	0.201362	9	High	0	0	1	1	0	1	1	0	1	1	0	0	1	1	1
OTUD7B	Q6GQQ9	hsa-miR-3130-5p	0.200892	10	High	0	0	1	1	1	1	1	1	0	1	0	1	0	1	1
SYPL2	Q5VXT5	hsa-miR-3130-5p	0.200879	10	High	1	0	1	1	0	1	1	1	0	1	0	1	0	1	1
ODF2L	Q9ULJ1	hsa-miR-3130-5p	0.200536	10	High	0	0	1	1	1	1	1	1	1	0	0	1	1	0	1
FAM111B	Q6SJ93	hsa-miR-3130-5p	0.200493	10	High	1	0	1	1	0	1	1	1	0	1	0	0	1	1	1
MACROD2	A1Z1Q3	hsa-miR-3130-5p	0.200357	11	High	1	0	1	1	1	1	1	1	0	1	0	0	1	1	1
DIS3	Q9Y2L1	hsa-miR-3130-5p	0.200217	9	High	0	0	1	1	1	1	1	0	1	1	0	0	1	0	1
YKT6	O15498	hsa-miR-3130-5p	0.199654	10	High	0	0	1	1	0	1	1	1	0	1	1	0	1	1	1
APOL6	Q9BWW8	hsa-miR-3130-5p	0.199564	8	High	0	0	1	1	1	1	1	0	0	1	0	0	0	1	1
FRY	Q5TBA9	hsa-miR-3130-5p	0.197855	6	High	0	1	0	1	0	1	1	0	0	0	0	0	1	0	1
TMUB2	Q71RG4	hsa-miR-3130-5p	0.197331	9	High	0	0	1	1	1	1	1	0	0	1	1	0	1	0	1
NOL10	Q9BSC4	hsa-miR-3130-5p	0.197287	8	High	0	0	1	1	0	1	1	0	1	1	0	0	1	0	1
LCOR	Q96JN0	hsa-miR-3130-5p	0.19708	9	High	1	0	1	1	1	1	1	0	1	0	0	0	0	1	1
AMBN	Q9NP70	hsa-miR-3130-5p	0.197039	9	High	1	0	1	1	0	1	1	0	0	1	0	0	1	1	1
SKIDA1	Q1XH10	hsa-miR-3130-5p	0.195855	7	High	0	1	1	1	1	0	1	0	0	1	0	0	1	0	0
AFF1	P51825	hsa-miR-3130-5p	0.195658	9	High	1	0	1	1	1	1	1	1	0	0	0	0	0	1	1
VPS13C	Q709C8	hsa-miR-3130-5p	0.195461	10	High	0	0	1	1	1	1	1	1	0	1	0	0	1	1	1
PSIP1	O75475	hsa-miR-3130-5p	0.195435	9	High	0	0	1	1	0	1	1	0	1	1	0	0	1	1	1
ARPIN	Q7Z6K5	hsa-miR-3130-5p	0.195386	9	High	1	0	1	1	0	1	1	0	0	1	0	0	1	1	1
APOBEC3D	Q96AK3	hsa-miR-3130-5p	0.195262	8	High	1	0	1	1	0	1	1	1	1	0	0	0	0	0	1
HSPD1	P10809	hsa-miR-3130-5p	0.195132	9	High	0	0	1	1	0	1	1	1	0	1	0	0	1	1	1
PIGB	Q92521	hsa-miR-3130-5p	0.195056	9	High	0	0	1	1	1	1	1	1	0	1	0	0	1	0	1
RAD51D	O75771	hsa-miR-3130-5p	0.194832	10	High	1	0	0	1	1	1	1	0	1	1	0	0	1	1	1
CACNA1G	O43497	hsa-miR-3130-5p	0.194572	8	High	0	0	0	1	1	1	1	0	0	0	1	0	1	1	1
PMPCB	O75439	hsa-miR-3130-5p	0.194418	7	High	0	0	0	1	0	1	1	0	0	1	1	0	1	0	1
CCDC50	Q8IVM0	hsa-miR-3130-5p	0.194317	9	High	0	0	1	1	1	1	1	0	1	0	0	0	1	1	1
IL1RL1	Q01638	hsa-miR-3130-5p	0.193923	10	High	1	0	1	1	0	1	1	0	1	1	0	0	1	1	1
PODXL	O00592	hsa-miR-3130-5p	0.19378	10	High	1	0	1	1	1	1	1	1	0	0	0	0	1	1	1
TANC2	Q9HCD6	hsa-miR-3130-5p	0.193642	7	High	0	0	1	1	0	1	1	0	0	1	1	0	1	0	0
RNASEH1	O60930	hsa-miR-3130-5p	0.193628	9	High	0	0	1	1	1	1	1	0	0	1	0	0	1	1	1
ZSCAN30	Q86W11	hsa-miR-3130-5p	0.193487	9	High	1	0	0	1	1	1	1	0	1	1	0	0	1	0	1
PLCG1	P19174	hsa-miR-3130-5p	0.193111	9	High	1	0	1	1	0	1	1	0	0	1	1	0	1	0	1
CXCL16	Q9H2A7	hsa-miR-3130-5p	0.192545	8	High	0	0	1	1	0	1	1	0	1	1	0	0	0	1	1
LRPAP1	P30533	hsa-miR-3130-5p	0.192459	9	High	1	0	1	0	1	1	1	1	1	0	0	0	1	0	1
KCNJ11	Q14654	hsa-miR-3130-5p	0.192007	10	High	1	0	1	1	0	1	1	1	0	1	0	0	1	1	1
RTFDC1	Q9BY42	hsa-miR-3130-5p	0.191981	8	High	1	0	1	0	0	1	1	1	0	0	1	0	1	0	1
ZNF468	Q5VIY5	hsa-miR-3130-5p	0.191559	10	High	1	0	1	1	1	1	1	0	0	1	0	0	1	1	1
SPTBN1	Q01082	hsa-miR-3130-5p	0.191505	11	High	1	0	1	1	1	1	1	1	0	1	0	0	1	1	1
PCDH10	Q9P2E7	hsa-miR-3130-5p	0.191484	8	High	0	0	1	1	0	1	1	0	1	1	0	0	0	1	1
MDFI	Q99750	hsa-miR-3130-5p	0.191435	9	High	0	0	1	1	0	1	1	0	1	1	0	0	1	1	1
CD44	P16070	hsa-miR-3130-5p	0.19132	10	High	0	0	1	1	1	1	1	1	1	1	0	0	1	0	1
KPNB1	Q14974	hsa-miR-3130-5p	0.191091	10	High	1	0	1	1	1	1	1	0	0	1	0	0	1	1	1
PXDC1	Q5TGL8	hsa-miR-3130-5p	0.190999	11	High	1	0	1	1	1	1	1	1	0	1	0	0	1	1	1
FOXP2	O15409	hsa-miR-3130-5p	0.19046	8	High	0	0	0	1	1	1	1	0	1	1	0	0	1	0	1
BNIP3L	O60238	hsa-miR-3130-5p	0.189777	9	High	1	0	1	1	0	1	1	0	1	1	0	0	1	0	1
TMEM128	Q5BJH2	hsa-miR-3130-5p	0.18968	8	High	0	0	1	1	0	1	1	0	1	1	0	0	1	1	0
ALG10	Q5BKT4	hsa-miR-3130-5p	0.189229	7	High	0	0	0	1	0	1	1	0	1	1	0	0	1	0	1
TMEM144	Q7Z5S9	hsa-miR-3130-5p	0.189012	10	High	1	0	1	1	0	1	1	0	1	1	0	0	1	1	1
POT1	Q9NUX5	hsa-miR-3130-5p	0.188754	9	High	1	0	1	1	0	1	1	0	1	1	0	0	1	0	1
CECR6	Q9BXQ6	hsa-miR-3130-5p	0.188731	10	High	1	0	1	1	1	1	1	1	0	1	0	0	0	1	1
PPEF1	O14829	hsa-miR-3130-5p	0.187911	8	High	0	0	1	1	0	1	1	0	0	1	1	0	1	1	0
ITPRIPL2	Q3MIP1	hsa-miR-3130-5p	0.187867	10	High	0	0	1	1	1	1	1	1	0	1	0	0	1	1	1
ZNF572	Q7Z3I7	hsa-miR-3130-5p	0.187812	8	High	0	0	1	1	1	1	1	0	1	1	0	0	0	0	1
LIN28A	Q9H9Z2	hsa-miR-3130-5p	0.187782	8	High	1	0	1	1	0	1	1	0	0	1	0	1	0	0	1
PLOD1	Q02809	hsa-miR-3130-5p	0.187748	9	High	0	0	1	1	0	1	1	0	0	1	1	1	0	1	1
DMAC1		hsa-miR-3130-5p	0.187659	8	High	0	0	1	1	1	1	1	0	0	1	0	0	0	1	1
GRIN3A	Q8TCU5	hsa-miR-3130-5p	0.187643	7	High	0	0	1	1	0	1	1	0	0	1	1	0	0	0	1
OTUD3	Q5T2D3	hsa-miR-3130-5p	0.187541	10	High	1	0	1	1	1	1	1	0	0	1	0	1	0	1	1
GGT6	Q6P531	hsa-miR-3130-5p	0.187438	9	High	1	0	1	1	0	1	1	1	0	0	0	0	1	1	1
TCHH	Q07283	hsa-miR-3130-5p	0.18743	8	High	0	0	1	1	0	1	1	0	0	1	1	0	1	0	1
RARA	P10276	hsa-miR-3130-5p	0.186935	9	High	1	0	0	1	1	1	1	0	0	0	1	0	1	1	1
LIN54	Q6MZP7	hsa-miR-3130-5p	0.186926	9	High	0	0	1	1	1	1	1	0	1	1	0	0	1	0	1
TRHDE	Q9UKU6	hsa-miR-3130-5p	0.18681	8	High	0	0	1	1	1	1	1	0	0	1	0	0	0	1	1
PCDHB10	Q9UN67	hsa-miR-3130-5p	0.186801	8	High	0	0	1	1	0	1	1	0	1	1	0	0	1	0	1
GNG10	P50151	hsa-miR-3130-5p	0.186468	9	High	0	0	1	1	1	1	1	0	1	1	0	0	1	0	1
DYRK2	Q92630	hsa-miR-3130-5p	0.186437	9	High	1	0	1	1	1	1	1	0	0	1	0	0	0	1	1
RBL1	P28749	hsa-miR-3130-5p	0.186254	8	High	0	0	1	1	0	1	1	0	1	1	0	0	1	0	1
ZNF680	Q8NEM1	hsa-miR-3130-5p	0.186018	8	High	0	0	1	1	0	1	1	0	1	1	0	0	1	0	1
SETDB1	Q15047	hsa-miR-3130-5p	0.185689	8	High	0	0	1	1	0	1	1	0	0	0	1	1	1	0	1
ABCD3	P28288	hsa-miR-3130-5p	0.185633	9	High	0	0	1	1	0	1	1	1	1	1	0	0	1	0	1
RPL32	P62910	hsa-miR-3130-5p	0.185619	9	High	1	0	1	1	1	1	1	0	0	1	0	0	1	1	0
PI15	O43692	hsa-miR-3130-5p	0.185503	10	High	0	0	1	1	1	1	1	1	0	1	0	0	1	1	1
TMEM178B	H3BS89	hsa-miR-3130-5p	0.185501	8	High	1	0	1	1	1	1	1	0	1	0	0	0	0	0	1
SF3B3	Q15393	hsa-miR-3130-5p	0.185262	9	High	1	0	1	1	0	1	1	0	0	1	0	0	1	1	1
SLC25A23	Q9BV35	hsa-miR-3130-5p	0.185089	9	High	0	0	1	1	0	1	1	1	0	1	0	0	1	1	1
TNPO2	O14787	hsa-miR-3130-5p	0.184993	9	High	1	0	1	1	1	1	1	0	0	0	0	0	1	1	1
RORB	Q92753	hsa-miR-3130-5p	0.184862	8	High	0	0	1	1	0	1	1	0	1	1	0	0	1	0	1
2020-03-04	Q9P2E8	hsa-miR-3130-5p	0.184751	8	High	1	0	1	1	0	1	1	0	0	0	1	0	0	1	1
MCC	P23508	hsa-miR-3130-5p	0.184721	9	High	0	0	1	1	1	1	1	0	0	1	0	0	1	1	1
WRNIP1	Q96S55	hsa-miR-3130-5p	0.184249	8	High	0	0	1	1	1	1	1	0	0	1	0	0	1	1	0
PHF8	Q9UPP1	hsa-miR-3130-5p	0.184159	9	High	0	0	1	1	1	1	1	0	0	1	0	0	1	1	1
JUN	P05412	hsa-miR-3130-5p	0.184147	8	High	0	0	1	1	0	1	1	0	0	0	1	0	1	1	1
CNKSR2	Q8WXI2	hsa-miR-3130-5p	0.184077	7	High	0	1	0	1	1	1	1	0	0	1	0	0	1	0	0
TMEM92	Q6UXU6	hsa-miR-3130-5p	0.183887	10	High	1	0	1	1	0	1	1	1	1	1	0	0	1	0	1
MEF2C	Q06413	hsa-miR-3130-5p	0.183797	9	High	1	0	1	1	1	1	1	0	0	0	0	0	1	1	1
RHOV	Q96L33	hsa-miR-3130-5p	0.18375	8	High	0	0	1	1	0	1	1	0	0	0	1	0	1	1	1
SETD6	Q8TBK2	hsa-miR-3130-5p	0.18364	8	High	0	0	1	1	0	1	1	0	1	1	0	0	1	0	1
CPSF7	Q8N684	hsa-miR-3130-5p	0.18334	8	High	1	0	1	1	0	1	1	0	0	0	1	0	1	0	1
PTGFR	P43088	hsa-miR-3130-5p	0.182851	8	High	0	0	1	1	1	1	1	0	0	1	0	0	0	1	1
KIAA1147	A4D1U4	hsa-miR-3130-5p	0.182816	10	High	1	0	1	1	1	1	1	0	0	1	0	0	1	1	1
CRISP3	P54108	hsa-miR-3130-5p	0.18279	9	High	0	0	1	1	0	1	1	0	1	1	0	0	1	1	1
SLC37A1	P57057	hsa-miR-3130-5p	0.182773	9	High	1	0	1	1	0	1	1	0	1	1	0	0	1	1	0
RAPGEFL1	Q9UHV5	hsa-miR-3130-5p	0.182587	8	High	1	0	1	1	0	1	1	0	0	0	1	0	1	1	0
TMEM125	Q96AQ2	hsa-miR-3130-5p	0.182534	11	High	1	0	1	1	0	1	1	0	1	1	0	1	1	1	1
OPA3	Q9H6K4	hsa-miR-3130-5p	0.182522	9	High	1	0	1	1	0	1	1	1	0	0	0	0	1	1	1
SGK1	O00141	hsa-miR-3130-5p	0.182348	5	High	0	1	1	0	0	1	1	0	0	0	0	0	1	0	0
STK24	Q9Y6E0	hsa-miR-3130-5p	0.181955	10	High	1	0	1	1	0	1	1	1	0	1	0	0	1	1	1
CERS5	Q8N5B7	hsa-miR-3130-5p	0.181945	10	High	0	0	1	1	1	1	1	1	0	1	0	0	1	1	1
SLC12A5	Q9H2X9	hsa-miR-3130-5p	0.18176	9	High	1	0	1	1	1	1	1	0	0	0	1	0	1	0	1
GHR	P10912	hsa-miR-3130-5p	0.181658	8	High	0	0	1	1	1	1	1	0	1	0	0	0	1	0	1
SPSB1	Q96BD6	hsa-miR-3130-5p	0.181628	10	High	1	0	1	1	1	1	1	0	0	1	0	0	1	1	1
TUSC1	Q2TAM9	hsa-miR-3130-5p	0.18158	9	High	0	0	1	1	0	1	1	0	1	1	0	0	1	1	1
SYNJ1	O43426	hsa-miR-3130-5p	0.181526	9	High	0	0	1	1	1	1	1	0	1	1	0	0	1	0	1
HK2	P52789	hsa-miR-3130-5p	0.181426	7	High	0	0	1	1	0	1	1	0	0	1	1	0	0	0	1
STK10	O94804	hsa-miR-3130-5p	0.181061	9	High	0	0	1	1	0	1	1	0	1	1	0	0	1	1	1
ZSCAN25	Q6NSZ9	hsa-miR-3130-5p	0.181038	11	High	1	0	1	1	1	1	1	1	0	1	0	0	1	1	1
PRR14L	Q5THK1	hsa-miR-3130-5p	0.181029	9	High	0	0	1	1	1	1	1	0	0	1	1	0	1	0	1
CARD8	Q9Y2G2	hsa-miR-3130-5p	0.180989	10	High	1	0	1	1	1	1	1	0	1	1	0	0	1	0	1
AMOTL2	Q9Y2J4	hsa-miR-3130-5p	0.180649	9	Medium	1	0	1	1	0	1	1	0	0	1	0	0	1	1	1
FCHSD2	O94868	hsa-miR-3130-5p	0.179968	10	Medium	1	0	1	1	1	1	1	0	0	1	0	0	1	1	1
MSH3	P20585	hsa-miR-3130-5p	0.179908	10	Medium	0	0	1	1	1	1	1	1	0	1	0	0	1	1	1
R3HCC1L	Q7Z5L2	hsa-miR-3130-5p	0.179833	8	Medium	0	0	1	1	0	1	1	0	0	1	0	0	1	1	1
CCNB1	P14635	hsa-miR-3130-5p	0.17982	8	Medium	0	0	1	1	0	1	1	0	0	1	0	0	1	1	1
GRAMD2A	Q8IUY3	hsa-miR-3130-5p	0.179727	8	Medium	0	0	1	1	0	1	1	0	1	0	0	0	1	1	1
PRICKLE1	Q96MT3	hsa-miR-3130-5p	0.179714	8	Medium	0	0	1	1	0	1	1	0	1	1	0	0	1	0	1
FURIN	P09958	hsa-miR-3130-5p	0.179487	10	Medium	1	0	1	1	0	1	1	1	0	1	0	0	1	1	1
CBWD2	Q8IUF1	hsa-miR-3130-5p	0.179339	7	Medium	0	0	1	1	0	1	1	0	0	1	0	0	1	1	0
CCDC115	Q96NT0	hsa-miR-3130-5p	0.179274	8	Medium	0	0	1	1	0	1	1	0	0	1	0	0	1	1	1
ZNF280D	Q6N043	hsa-miR-3130-5p	0.179021	9	Medium	0	0	1	1	1	1	1	0	1	1	0	0	1	0	1
ZHX3	Q9H4I2	hsa-miR-3130-5p	0.178631	10	Medium	1	0	1	1	1	1	1	1	0	1	0	0	1	1	0
DCAF16	Q9NXF7	hsa-miR-3130-5p	0.178521	7	Medium	0	0	1	1	1	0	1	0	1	1	0	0	0	0	1
RGS11	O94810	hsa-miR-3130-5p	0.178471	9	Medium	1	0	1	1	0	1	1	1	0	0	0	0	1	1	1
DUSP14	O95147	hsa-miR-3130-5p	0.178327	8	Medium	0	0	1	1	0	1	1	0	0	1	0	0	1	1	1
SERBP1	Q8NC51	hsa-miR-3130-5p	0.178322	11	Medium	1	0	1	1	1	1	1	0	0	1	0	1	1	1	1
VGLL2	Q8N8G2	hsa-miR-3130-5p	0.17825	9	Medium	0	0	1	1	1	1	1	1	0	1	0	0	1	0	1
ALDOB	P05062	hsa-miR-3130-5p	0.177538	9	Medium	0	0	1	1	0	1	1	1	1	1	0	0	1	0	1
GRIN2A	Q12879	hsa-miR-3130-5p	0.177481	7	Medium	0	0	1	1	0	1	1	0	0	1	1	0	1	0	0
SNX30	Q5VWJ9	hsa-miR-3130-5p	0.177481	9	Medium	1	0	1	1	1	1	1	0	0	0	0	0	1	1	1
CD84	Q9UIB8	hsa-miR-3130-5p	0.177429	10	Medium	1	0	1	1	1	1	1	0	0	1	0	1	1	0	1
RUNX2	Q13950	hsa-miR-3130-5p	0.177063	8	Medium	0	0	1	1	0	1	1	0	0	1	1	0	1	0	1
WDR7	Q9Y4E6	hsa-miR-3130-5p	0.177028	11	Medium	1	0	1	1	1	1	1	1	0	1	0	0	1	1	1
CLEC7A	Q9BXN2	hsa-miR-3130-5p	0.176907	10	Medium	1	0	1	1	1	1	1	0	0	1	0	0	1	1	1
ALG13	Q9NP73	hsa-miR-3130-5p	0.176811	7	Medium	0	0	0	1	1	1	0	0	1	1	0	0	1	0	1
SRGAP1	Q7Z6B7	hsa-miR-3130-5p	0.176747	9	Medium	1	0	1	1	0	1	1	1	0	1	0	0	1	0	1
RBM33	Q96EV2	hsa-miR-3130-5p	0.176688	10	Medium	1	0	1	1	1	1	1	0	0	1	0	0	1	1	1
UPF1	Q92900	hsa-miR-3130-5p	0.17666	8	Medium	0	0	1	1	1	1	1	0	0	1	0	0	1	1	0
RASGEF1A	Q8N9B8	hsa-miR-3130-5p	0.176564	8	Medium	0	0	1	1	0	1	1	0	1	0	0	0	1	1	1
ALPK1	Q96QP1	hsa-miR-3130-5p	0.17654	9	Medium	0	0	0	1	1	1	1	0	1	1	0	0	1	1	1
ZNF320	A2RRD8	hsa-miR-3130-5p	0.176482	8	Medium	0	0	1	1	1	1	1	0	0	1	0	0	0	1	1
SLC39A6	Q13433	hsa-miR-3130-5p	0.176294	10	Medium	1	0	1	1	1	1	1	0	0	1	0	0	1	1	1
DAZAP2	Q15038	hsa-miR-3130-5p	0.176274	9	Medium	0	0	1	1	0	1	1	1	0	1	0	0	1	1	1
ATXN1L	P0C7T5	hsa-miR-3130-5p	0.176125	9	Medium	1	0	1	1	1	1	1	1	0	1	0	0	0	0	1
TEAD1	P28347	hsa-miR-3130-5p	0.176104	9	Medium	1	0	1	1	1	1	1	0	0	1	0	0	1	0	1
EPHX3	Q9H6B9	hsa-miR-3130-5p	0.17597	9	Medium	1	0	1	1	0	1	1	0	1	1	0	0	1	0	1
AP1G1	O43747	hsa-miR-3130-5p	0.175921	9	Medium	0	0	1	1	1	1	1	0	0	1	0	0	1	1	1
SAV1	Q9H4B6	hsa-miR-3130-5p	0.175904	10	Medium	1	0	1	1	1	1	1	0	0	1	0	0	1	1	1
NECAP1	Q8NC96	hsa-miR-3130-5p	0.175772	9	Medium	1	0	1	1	1	1	1	0	0	1	0	0	1	1	0
DDX17	Q92841	hsa-miR-3130-5p	0.175683	8	Medium	0	0	1	1	0	1	1	0	1	1	0	0	1	0	1
AK2	P54819	hsa-miR-3130-5p	0.174988	11	Medium	0	0	1	1	1	1	1	1	0	1	0	1	1	1	1
MACF1	Q9UPN3	hsa-miR-3130-5p	0.174954	8	Medium	0	0	0	1	0	1	1	0	0	1	1	1	1	0	1
TRIOBP	Q9H2D6	hsa-miR-3130-5p	0.174823	10	Medium	1	0	1	1	0	1	1	1	0	1	0	0	1	1	1
SLC16A2	P36021	hsa-miR-3130-5p	0.174818	9	Medium	1	0	1	1	1	1	1	0	1	1	0	0	1	0	0
DCDC2	Q9UHG0	hsa-miR-3130-5p	0.174443	9	Medium	1	0	1	1	1	1	1	0	0	0	0	0	1	1	1
FAM117B	Q6P1L5	hsa-miR-3130-5p	0.174392	8	Medium	0	0	1	1	1	1	1	0	0	1	0	0	0	1	1
ZNF106	Q9H2Y7	hsa-miR-3130-5p	0.174195	8	Medium	0	0	1	1	1	1	1	0	0	1	0	0	1	0	1
LRTOMT	Q8WZ04	hsa-miR-3130-5p	0.174165	10	Medium	1	0	1	1	1	1	1	1	0	0	0	0	1	1	1
FGL2	Q14314	hsa-miR-3130-5p	0.17414	8	Medium	0	0	1	1	1	1	1	0	1	1	0	0	0	0	1
GAD2	Q05329	hsa-miR-3130-5p	0.174119	8	Medium	0	0	1	1	0	1	1	0	1	1	0	0	1	0	1
ORAI2	Q96SN7	hsa-miR-3130-5p	0.173784	9	Medium	1	0	1	1	1	1	1	0	0	0	0	0	1	1	1
SLC25A36	Q96CQ1	hsa-miR-3130-5p	0.173637	9	Medium	0	0	1	1	1	1	1	0	0	1	0	0	1	1	1
HAVCR1	Q96D42	hsa-miR-3130-5p	0.173363	8	Medium	0	0	1	1	1	1	1	0	0	1	0	0	1	1	0
TRMT10A	Q8TBZ6	hsa-miR-3130-5p	0.173307	9	Medium	0	0	1	1	0	1	1	0	1	1	0	0	1	1	1
KBTBD8	Q8NFY9	hsa-miR-3130-5p	0.173117	7	Medium	0	0	1	1	0	1	1	0	1	1	0	0	0	0	1
DIO2	Q92813	hsa-miR-3130-5p	0.172965	9	Medium	1	0	1	1	1	1	1	0	0	1	0	0	1	1	0
IL6ST	P40189	hsa-miR-3130-5p	0.172833	10	Medium	0	0	1	1	1	1	1	1	0	1	0	0	1	1	1
ZC4H2	Q9NQZ6	hsa-miR-3130-5p	0.172591	8	Medium	1	0	0	0	1	1	1	0	1	0	0	0	1	1	1
DCX	O43602	hsa-miR-3130-5p	0.172582	10	Medium	1	0	1	1	1	1	1	1	0	0	0	0	1	1	1
ACVR2B	Q13705	hsa-miR-3130-5p	0.172349	7	Medium	1	0	0	1	1	1	0	0	1	1	0	0	0	0	1
TMEM170B	Q5T4T1	hsa-miR-3130-5p	0.172012	8	Medium	1	0	1	1	0	1	1	0	0	1	1	0	0	0	1
RPL37	P61927	hsa-miR-3130-5p	0.171846	8	Medium	0	0	1	1	0	1	1	0	0	1	0	0	1	1	1
RIMS3	Q9UJD0	hsa-miR-3130-5p	0.171692	10	Medium	1	0	1	1	1	1	1	0	0	1	0	1	1	1	0
IL32	P24001	hsa-miR-3130-5p	0.171594	9	Medium	1	0	1	1	0	1	1	0	1	0	0	0	1	1	1
FOXL1	Q12952	hsa-miR-3130-5p	0.171568	7	Medium	0	0	1	1	0	1	1	0	0	1	0	0	0	1	1
BCL7B	Q9BQE9	hsa-miR-3130-5p	0.171532	9	Medium	1	0	0	1	1	1	1	0	0	1	1	0	1	0	1
AXIN2	Q9Y2T1	hsa-miR-3130-5p	0.171468	7	Medium	0	1	1	1	0	1	1	0	0	1	0	0	1	0	0
RAB31	Q13636	hsa-miR-3130-5p	0.171445	10	Medium	1	0	1	1	1	1	1	0	0	1	0	0	1	1	1
PTGS1	P23219	hsa-miR-3130-5p	0.171425	9	Medium	1	0	1	1	1	1	1	0	0	1	0	0	0	1	1
RALA	P11233	hsa-miR-3130-5p	0.171357	6	Medium	0	0	1	1	0	1	1	0	0	1	0	0	0	1	0
ZCCHC2	Q9C0B9	hsa-miR-3130-5p	0.171348	7	Medium	1	1	0	1	0	1	1	0	0	1	0	0	1	0	0
ARID3B	Q8IVW6	hsa-miR-3130-5p	0.171291	8	Medium	1	0	0	1	1	1	1	0	0	0	1	0	0	1	1
RASGRF1	Q13972	hsa-miR-3130-5p	0.17125	9	Medium	1	0	1	1	1	1	1	1	0	1	0	0	1	0	0
C2orf71	A6NGG8	hsa-miR-3130-5p	0.171237	9	Medium	1	0	1	1	1	1	1	0	0	1	0	0	0	1	1
BTNL8	Q6UX41	hsa-miR-3130-5p	0.171184	10	Medium	1	0	1	1	1	1	1	0	0	1	0	0	1	1	1
HMGA2	P52926	hsa-miR-3130-5p	0.171106	8	Medium	1	0	0	1	0	1	1	0	0	1	1	0	1	0	1
LRRC55	Q6ZSA7	hsa-miR-3130-5p	0.171098	9	Medium	1	0	1	1	0	1	1	0	1	1	0	0	0	1	1
TM9SF3	Q9HD45	hsa-miR-3130-5p	0.171064	7	Medium	0	0	1	1	1	1	1	0	0	1	0	0	0	0	1
RAB1B	Q9H0U4	hsa-miR-3130-5p	0.170951	8	Medium	1	0	0	1	0	1	1	0	0	1	1	0	1	0	1
OCRL	Q01968	hsa-miR-3130-5p	0.170801	10	Medium	1	0	1	1	1	1	1	1	0	1	0	0	0	1	1
GK5	Q6ZS86	hsa-miR-3130-5p	0.170745	9	Medium	0	0	1	1	1	1	1	0	0	1	0	0	1	1	1
TJP2	Q9UDY2	hsa-miR-3130-5p	0.170743	10	Medium	1	0	1	1	1	1	1	1	0	1	0	0	1	1	0
RNF125	Q96EQ8	hsa-miR-3130-5p	0.170544	9	Medium	0	0	1	1	1	1	1	0	0	1	0	0	1	1	1
MED31	Q9Y3C7	hsa-miR-3130-5p	0.170525	9	Medium	0	0	1	1	0	1	1	1	1	1	0	0	1	0	1
ZNF286A	Q9HBT8	hsa-miR-3130-5p	0.170344	9	Medium	0	0	1	1	0	1	1	1	0	1	0	0	1	1	1
DAZ2	Q13117	hsa-miR-3130-5p	0.170325	8	Medium	0	0	1	1	1	1	1	0	0	1	0	0	1	0	1
STK35	Q8TDR2	hsa-miR-3130-5p	0.170271	8	Medium	1	0	1	1	1	1	1	0	0	0	0	0	0	1	1
MFAP1	P55081	hsa-miR-3130-5p	0.170037	9	Medium	1	0	1	1	0	1	1	0	0	1	0	0	1	1	1
PLAU	P00749	hsa-miR-3130-5p	0.170028	7	Medium	0	0	1	1	0	1	1	0	0	1	1	0	1	0	0
NCR3LG1	Q68D85	hsa-miR-3130-5p	0.169876	6	Medium	0	0	1	0	0	1	1	0	0	1	0	0	1	0	1
NCBP2	P52298	hsa-miR-3130-5p	0.169789	10	Medium	1	0	1	1	0	1	1	1	0	1	0	0	1	1	1
HIC2	Q96JB3	hsa-miR-3130-5p	0.169545	7	Medium	1	0	1	1	0	1	1	0	0	0	0	0	0	1	1
DAZ4	Q86SG3	hsa-miR-3130-5p	0.169423	8	Medium	0	0	1	1	1	1	1	0	0	1	0	0	1	0	1
PCDHA4	Q9UN74	hsa-miR-3130-5p	0.168698	8	Medium	0	0	1	1	0	1	1	0	0	1	1	0	1	0	1
RBAK	Q9NYW8	hsa-miR-3130-5p	0.168525	9	Medium	1	0	1	1	0	1	1	0	0	1	0	0	1	1	1
ST8SIA3	O43173	hsa-miR-3130-5p	0.168115	9	Medium	1	0	1	1	1	1	1	0	0	1	0	0	1	1	0
YPEL2	Q96QA6	hsa-miR-3130-5p	0.168092	10	Medium	1	0	1	1	1	1	1	0	0	1	0	0	1	1	1
APOBEC3F	Q8IUX4	hsa-miR-3130-5p	0.167953	9	Medium	0	0	1	1	0	1	1	1	0	1	0	0	1	1	1
S100A7A	Q86SG5	hsa-miR-3130-5p	0.167912	11	Medium	1	0	1	1	0	1	1	1	0	1	0	1	1	1	1
BCL2L11	O43521	hsa-miR-3130-5p	0.167777	9	Medium	1	0	0	1	1	1	1	0	0	1	0	0	1	1	1
MICB	Q29980	hsa-miR-3130-5p	0.167753	9	Medium	1	0	1	1	0	1	1	0	0	1	0	0	1	1	1
PEAK1	Q9H792	hsa-miR-3130-5p	0.167598	8	Medium	0	0	1	1	0	1	1	0	0	1	0	0	1	1	1
PHLDB2	Q86SQ0	hsa-miR-3130-5p	0.167529	9	Medium	1	0	0	1	1	1	1	0	0	1	0	0	1	1	1
SPAG1	Q07617	hsa-miR-3130-5p	0.167144	9	Medium	1	0	1	1	1	1	1	0	0	0	0	0	1	1	1
C2CD2	Q9Y426	hsa-miR-3130-5p	0.167138	9	Medium	1	0	1	1	1	1	1	0	0	1	0	0	0	1	1
APC	P25054	hsa-miR-3130-5p	0.167117	7	Medium	0	0	0	1	0	1	1	0	0	1	1	0	1	0	1
OTUB2	Q96DC9	hsa-miR-3130-5p	0.166986	9	Medium	1	0	1	1	0	1	1	0	0	1	0	0	1	1	1
MCTP2	Q6DN12	hsa-miR-3130-5p	0.166944	9	Medium	1	0	0	1	1	1	1	1	0	1	0	0	1	0	1
CDON	Q4KMG0	hsa-miR-3130-5p	0.166936	7	Medium	1	0	1	0	1	1	1	0	0	0	0	0	1	1	0
FAM71F2	Q6NXP2	hsa-miR-3130-5p	0.166867	5	Medium	0	0	1	0	0	1	1	0	0	0	0	0	1	0	1
SLC25A34	Q6PIV7	hsa-miR-3130-5p	0.166757	10	Medium	1	0	1	1	1	1	1	0	0	1	0	1	0	1	1
ATP2A2	P16615	hsa-miR-3130-5p	0.166685	8	Medium	0	0	1	1	0	1	1	1	0	1	0	0	1	0	1
HEATR1	Q9H583	hsa-miR-3130-5p	0.166564	10	Medium	0	0	1	1	1	1	1	1	0	1	0	1	1	0	1
CHST6	Q9GZX3	hsa-miR-3130-5p	0.166441	9	Medium	1	0	0	1	1	1	1	0	1	0	0	0	1	1	1
RAB41	Q5JT25	hsa-miR-3130-5p	0.166439	9	Medium	0	0	1	1	0	1	1	1	0	1	0	0	1	1	1
AIFM2	Q9BRQ8	hsa-miR-3130-5p	0.166258	10	Medium	1	0	1	1	0	1	1	1	0	1	0	0	1	1	1
APOLD1	Q96LR9	hsa-miR-3130-5p	0.166166	9	Medium	0	0	1	1	1	1	1	0	0	1	0	0	1	1	1
PARD6B	Q9BYG5	hsa-miR-3130-5p	0.166161	9	Medium	0	0	1	1	1	1	1	1	0	1	0	0	1	0	1
ITGA3	P26006	hsa-miR-3130-5p	0.166101	8	Medium	1	0	1	1	0	1	1	0	0	0	1	0	1	0	1
TBX19	O60806	hsa-miR-3130-5p	0.165812	10	Medium	0	0	1	1	1	1	1	0	0	1	0	1	1	1	1
RS1	O15537	hsa-miR-3130-5p	0.165745	9	Medium	1	0	1	1	1	1	1	0	0	1	0	0	0	1	1
MAVS	Q7Z434	hsa-miR-3130-5p	0.165654	9	Medium	1	0	1	1	1	1	1	0	0	1	0	0	0	1	1
TESMIN	Q9Y4I5	hsa-miR-3130-5p	0.165628	8	Medium	0	0	1	1	0	1	1	0	0	1	0	0	1	1	1
CLMP	Q9H6B4	hsa-miR-3130-5p	0.165602	9	Medium	1	0	1	1	0	1	1	1	0	1	0	0	0	1	1
DLG3	Q92796	hsa-miR-3130-5p	0.165473	9	Medium	1	0	1	1	0	1	1	0	1	1	0	0	0	1	1
ST3GAL5	Q9UNP4	hsa-miR-3130-5p	0.165462	10	Medium	1	0	1	1	0	1	1	1	0	1	0	0	1	1	1
ZNF526	Q8TF50	hsa-miR-3130-5p	0.165444	9	Medium	1	0	1	1	0	1	1	1	0	1	0	0	0	1	1
PPP2R1B	P30154	hsa-miR-3130-5p	0.165353	9	Medium	1	0	1	1	0	1	1	0	0	1	0	0	1	1	1
ADAM28	Q9UKQ2	hsa-miR-3130-5p	0.165348	8	Medium	1	0	1	1	0	1	1	0	1	1	0	0	1	0	0
SLC24A3	Q9HC58	hsa-miR-3130-5p	0.165263	9	Medium	1	0	1	1	0	1	1	0	0	1	0	0	1	1	1
THUMPD3	Q9BV44	hsa-miR-3130-5p	0.16517	9	Medium	1	0	1	1	0	1	1	1	0	1	0	0	1	0	1
CALCOCO2	Q13137	hsa-miR-3130-5p	0.165168	8	Medium	0	0	1	1	1	1	1	0	0	1	0	0	1	1	0
CACFD1	Q9UGQ2	hsa-miR-3130-5p	0.165077	8	Medium	1	0	1	1	0	1	1	1	0	0	0	0	0	1	1
PAX1	P15863	hsa-miR-3130-5p	0.164977	10	Medium	1	0	1	1	1	1	1	0	0	1	0	0	1	1	1
KCNA7	Q96RP8	hsa-miR-3130-5p	0.164822	8	Medium	1	0	1	1	0	1	1	1	0	0	0	0	0	1	1
SLC1A2	P43004	hsa-miR-3130-5p	0.164776	9	Medium	1	0	1	1	1	1	1	0	0	0	0	0	1	1	1
ZER1	Q7Z7L7	hsa-miR-3130-5p	0.164626	8	Medium	0	0	1	1	0	1	1	0	0	1	1	0	1	0	1
ATOH8	Q96SQ7	hsa-miR-3130-5p	0.164624	9	Medium	1	0	0	1	1	1	1	0	0	1	0	0	1	1	1
SUPT3H	O75486	hsa-miR-3130-5p	0.164458	10	Medium	1	0	1	1	1	1	1	0	0	1	0	0	1	1	1
CS	O75390	hsa-miR-3130-5p	0.164456	8	Medium	1	0	1	1	0	1	1	0	0	1	0	0	1	1	0
EIF1AD	Q8N9N8	hsa-miR-3130-5p	0.164416	8	Medium	0	0	1	1	0	1	1	0	0	1	0	0	1	1	1
ZNF605	Q86T29	hsa-miR-3130-5p	0.164237	9	Medium	1	0	1	1	0	1	1	1	0	1	0	0	0	1	1
RELB	Q01201	hsa-miR-3130-5p	0.164235	7	Medium	1	0	0	1	0	1	1	0	0	0	1	0	1	0	1
DST	Q03001	hsa-miR-3130-5p	0.164177	6	Medium	0	0	1	0	1	1	1	0	0	0	1	0	1	0	0
RAB12	Q6IQ22	hsa-miR-3130-5p	0.164121	7	Medium	0	0	1	1	1	0	1	0	0	1	0	0	1	1	0
DBT	P11182	hsa-miR-3130-5p	0.164109	9	Medium	1	0	1	1	1	1	1	0	0	0	0	1	1	1	0
PATJ	Q8NI35	hsa-miR-3130-5p	0.164034	10	Medium	1	0	1	0	1	1	1	0	0	1	0	1	1	1	1
UBA52	P62987	hsa-miR-3130-5p	0.163983	9	Medium	0	0	1	1	1	1	1	1	0	1	0	0	1	0	1
MLF1	P58340	hsa-miR-3130-5p	0.163946	9	Medium	1	0	1	1	1	1	1	0	0	1	0	0	1	1	0
ARHGAP35	Q9NRY4	hsa-miR-3130-5p	0.163858	9	Medium	1	0	0	1	1	1	1	0	0	1	0	0	1	1	1
KPNA1	P52294	hsa-miR-3130-5p	0.163735	8	Medium	0	0	1	1	1	1	1	0	0	1	0	0	0	1	1
SLC4A7	Q9Y6M7	hsa-miR-3130-5p	0.16344	8	Medium	0	0	1	1	0	1	1	0	0	1	0	0	1	1	1
CFAP70	Q5T0N1	hsa-miR-3130-5p	0.163353	8	Medium	1	0	1	1	0	1	1	1	1	0	0	0	1	0	0
RUNX1T1	Q06455	hsa-miR-3130-5p	0.163301	5	Medium	0	1	0	0	1	1	1	0	0	0	0	0	1	0	0
ZNF445	P59923	hsa-miR-3130-5p	0.162958	9	Medium	1	0	1	1	1	1	1	0	0	1	0	0	1	0	1
AFF2	P51816	hsa-miR-3130-5p	0.162943	9	Medium	1	0	1	1	1	1	1	0	0	0	0	0	1	1	1
ABHD17B	Q5VST6	hsa-miR-3130-5p	0.162776	8	Medium	0	0	1	1	0	1	1	0	0	1	0	0	1	1	1
HEG1	Q9ULI3	hsa-miR-3130-5p	0.16261	10	Medium	1	0	1	1	1	1	1	1	0	0	0	0	1	1	1
MIER3	Q7Z3K6	hsa-miR-3130-5p	0.162593	9	Medium	1	0	1	1	0	1	1	0	0	1	0	0	1	1	1
FBXO45	P0C2W1	hsa-miR-3130-5p	0.162566	9	Medium	0	0	1	1	1	1	1	1	0	1	0	0	0	1	1
PHTF1	Q9UMS5	hsa-miR-3130-5p	0.162393	8	Medium	0	0	0	1	0	1	1	1	0	1	0	0	1	1	1
SLC44A5	Q8NCS7	hsa-miR-3130-5p	0.16239	7	Medium	1	0	1	0	0	1	1	0	0	0	0	1	1	0	1
IL20RA	Q9UHF4	hsa-miR-3130-5p	0.16229	9	Medium	1	0	1	1	0	1	1	0	0	1	0	0	1	1	1
CBWD5	Q5RIA9	hsa-miR-3130-5p	0.162232	7	Medium	0	0	0	1	0	1	1	0	0	1	0	0	1	1	1
H6PD	O95479	hsa-miR-3130-5p	0.162223	9	Medium	0	0	1	1	1	1	1	1	0	0	0	1	0	1	1
TET3	O43151	hsa-miR-3130-5p	0.161915	6	Medium	1	0	0	0	0	1	0	0	0	1	1	0	0	1	1
ATF5	Q9Y2D1	hsa-miR-3130-5p	0.161886	9	Medium	1	0	1	1	0	1	1	0	0	1	0	0	1	1	1
CCND2	P30279	hsa-miR-3130-5p	0.161853	9	Medium	0	0	1	1	1	1	1	1	0	0	0	0	1	1	1
NLRC5	Q86WI3	hsa-miR-3130-5p	0.161821	8	Medium	0	0	1	1	0	1	1	0	0	1	0	0	1	1	1
RIMS1	Q86UR5	hsa-miR-3130-5p	0.161587	5	Medium	0	1	0	0	1	1	1	0	0	0	0	0	1	0	0
SPATA18	Q8TC71	hsa-miR-3130-5p	0.161563	8	Medium	0	0	1	1	1	1	1	0	0	1	0	0	1	1	0
FOXK1	P85037	hsa-miR-3130-5p	0.16145	9	Medium	1	0	1	1	1	1	1	1	0	0	0	0	1	1	0
SNX5	Q9Y5X3	hsa-miR-3130-5p	0.16127	8	Medium	0	0	1	1	0	1	1	0	0	1	0	0	1	1	1
KLHL18	O94889	hsa-miR-3130-5p	0.161234	8	Medium	0	0	1	1	1	1	1	0	0	1	0	0	0	1	1
GPRIN3	Q6ZVF9	hsa-miR-3130-5p	0.161172	8	Medium	0	0	1	1	1	1	1	0	1	1	0	0	0	0	1
XPO7	Q9UIA9	hsa-miR-3130-5p	0.160976	9	Medium	1	0	0	1	0	1	1	0	0	1	1	0	1	1	1
RAB15	P59190	hsa-miR-3130-5p	0.160846	8	Medium	0	0	1	1	0	1	1	0	1	0	0	0	1	1	1
EPHA2	P29317	hsa-miR-3130-5p	0.160806	10	Medium	1	0	1	1	0	1	1	1	0	0	0	1	1	1	1
FCRL4	Q96PJ5	hsa-miR-3130-5p	0.160613	8	Medium	0	0	1	1	0	1	1	0	1	0	0	1	1	0	1
IL13RA1	P78552	hsa-miR-3130-5p	0.160542	9	Medium	0	0	1	1	1	1	1	0	0	1	0	0	1	1	1
GATAD2B	Q8WXI9	hsa-miR-3130-5p	0.160532	9	Medium	1	0	1	1	1	1	1	0	0	0	0	1	1	0	1
PEX26	Q7Z412	hsa-miR-3130-5p	0.160492	9	Medium	1	0	1	1	1	1	1	1	0	0	0	0	1	1	0
ERBB3	P21860	hsa-miR-3130-5p	0.16048	8	Medium	0	0	1	1	0	1	1	1	0	0	0	0	1	1	1
LGR4	Q9BXB1	hsa-miR-3130-5p	0.160383	9	Medium	1	0	0	1	1	1	1	0	0	1	0	0	1	1	1
ELAVL1	Q15717	hsa-miR-3130-5p	0.160368	9	Medium	1	0	1	1	0	1	1	0	0	1	0	0	1	1	1
CHCHD7	Q9BUK0	hsa-miR-3130-5p	0.160346	9	Medium	0	0	1	1	1	1	1	0	0	1	0	0	1	1	1
TIPARP	Q7Z3E1	hsa-miR-3130-5p	0.160301	10	Medium	1	0	1	1	1	1	1	0	0	1	0	0	1	1	1
FBLN2	P98095	hsa-miR-3130-5p	0.160297	9	Medium	1	0	1	1	0	1	1	0	0	1	0	0	1	1	1
SLC46A1	Q96NT5	hsa-miR-3130-5p	0.160061	10	Medium	1	0	1	1	1	1	1	0	0	1	0	0	1	1	1
ZBP1	Q9H171	hsa-miR-3130-5p	0.160008	9	Medium	0	0	1	1	1	1	1	0	0	1	0	0	1	1	1
MBP	P02686	hsa-miR-3130-5p	0.160003	10	Medium	1	0	1	1	1	1	1	0	0	1	0	0	1	1	1
LCA5	Q86VQ0	hsa-miR-3130-5p	0.159983	9	Medium	1	0	1	1	0	1	1	0	0	1	0	0	1	1	1
MID1	O15344	hsa-miR-3130-5p	0.159714	10	Medium	1	0	1	1	1	1	1	0	0	1	0	0	1	1	1
ZC3HAV1	Q7Z2W4	hsa-miR-3130-5p	0.159686	7	Medium	0	0	0	1	1	1	1	0	1	1	0	0	1	0	0
NDUFS1	P28331	hsa-miR-3130-5p	0.159653	9	Medium	1	0	1	1	1	1	1	0	0	1	0	0	1	1	0
RBM19	Q9Y4C8	hsa-miR-3130-5p	0.159578	9	Medium	0	0	1	1	1	1	1	1	0	1	0	0	1	0	1
OCLN	Q16625	hsa-miR-3130-5p	0.159521	9	Medium	0	0	1	1	1	1	1	0	0	1	0	0	1	1	1
ZNF689	Q96CS4	hsa-miR-3130-5p	0.159497	8	Medium	1	0	1	1	0	1	1	0	0	1	0	0	1	0	1
TMOD3	Q9NYL9	hsa-miR-3130-5p	0.159486	8	Medium	1	0	1	1	1	1	1	0	0	1	0	0	1	0	0
TRAK1	Q9UPV9	hsa-miR-3130-5p	0.159464	8	Medium	0	0	1	1	1	1	1	0	0	1	0	0	1	1	0
KBTBD12	Q3ZCT8	hsa-miR-3130-5p	0.159401	10	Medium	1	0	1	1	1	1	1	1	0	1	0	0	0	1	1
RGS9BP	Q6ZS82	hsa-miR-3130-5p	0.159353	9	Medium	1	0	1	1	0	1	1	0	0	1	0	0	1	1	1
CRTC1	Q6UUV9	hsa-miR-3130-5p	0.159166	9	Medium	1	0	1	1	1	1	1	0	0	0	0	0	1	1	1
TP53	P04637	hsa-miR-3130-5p	0.159158	9	Medium	1	0	1	1	1	1	1	0	0	1	0	0	1	0	1
RRM2B	Q7LG56	hsa-miR-3130-5p	0.159151	9	Medium	0	0	1	1	1	1	1	0	0	1	0	0	1	1	1
DPP10	Q8N608	hsa-miR-3130-5p	0.159118	8	Medium	0	0	1	1	1	1	1	0	0	1	0	0	1	1	0
MAST4	O15021	hsa-miR-3130-5p	0.15896	8	Medium	0	0	1	1	1	1	1	0	1	0	0	0	1	0	1
PRKAB2	O43741	hsa-miR-3130-5p	0.158936	9	Medium	1	0	1	1	0	1	1	0	0	1	0	1	0	1	1
SH3KBP1	Q96B97	hsa-miR-3130-5p	0.158913	7	Medium	0	0	0	1	0	1	1	0	0	1	1	0	1	0	1
JPH2	Q9BR39	hsa-miR-3130-5p	0.158903	10	Medium	1	0	1	1	0	1	1	1	0	1	0	0	1	1	1
ARF3	P61204	hsa-miR-3130-5p	0.158859	9	Medium	1	0	1	1	0	1	1	0	0	1	0	0	1	1	1
NR1I2	O75469	hsa-miR-3130-5p	0.158744	10	Medium	1	0	1	1	1	1	1	0	0	1	0	0	1	1	1
ILF2	Q12905	hsa-miR-3130-5p	0.158636	10	Medium	0	0	1	1	1	1	1	1	0	1	0	1	1	0	1
ZFHX3	Q15911	hsa-miR-3130-5p	0.158622	7	Medium	1	0	1	1	0	1	1	0	0	1	0	0	0	1	0
MTMR10	Q9NXD2	hsa-miR-3130-5p	0.158577	9	Medium	0	0	1	1	0	1	1	1	0	1	0	0	1	1	1
SEMA6A	Q9H2E6	hsa-miR-3130-5p	0.158503	9	Medium	0	0	1	1	1	1	1	1	0	0	0	0	1	1	1
RNF212	Q495C1	hsa-miR-3130-5p	0.158425	7	Medium	0	0	1	1	0	1	1	0	1	1	0	0	1	0	0
LPAR2	Q9HBW0	hsa-miR-3130-5p	0.158421	9	Medium	1	0	1	1	0	1	1	1	0	1	0	0	1	0	1
C14orf37	Q86TY3	hsa-miR-3130-5p	0.158394	9	Medium	1	0	1	1	0	1	1	1	0	1	0	0	1	1	0
SDE2	Q6IQ49	hsa-miR-3130-5p	0.158341	10	Medium	1	0	1	1	1	1	1	0	0	1	0	1	0	1	1
MYEF2	Q9P2K5	hsa-miR-3130-5p	0.158266	9	Medium	0	0	1	1	1	1	1	1	0	0	0	0	1	1	1
ZNF385B	Q569K4	hsa-miR-3130-5p	0.158055	9	Medium	0	0	1	1	1	1	1	0	0	1	0	0	1	1	1
RASGRP3	Q8IV61	hsa-miR-3130-5p	0.157981	10	Medium	1	0	1	1	1	1	1	0	0	1	0	0	1	1	1
GCNT2	Q8N0V5	hsa-miR-3130-5p	0.157864	9	Medium	1	0	1	1	1	1	1	0	0	1	0	0	1	1	0
OPCML	Q14982	hsa-miR-3130-5p	0.157831	8	Medium	1	0	0	1	0	1	1	0	0	1	0	0	1	1	1
ARHGEF38	Q9NXL2	hsa-miR-3130-5p	0.157777	8	Medium	1	0	1	0	0	1	1	0	1	1	0	0	1	0	1
KLF12	Q9Y4X4	hsa-miR-3130-5p	0.157647	8	Medium	0	0	1	1	1	1	1	1	0	0	0	0	0	1	1
SLC24A1	O60721	hsa-miR-3130-5p	0.157634	9	Medium	1	0	1	1	0	1	1	0	0	1	0	0	1	1	1
FOXD2	O60548	hsa-miR-3130-5p	0.157573	9	Medium	1	0	1	1	0	1	1	0	0	1	0	1	0	1	1
TMEM64	Q6YI46	hsa-miR-3130-5p	0.15757	8	Medium	0	0	1	1	1	1	1	0	0	1	0	0	1	1	0
NTRK2	Q16620	hsa-miR-3130-5p	0.157563	8	Medium	0	0	1	1	1	1	1	0	0	1	0	0	0	1	1
RAPGEF3	O95398	hsa-miR-3130-5p	0.157515	9	Medium	1	0	1	1	0	1	1	1	0	0	0	0	1	1	1
MRPL48	Q96GC5	hsa-miR-3130-5p	0.157509	8	Medium	0	0	1	1	0	1	1	0	1	1	0	0	1	0	1
REPS2	Q8NFH8	hsa-miR-3130-5p	0.157371	8	Medium	0	0	1	1	1	1	1	0	0	1	0	0	0	1	1
DHX33	Q9H6R0	hsa-miR-3130-5p	0.157325	8	Medium	0	0	1	1	0	1	1	0	1	1	0	0	1	0	1
AKNA	Q7Z591	hsa-miR-3130-5p	0.157307	9	Medium	1	0	1	1	1	1	1	0	0	0	0	0	1	1	1
HEY1	Q9Y5J3	hsa-miR-3130-5p	0.157258	8	Medium	0	0	1	1	1	1	1	0	0	1	0	0	1	0	1
NSF	P46459	hsa-miR-3130-5p	0.157238	8	Medium	0	0	0	1	1	1	1	0	1	1	0	0	1	0	1
PHF21B	Q96EK2	hsa-miR-3130-5p	0.157235	8	Medium	0	0	1	1	0	1	1	0	0	1	0	0	1	1	1
CCDC83	Q8IWF9	hsa-miR-3130-5p	0.156999	5	Medium	0	0	1	0	0	1	1	0	0	0	0	0	1	0	1
GALNT6	Q8NCL4	hsa-miR-3130-5p	0.156903	9	Medium	0	0	1	1	1	1	1	0	0	1	0	0	1	1	1
ACKR4	Q9NPB9	hsa-miR-3130-5p	0.156896	9	Medium	1	0	1	1	0	1	1	0	1	0	0	0	1	1	1
KIAA1522	Q9P206	hsa-miR-3130-5p	0.156769	10	Medium	1	0	1	1	1	1	1	0	0	0	0	1	1	1	1
DAZ3	Q9NR90	hsa-miR-3130-5p	0.156316	7	Medium	0	0	1	1	0	1	1	0	0	1	0	0	1	0	1
GOLGA1	Q92805	hsa-miR-3130-5p	0.156256	9	Medium	0	0	1	1	1	1	1	0	0	1	0	0	1	1	1
IKBKB	O14920	hsa-miR-3130-5p	0.156135	8	Medium	0	0	1	1	0	1	1	0	0	1	0	0	1	1	1
ASH1L	Q9NR48	hsa-miR-3130-5p	0.15612	8	Medium	0	0	1	1	0	1	1	0	0	1	0	1	1	1	0
TMEM256	Q8N2U0	hsa-miR-3130-5p	0.155947	6	Medium	0	0	1	1	0	1	1	0	0	0	0	0	1	0	1
WNT7B	P56706	hsa-miR-3130-5p	0.15594	9	Medium	1	0	1	1	1	1	1	0	0	1	0	0	1	0	1
PML	P29590	hsa-miR-3130-5p	0.155925	9	Medium	1	0	1	1	0	1	1	0	0	1	0	0	1	1	1
ABHD2	P08910	hsa-miR-3130-5p	0.155849	9	Medium	1	0	1	1	0	1	1	0	0	1	0	0	1	1	1
RFX4	Q33E94	hsa-miR-3130-5p	0.155757	9	Medium	1	0	1	1	0	1	1	0	0	1	0	0	1	1	1
ZNF41	P51814	hsa-miR-3130-5p	0.155755	7	Medium	0	0	1	1	1	1	1	0	0	0	0	0	1	0	1
KCNJ12	Q14500	hsa-miR-3130-5p	0.155735	8	Medium	1	0	1	1	0	1	1	0	0	1	0	0	0	1	1
PERP	Q96FX8	hsa-miR-3130-5p	0.155702	9	Medium	1	0	1	1	1	1	1	1	0	1	0	0	0	0	1
CDK19	Q9BWU1	hsa-miR-3130-5p	0.155521	9	Medium	1	0	1	1	1	1	1	0	0	0	0	0	1	1	1
PKD2	Q13563	hsa-miR-3130-5p	0.15547	8	Medium	0	0	1	1	0	1	1	0	0	1	0	0	1	1	1
SLC31A1	O15431	hsa-miR-3130-5p	0.155423	7	Medium	0	0	1	1	0	1	1	0	0	1	0	0	0	1	1
EFHD1	Q9BUP0	hsa-miR-3130-5p	0.155391	9	Medium	1	0	1	1	1	1	1	0	0	1	0	0	1	1	0
FAM53C	Q9NYF3	hsa-miR-3130-5p	0.155255	10	Medium	1	0	1	1	1	1	1	1	0	1	0	0	1	0	1
PM20D2	Q8IYS1	hsa-miR-3130-5p	0.155241	8	Medium	0	0	1	1	1	1	1	0	0	1	0	0	0	1	1
TYW5	A2RUC4	hsa-miR-3130-5p	0.155105	8	Medium	0	0	1	1	0	1	1	0	0	1	0	0	1	1	1
SNED1	Q8TER0	hsa-miR-3130-5p	0.155035	9	Medium	1	0	0	1	1	1	1	1	0	1	0	0	1	1	0
DBF4	Q9UBU7	hsa-miR-3130-5p	0.155004	9	Medium	1	0	0	1	1	1	1	1	0	0	0	0	1	1	1
GATC	O43716	hsa-miR-3130-5p	0.154974	8	Medium	1	0	1	1	0	1	1	0	0	1	0	0	1	0	1
DPP6	P42658	hsa-miR-3130-5p	0.154917	9	Medium	0	0	1	1	1	1	1	0	0	1	0	0	1	1	1
CMTR1	Q8N1G2	hsa-miR-3130-5p	0.154877	8	Medium	0	0	1	1	1	1	1	0	0	1	0	0	1	1	0
HS6ST2	Q96MM7	hsa-miR-3130-5p	0.154727	9	Medium	1	0	1	1	1	1	1	0	0	1	0	0	1	1	0
MUC13	Q9H3R2	hsa-miR-3130-5p	0.15468	9	Medium	1	0	0	1	1	1	1	1	0	0	0	0	1	1	1
EVI5	O60447	hsa-miR-3130-5p	0.154673	9	Medium	0	0	1	1	1	1	1	0	0	1	0	1	0	1	1
GOLPH3L	Q9H4A5	hsa-miR-3130-5p	0.154673	8	Medium	0	0	1	1	1	1	1	0	0	1	0	0	0	1	1
KLB	Q86Z14	hsa-miR-3130-5p	0.154406	7	Medium	0	0	1	1	0	1	1	0	1	1	0	0	0	0	1
TPP1	O14773	hsa-miR-3130-5p	0.154216	9	Medium	1	0	1	1	0	1	1	1	0	1	0	0	1	0	1
DVL2	O14641	hsa-miR-3130-5p	0.154177	9	Medium	1	0	1	1	0	1	1	1	0	0	0	0	1	1	1
BATF2	Q8N1L9	hsa-miR-3130-5p	0.15416	8	Medium	0	0	1	1	0	1	1	0	0	1	0	0	1	1	1
BIRC5	O15392	hsa-miR-3130-5p	0.154058	9	Medium	1	0	1	1	0	1	1	0	0	1	0	0	1	1	1
KMT5A	Q9NQR1	hsa-miR-3130-5p	0.154036	8	Medium	0	0	1	1	0	1	1	0	0	1	0	0	1	1	1
COX19	Q49B96	hsa-miR-3130-5p	0.153846	9	Medium	0	0	1	1	1	1	1	0	1	1	0	0	1	0	1
RSL1D1	O76021	hsa-miR-3130-5p	0.153822	8	Medium	1	0	1	1	0	1	1	0	0	1	0	0	1	1	0
NME2	P22392	hsa-miR-3130-5p	0.153822	8	Medium	1	0	1	1	0	1	1	0	0	1	0	0	1	0	1
CWC25	Q9NXE8	hsa-miR-3130-5p	0.153773	7	Medium	0	0	0	1	0	1	1	0	1	1	0	0	1	0	1
GPR26	Q8NDV2	hsa-miR-3130-5p	0.153579	9	Medium	1	0	1	1	1	1	1	1	0	1	0	0	0	0	1
RHOG	P84095	hsa-miR-3130-5p	0.153558	8	Medium	1	0	1	1	0	0	1	0	1	1	0	0	1	0	1
TMOD2	Q9NZR1	hsa-miR-3130-5p	0.153545	9	Medium	1	0	1	1	1	1	1	1	0	0	0	0	1	0	1
CBWD1	Q9BRT8	hsa-miR-3130-5p	0.153369	7	Medium	0	0	0	1	0	1	1	1	0	1	0	0	1	1	0
RNASE13	Q5GAN3	hsa-miR-3130-5p	0.153273	9	Medium	1	0	1	1	1	0	1	0	0	1	0	0	1	1	1
SHE	Q5VZ18	hsa-miR-3130-5p	0.153262	10	Medium	0	0	1	1	1	1	1	0	0	1	0	1	1	1	1
STC2	O76061	hsa-miR-3130-5p	0.153247	7	Medium	0	0	1	1	0	1	1	0	0	0	1	0	1	0	1
KCNN4	O15554	hsa-miR-3130-5p	0.153238	9	Medium	1	0	1	1	0	1	1	1	0	1	0	0	1	0	1
NOS1	P29475	hsa-miR-3130-5p	0.153229	6	Medium	1	0	1	0	0	1	1	0	0	1	1	0	0	0	0
MRPS18A	Q9NVS2	hsa-miR-3130-5p	0.153186	9	Medium	1	0	1	1	0	1	1	0	0	1	0	0	1	1	1
CITED4	Q96RK1	hsa-miR-3130-5p	0.153012	7	Medium	0	0	1	1	0	1	1	0	1	0	0	0	1	0	1
TPCN2	Q8NHX9	hsa-miR-3130-5p	0.152994	9	Medium	1	0	0	1	1	1	1	0	0	1	0	0	1	1	1
TRIM7	Q9C029	hsa-miR-3130-5p	0.152969	8	Medium	1	0	1	1	0	1	1	0	0	1	0	0	1	0	1
SAMD8	Q96LT4	hsa-miR-3130-5p	0.152883	8	Medium	0	0	1	1	1	1	1	0	0	1	0	0	1	0	1
HPSE2	Q8WWQ2	hsa-miR-3130-5p	0.15287	8	Medium	0	0	1	1	1	1	1	0	1	0	0	0	1	0	1
UBN2	Q6ZU65	hsa-miR-3130-5p	0.152818	9	Medium	0	0	1	1	1	1	1	0	0	1	0	0	1	1	1
TLR7	Q9NYK1	hsa-miR-3130-5p	0.152796	9	Medium	1	0	1	1	1	1	1	0	0	1	0	0	1	1	0
FBXL2	Q9UKC9	hsa-miR-3130-5p	0.152753	9	Medium	0	0	1	1	1	1	1	0	0	1	0	0	1	1	1
ZNF555	Q8NEP9	hsa-miR-3130-5p	0.152751	9	Medium	0	0	1	1	1	1	1	1	0	1	0	0	1	0	1
PODNL1	Q6PEZ8	hsa-miR-3130-5p	0.15272	8	Medium	1	0	0	1	0	1	1	0	1	0	0	0	1	1	1
SPRY4	Q9C004	hsa-miR-3130-5p	0.152697	9	Medium	1	0	1	1	1	1	1	0	0	0	0	0	1	1	1
NCALD	P61601	hsa-miR-3130-5p	0.152643	10	Medium	1	0	1	1	1	1	1	1	0	0	0	0	1	1	1
TOR1AIP2	Q8NFQ8	hsa-miR-3130-5p	0.152542	9	Medium	0	0	1	1	1	1	1	1	0	1	0	1	0	0	1
ZNF70	Q9UC06	hsa-miR-3130-5p	0.15251	7	Medium	1	0	1	1	0	0	1	0	0	1	0	0	0	1	1
FAM160B1	Q5W0V3	hsa-miR-3130-5p	0.152387	7	Medium	0	0	0	1	0	1	1	0	0	1	0	0	1	1	1
SOX6	P35712	hsa-miR-3130-5p	0.152379	7	Medium	0	0	1	1	0	1	1	0	0	1	0	0	1	0	1
VCL	P18206	hsa-miR-3130-5p	0.152368	9	Medium	0	0	1	1	1	1	1	1	0	1	0	0	1	0	1
DNHD1	Q96M86	hsa-miR-3130-5p	0.152318	9	Medium	1	0	1	1	0	1	1	0	0	1	0	0	1	1	1
ZNF449	Q6P9G9	hsa-miR-3130-5p	0.15231	8	Medium	0	0	1	1	0	1	1	0	1	1	0	0	1	0	1
MARK4	Q96L34	hsa-miR-3130-5p	0.152279	9	Medium	0	0	1	1	1	1	1	1	0	1	0	0	1	0	1
ZDHHC18	Q9NUE0	hsa-miR-3130-5p	0.152043	9	Medium	0	0	1	1	1	1	1	0	0	1	0	1	1	1	0
FECH	P22830	hsa-miR-3130-5p	0.15199	7	Medium	0	0	0	1	1	1	0	1	1	0	0	0	1	0	1
ANKRD46	Q86W74	hsa-miR-3130-5p	0.151737	9	Medium	0	0	1	1	1	1	1	0	0	1	0	0	1	1	1
STMN1	P16949	hsa-miR-3130-5p	0.151688	7	Medium	0	0	1	1	0	1	1	0	0	1	0	0	1	1	0
NDST1	P52848	hsa-miR-3130-5p	0.151581	9	Medium	1	0	1	1	1	1	1	0	0	0	0	0	1	1	1
ISM1	B1AKI9	hsa-miR-3130-5p	0.151495	8	Medium	0	0	1	1	0	1	1	0	0	1	0	0	1	1	1
NOTCH2	Q04721	hsa-miR-3130-5p	0.15141	9	Medium	0	0	1	1	1	1	1	0	0	1	0	1	1	0	1
ATRNL1	Q5VV63	hsa-miR-3130-5p	0.15134	9	Medium	1	0	1	1	1	1	1	0	0	0	0	0	1	1	1
PPARA	Q07869	hsa-miR-3130-5p	0.151226	9	Medium	1	0	1	1	1	1	1	0	0	0	0	0	1	1	1
GLYR1	Q49A26	hsa-miR-3130-5p	0.151204	9	Medium	1	0	1	1	1	1	1	0	0	0	0	0	1	1	1
DTX4	Q9Y2E6	hsa-miR-3130-5p	0.151093	9	Medium	1	0	1	1	1	1	1	0	0	1	0	0	0	1	1
GPATCH2L	Q9NWQ4	hsa-miR-3130-5p	0.150887	8	Medium	1	0	1	1	0	1	1	0	0	0	0	0	1	1	1
MAGEB3	O15480	hsa-miR-3130-5p	0.150756	9	Medium	1	0	1	1	0	1	1	0	0	1	0	0	1	1	1
ESR1	P03372	hsa-miR-3130-5p	0.150721	9	Medium	1	0	1	1	1	1	1	0	0	1	0	0	1	0	1
GPCPD1	Q9NPB8	hsa-miR-3130-5p	0.150698	8	Medium	0	0	1	1	1	1	1	0	0	1	0	0	1	0	1
LAPTM5	Q13571	hsa-miR-3130-5p	0.150656	10	Medium	1	0	1	1	0	1	1	1	0	1	0	1	1	0	1
TOMM20	Q15388	hsa-miR-3130-5p	0.150352	9	Medium	1	0	1	1	1	1	1	0	0	1	0	1	0	1	0
PDE4C	Q08493	hsa-miR-3130-5p	0.150317	8	Medium	1	0	0	1	1	1	1	0	0	0	0	0	1	1	1
PCK1	P35558	hsa-miR-3130-5p	0.150287	7	Medium	0	0	1	1	0	1	1	0	1	1	0	0	0	0	1
MIP	P30301	hsa-miR-3130-5p	0.15021	8	Medium	1	0	1	1	0	1	1	0	1	0	0	0	1	0	1
ZNF35	P13682	hsa-miR-3130-5p	0.150156	9	Medium	1	0	1	1	0	1	1	0	0	1	0	0	1	1	1
TMEM50A	O95807	hsa-miR-3130-5p	0.150142	9	Medium	0	0	1	1	0	1	1	0	0	1	0	1	1	1	1
MACC1	Q6ZN28	hsa-miR-3130-5p	0.150041	8	Medium	0	0	1	1	1	1	1	0	0	1	0	0	1	0	1
SLC7A10	Q9NS82	hsa-miR-3130-5p	0.149923	8	Medium	1	0	0	1	0	1	1	1	0	0	0	0	1	1	1
GSTM3	P21266	hsa-miR-3130-5p	0.149832	9	Medium	0	0	1	1	0	1	1	0	0	1	0	1	1	1	1
ARID5A	Q03989	hsa-miR-3130-5p	0.149793	8	Medium	1	0	1	1	0	1	1	0	0	0	0	0	1	1	1
TRIM10	Q9UDY6	hsa-miR-3130-5p	0.149779	9	Medium	1	0	1	1	1	1	1	1	0	0	0	0	1	0	1
STK38	Q15208	hsa-miR-3130-5p	0.149779	8	Medium	1	0	1	1	1	1	1	0	0	1	0	0	0	1	0
LRP2	P98164	hsa-miR-3130-5p	0.149604	8	Medium	0	0	1	1	1	1	1	0	0	1	0	0	1	0	1
AGPAT4	Q9NRZ5	hsa-miR-3130-5p	0.149582	9	Medium	1	0	1	1	1	1	1	0	0	1	0	0	1	1	0
MAPT	P10636	hsa-miR-3130-5p	0.149504	9	Medium	1	0	0	1	1	1	1	1	0	0	0	0	1	1	1
CCDC3	Q9BQI4	hsa-miR-3130-5p	0.1494	9	Medium	1	0	0	1	1	1	1	0	0	1	0	0	1	1	1
CAPN13	Q6MZZ7	hsa-miR-3130-5p	0.149397	9	Medium	1	0	1	1	0	1	1	0	0	1	0	0	1	1	1
RPL28	P46779	hsa-miR-3130-5p	0.149348	9	Medium	1	0	1	1	0	1	1	1	0	0	0	0	1	1	1
CDC42BPA	Q5VT25	hsa-miR-3130-5p	0.149222	9	Medium	0	0	1	1	1	1	1	0	0	0	0	1	1	1	1
PRR16	Q569H4	hsa-miR-3130-5p	0.149185	8	Medium	0	0	1	1	1	1	1	0	0	1	0	0	1	1	0
LRP2BP	Q9P2M1	hsa-miR-3130-5p	0.148946	7	Medium	0	0	1	1	0	1	1	0	0	1	0	0	1	1	0
HTR3A	P46098	hsa-miR-3130-5p	0.148888	7	Medium	0	0	0	1	0	1	1	0	1	0	0	0	1	1	1
AAK1	Q2M2I8	hsa-miR-3130-5p	0.14887	8	Medium	1	0	0	1	0	1	1	1	1	0	0	0	1	0	1
GLYAT	Q6IB77	hsa-miR-3130-5p	0.148843	8	Medium	0	0	0	1	1	1	0	0	1	1	0	0	1	1	1
DAZ1	Q9NQZ3	hsa-miR-3130-5p	0.148792	7	Medium	0	0	1	1	0	1	1	0	0	1	0	0	1	0	1
NEDD8	Q15843	hsa-miR-3130-5p	0.148774	9	Medium	1	0	1	1	0	1	1	0	0	1	0	0	1	1	1
FAM213B	Q8TBF2	hsa-miR-3130-5p	0.148772	10	Medium	1	0	1	1	0	1	1	0	0	1	0	1	1	1	1
SUPT16H	Q9Y5B9	hsa-miR-3130-5p	0.148755	7	Medium	0	0	1	1	0	1	1	0	1	0	0	0	1	0	1
KPNA6	O60684	hsa-miR-3130-5p	0.148658	8	Medium	0	0	1	1	1	1	1	0	0	1	0	1	0	1	0
KIAA1210	Q9ULL0	hsa-miR-3130-5p	0.148522	8	Medium	1	0	1	1	1	1	1	0	0	1	0	0	0	1	0
DSC1	Q08554	hsa-miR-3130-5p	0.148459	9	Medium	1	0	1	1	1	1	1	0	0	1	0	0	1	1	0
GUCD1	Q96NT3	hsa-miR-3130-5p	0.148288	9	Medium	1	0	1	1	1	1	1	0	0	0	0	0	1	1	1
MPP1	Q00013	hsa-miR-3130-5p	0.148143	7	Medium	0	0	1	1	0	1	1	0	0	1	0	0	1	1	0
TMX2	Q9Y320	hsa-miR-3130-5p	0.148131	9	Medium	1	0	0	1	1	1	1	0	0	1	0	0	1	1	1
PTPRB	P23467	hsa-miR-3130-5p	0.148103	8	Medium	0	0	1	1	1	1	1	0	0	1	0	0	1	0	1
SMG6	Q86US8	hsa-miR-3130-5p	0.148097	10	Medium	1	0	1	1	1	1	1	0	0	1	0	0	1	1	1
ULK2	Q8IYT8	hsa-miR-3130-5p	0.148084	8	Medium	0	0	1	1	0	1	1	0	0	1	0	0	1	1	1
ANKS6	Q68DC2	hsa-miR-3130-5p	0.147979	9	Medium	0	0	1	1	1	1	1	0	0	1	0	0	1	1	1
C10orf25	Q5T742	hsa-miR-3130-5p	0.147976	8	Medium	0	0	1	1	0	1	1	1	0	1	0	0	0	1	1
CCDC58	Q4VC31	hsa-miR-3130-5p	0.147857	7	Medium	0	0	1	1	0	1	1	0	1	0	0	0	1	0	1
TMEM169	Q96HH4	hsa-miR-3130-5p	0.147787	8	Medium	0	0	1	1	0	1	1	0	0	1	0	0	1	1	1
MEGF10	Q96KG7	hsa-miR-3130-5p	0.147737	8	Medium	0	0	1	1	1	1	1	0	0	1	0	0	1	0	1
HELZ	P42694	hsa-miR-3130-5p	0.147669	8	Medium	0	0	1	1	1	1	1	0	0	0	0	0	1	1	1
HNRNPU	Q00839	hsa-miR-3130-5p	0.147558	9	Medium	0	0	1	1	1	1	1	1	0	1	0	0	1	1	0
ZNF264	O43296	hsa-miR-3130-5p	0.147534	9	Medium	1	0	1	1	1	1	1	0	0	0	0	0	1	1	1
PTPRT	O14522	hsa-miR-3130-5p	0.147494	8	Medium	1	0	1	1	1	1	1	0	0	0	0	0	0	1	1
FBXO40	Q9UH90	hsa-miR-3130-5p	0.147476	7	Medium	0	0	1	1	1	1	1	0	0	0	0	0	0	1	1
RGL1	Q9NZL6	hsa-miR-3130-5p	0.147453	8	Medium	0	0	1	1	0	1	1	0	0	1	0	1	0	1	1
JMJD1C	Q15652	hsa-miR-3130-5p	0.147387	4	Medium	0	0	1	0	0	0	1	0	0	0	1	0	1	0	0
NAIP	Q13075	hsa-miR-3130-5p	0.147295	9	Medium	1	0	0	1	1	1	1	0	0	1	0	0	1	1	1
EID2B	Q96D98	hsa-miR-3130-5p	0.147168	7	Medium	0	0	1	1	1	1	1	0	1	0	0	0	0	0	1
PLIN5	Q00G26	hsa-miR-3130-5p	0.147133	9	Medium	1	0	1	1	0	1	1	0	0	1	0	0	1	1	1
RTP1	P59025	hsa-miR-3130-5p	0.147084	8	Medium	0	0	1	1	0	1	1	0	1	1	0	0	1	0	1
R3HDML	Q9H3Y0	hsa-miR-3130-5p	0.146917	7	Medium	0	0	1	1	0	0	1	0	1	1	0	0	1	1	0
SMIM5	Q71RC9	hsa-miR-3130-5p	0.14685	8	Medium	1	0	1	1	0	1	1	0	0	1	0	0	1	0	1
GABRB3	P28472	hsa-miR-3130-5p	0.14675	8	Medium	0	0	1	1	1	1	1	0	0	1	0	0	1	1	0
TCTA	P57738	hsa-miR-3130-5p	0.146655	8	Medium	0	0	1	1	0	1	1	0	0	1	0	0	1	1	1
TTC31	Q49AM3	hsa-miR-3130-5p	0.146479	8	Medium	0	0	1	1	1	1	1	0	0	1	0	0	1	1	0
CMIP	Q8IY22	hsa-miR-3130-5p	0.146156	9	Medium	0	0	1	1	0	1	1	1	0	1	0	0	1	1	1
HIF1AN	Q9NWT6	hsa-miR-3130-5p	0.14615	9	Medium	1	0	1	1	1	1	1	0	0	1	0	0	1	1	0
KDM2A	Q9Y2K7	hsa-miR-3130-5p	0.146043	8	Medium	0	0	1	1	1	1	1	0	0	1	0	0	1	1	0
NEMP1	O14524	hsa-miR-3130-5p	0.14593	8	Medium	1	0	1	1	0	1	1	0	0	1	0	0	1	1	0
ZNF286B	P0CG31	hsa-miR-3130-5p	0.145816	8	Medium	0	0	1	1	1	1	1	1	0	1	0	0	0	0	1
SUB1	P53999	hsa-miR-3130-5p	0.145657	8	Medium	0	0	1	1	0	1	1	0	1	1	0	0	1	0	1
ZNF317	Q96PQ6	hsa-miR-3130-5p	0.145614	9	Medium	1	0	0	1	1	1	1	0	0	1	0	0	1	1	1
TMEM245	Q9H330	hsa-miR-3130-5p	0.145609	7	Medium	0	0	1	1	1	1	1	0	0	0	0	0	1	1	0
JMJD4	Q9H9V9	hsa-miR-3130-5p	0.145485	9	Medium	0	0	1	1	0	1	1	0	0	1	0	1	1	1	1
FAM218A	Q96MZ4	hsa-miR-3130-5p	0.145446	8	Medium	0	0	1	1	1	1	1	0	0	1	0	0	1	0	1
NECTIN1	Q15223	hsa-miR-3130-5p	0.145374	8	Medium	1	0	1	1	0	1	1	1	0	0	0	0	0	1	1
SV2A	Q7L0J3	hsa-miR-3130-5p	0.145192	6	Medium	0	1	0	0	1	1	1	0	0	0	0	1	1	0	0
IFFO2	Q5TF58	hsa-miR-3130-5p	0.145171	9	Medium	1	0	1	1	0	1	1	0	0	1	0	1	1	0	1
FXN	Q16595	hsa-miR-3130-5p	0.145153	9	Medium	1	0	1	1	1	1	1	0	0	1	0	0	1	0	1
BMPR1B	O00238	hsa-miR-3130-5p	0.144969	8	Medium	0	0	1	1	1	1	1	0	0	1	0	0	1	0	1
ZDHHC3	Q9NYG2	hsa-miR-3130-5p	0.144961	9	Medium	1	0	1	1	1	1	1	0	0	0	0	0	1	1	1
MXD4	Q14582	hsa-miR-3130-5p	0.144861	9	Medium	1	0	1	1	1	1	1	0	0	0	0	0	1	1	1
DUSP4	Q13115	hsa-miR-3130-5p	0.144843	8	Medium	1	0	1	0	1	1	1	1	0	1	0	0	0	0	1
TMBIM4	Q9HC24	hsa-miR-3130-5p	0.144768	8	Medium	1	0	1	1	0	1	1	0	0	0	0	0	1	1	1
CAVIN1	Q6NZI2	hsa-miR-3130-5p	0.144745	8	Medium	1	0	1	1	0	1	1	1	0	0	0	0	0	1	1
GPAT4	Q86UL3	hsa-miR-3130-5p	0.144545	8	Medium	1	0	1	1	0	1	1	1	0	0	0	0	1	0	1
MEF2D	Q14814	hsa-miR-3130-5p	0.14439	10	Medium	1	0	1	1	0	1	1	1	0	0	0	1	1	1	1
TSG101	Q99816	hsa-miR-3130-5p	0.144375	3	Medium	0	1	0	0	0	1	0	0	0	0	0	0	1	0	0
DFNA5	O60443	hsa-miR-3130-5p	0.144316	7	Medium	0	0	1	1	1	1	1	0	0	0	0	0	1	1	0
NAXD	Q8IW45	hsa-miR-3130-5p	0.144311	9	Medium	1	0	0	1	1	1	1	0	0	1	0	0	1	1	1
LAMC2	Q13753	hsa-miR-3130-5p	0.144309	9	Medium	0	0	1	1	1	1	1	0	0	1	0	1	1	0	1
AMMECR1	Q9Y4X0	hsa-miR-3130-5p	0.144252	7	Medium	0	0	1	1	1	1	1	0	0	1	0	0	0	0	1
PAX5	Q02548	hsa-miR-3130-5p	0.144246	9	Medium	1	0	1	1	0	1	1	1	0	1	0	0	1	0	1
EPG5	Q9HCE0	hsa-miR-3130-5p	0.144186	9	Medium	1	0	1	1	1	1	1	0	0	1	0	0	1	0	1
GALNT4	Q8N4A0	hsa-miR-3130-5p	0.144177	7	Medium	0	0	1	1	1	1	1	0	0	1	0	0	0	0	1
C5orf63	A6NC05	hsa-miR-3130-5p	0.144143	8	Medium	0	0	1	1	1	1	1	1	0	0	0	0	1	0	1
UROC1	Q96N76	hsa-miR-3130-5p	0.144103	9	Medium	1	0	0	1	1	1	1	1	0	0	0	0	1	1	1
HPCAL4	Q9UM19	hsa-miR-3130-5p	0.144082	9	Medium	1	0	1	1	1	1	1	1	0	0	0	1	0	0	1
XYLT1	Q86Y38	hsa-miR-3130-5p	0.144059	9	Medium	1	0	1	1	1	1	1	0	0	1	0	0	0	1	1
KLRD1	Q13241	hsa-miR-3130-5p	0.144032	9	Medium	1	0	1	1	1	1	1	0	0	1	0	0	1	0	1
S100PBP	Q96BU1	hsa-miR-3130-5p	0.144017	9	Medium	0	0	1	1	0	1	1	1	0	1	0	1	1	0	1
SRSF12	Q8WXF0	hsa-miR-3130-5p	0.143953	9	Medium	1	0	1	1	1	1	1	0	0	1	0	0	1	1	0
CD164	Q04900	hsa-miR-3130-5p	0.143929	8	Medium	0	0	1	1	1	1	1	0	0	1	0	0	1	1	0
ENY2	Q9NPA8	hsa-miR-3130-5p	0.143924	8	Medium	0	0	1	1	1	1	1	0	0	1	0	0	1	0	1
EPB41L4A	Q9HCS5	hsa-miR-3130-5p	0.143872	7	Medium	0	0	1	1	1	1	1	0	0	0	0	0	0	1	1
SLC22A11	Q9NSA0	hsa-miR-3130-5p	0.143855	9	Medium	1	0	1	1	0	1	1	0	0	1	0	0	1	1	1
CCSER2	Q9H7U1	hsa-miR-3130-5p	0.143829	7	Medium	0	0	1	1	1	1	1	0	0	0	0	0	1	0	1
KCNJ2	P63252	hsa-miR-3130-5p	0.143733	7	Medium	0	0	1	1	0	1	1	0	0	1	0	0	0	1	1
MROH9	Q5TGP6	hsa-miR-3130-5p	0.14369	7	Medium	1	0	0	1	0	1	1	0	1	1	0	0	1	0	0
CLN8	Q9UBY8	hsa-miR-3130-5p	0.143671	8	Medium	0	0	1	1	1	1	1	0	0	0	0	0	1	1	1
ANXA8	P13928	hsa-miR-3130-5p	0.143628	9	Medium	1	0	1	1	0	1	1	0	0	1	0	0	1	1	1
NRIP2	Q9BQI9	hsa-miR-3130-5p	0.14358	8	Medium	1	0	1	1	0	1	1	0	0	0	0	0	1	1	1
BMF	Q96LC9	hsa-miR-3130-5p	0.143517	8	Medium	1	0	1	1	0	1	1	0	0	0	0	0	1	1	1
GFRA3	O60609	hsa-miR-3130-5p	0.143506	9	Medium	1	0	1	1	0	1	1	0	0	1	0	0	1	1	1
PLXNC1	O60486	hsa-miR-3130-5p	0.143477	8	Medium	0	0	1	1	1	1	1	0	0	1	0	0	1	0	1
DDX4	Q9NQI0	hsa-miR-3130-5p	0.143452	7	Medium	0	0	0	1	1	1	1	0	1	1	0	0	1	0	0
TBC1D24	Q9ULP9	hsa-miR-3130-5p	0.143407	8	Medium	1	0	1	1	0	1	1	0	0	0	0	0	1	1	1
MIOX	Q9UGB7	hsa-miR-3130-5p	0.143239	8	Medium	0	0	1	1	0	1	1	0	0	1	0	0	1	1	1
NT5DC3	Q86UY8	hsa-miR-3130-5p	0.143132	9	Medium	1	0	1	1	1	1	1	0	0	0	0	0	1	1	1
GSG1	Q2KHT4	hsa-miR-3130-5p	0.142734	7	Medium	0	0	1	0	1	1	1	1	0	0	0	0	1	0	1
COMMD6	Q7Z4G1	hsa-miR-3130-5p	0.142575	7	Medium	0	0	1	1	0	1	1	0	0	1	0	0	1	0	1
SUDS3	Q9H7L9	hsa-miR-3130-5p	0.142562	7	Medium	1	0	1	1	0	1	1	0	0	1	0	0	0	0	1
NIPAL3	Q6P499	hsa-miR-3130-5p	0.142551	9	Medium	1	0	1	1	0	1	1	0	0	1	0	1	1	1	0
ABT1	Q9ULW3	hsa-miR-3130-5p	0.142448	8	Medium	1	0	1	1	0	1	1	1	0	1	0	0	0	0	1
SLC38A1	Q9H2H9	hsa-miR-3130-5p	0.142423	7	Medium	0	0	0	1	1	1	0	0	1	1	0	0	1	0	1
LYPD1	Q8N2G4	hsa-miR-3130-5p	0.142221	8	Medium	0	0	1	1	1	1	1	0	0	1	0	0	1	1	0
TNFRSF19	Q9NS68	hsa-miR-3130-5p	0.142203	8	Medium	0	0	1	1	1	1	1	0	0	1	0	0	1	1	0
EPAS1	Q99814	hsa-miR-3130-5p	0.142099	7	Medium	0	0	1	1	1	1	1	0	0	1	0	0	0	1	0
FAM107A	O95990	hsa-miR-3130-5p	0.142071	8	Medium	0	0	0	1	1	1	1	0	0	1	0	0	1	1	1
CXCL12	P48061	hsa-miR-3130-5p	0.142026	8	Medium	1	0	0	1	1	1	1	0	0	1	0	0	1	1	0
PTAR1	Q7Z6K3	hsa-miR-3130-5p	0.141869	9	Medium	0	0	1	1	1	1	1	0	0	1	0	0	1	1	1
TSPYL6	Q8N831	hsa-miR-3130-5p	0.141822	8	Medium	0	0	1	1	1	1	1	1	0	1	0	0	0	0	1
SLC46A2	Q9BY10	hsa-miR-3130-5p	0.141821	8	Medium	0	0	1	1	0	1	1	0	0	1	0	0	1	1	1
GALM	Q96C23	hsa-miR-3130-5p	0.141812	8	Medium	0	0	1	1	1	1	1	0	0	1	0	0	1	1	0
CNTD1	Q8N815	hsa-miR-3130-5p	0.141736	6	Medium	0	0	0	1	0	1	1	0	0	1	0	0	1	0	1
SFR1	Q86XK3	hsa-miR-3130-5p	0.141727	8	Medium	0	0	1	1	0	1	1	0	0	1	0	0	1	1	1
PELI2	Q9HAT8	hsa-miR-3130-5p	0.141663	7	Medium	0	0	1	1	1	1	1	0	0	1	0	0	0	1	0
ZNF285	Q96NJ3	hsa-miR-3130-5p	0.141649	8	Medium	0	0	1	1	0	1	1	0	0	1	0	0	1	1	1
B3GAT3	O94766	hsa-miR-3130-5p	0.141627	8	Medium	1	0	0	1	0	1	1	1	0	1	0	0	1	0	1
CDX1	P47902	hsa-miR-3130-5p	0.141602	9	Medium	1	0	0	1	0	1	1	1	0	1	0	0	1	1	1
TUFT1	Q9NNX1	hsa-miR-3130-5p	0.141592	9	Medium	0	0	1	1	0	1	1	0	0	1	0	1	1	1	1
MRPL14	Q6P1L8	hsa-miR-3130-5p	0.141467	8	Medium	1	0	1	1	0	1	1	0	0	1	0	0	1	0	1
AFF3	P51826	hsa-miR-3130-5p	0.141352	9	Medium	1	0	1	1	1	1	1	0	0	0	0	0	1	1	1
GPAM	Q9HCL2	hsa-miR-3130-5p	0.141285	8	Medium	1	0	1	1	1	1	1	0	0	1	0	0	0	1	0
DRAM2	Q6UX65	hsa-miR-3130-5p	0.141198	8	Medium	0	0	1	1	0	1	1	1	0	1	0	0	1	0	1
SSH1	Q8WYL5	hsa-miR-3130-5p	0.141184	8	Medium	1	0	1	1	1	1	1	0	0	0	0	0	1	0	1
DCAF7	P61962	hsa-miR-3130-5p	0.141	9	Medium	1	0	1	1	0	1	1	0	0	1	0	0	1	1	1
SETD7	Q8WTS6	hsa-miR-3130-5p	0.140999	8	Medium	1	0	1	1	1	1	1	0	0	0	0	0	1	1	0
ARHGAP20	Q9P2F6	hsa-miR-3130-5p	0.140997	7	Medium	0	0	1	1	0	1	1	1	0	0	0	0	1	0	1
GPR61	Q9BZJ8	hsa-miR-3130-5p	0.140689	8	Medium	1	0	1	1	0	1	1	0	0	1	0	0	1	0	1
ZNF621	Q6ZSS3	hsa-miR-3130-5p	0.14062	8	Medium	0	0	1	1	1	1	1	0	0	1	0	0	1	1	0
FAM227A	F5H4B4	hsa-miR-3130-5p	0.140561	8	Medium	1	0	1	1	0	1	1	0	0	1	0	0	1	0	1
TRPV3	Q8NET8	hsa-miR-3130-5p	0.140415	9	Medium	0	0	1	1	1	1	1	0	0	1	0	0	1	1	1
TMED3	Q9Y3Q3	hsa-miR-3130-5p	0.140393	9	Medium	1	0	1	1	0	1	1	0	0	1	0	0	1	1	1
TMEM163	Q8TC26	hsa-miR-3130-5p	0.140367	8	Medium	0	0	1	1	1	1	1	0	0	1	0	0	1	0	1
CHRM5	P08912	hsa-miR-3130-5p	0.140301	8	Medium	0	0	1	1	0	1	1	0	1	1	0	0	1	0	1
ZNF707	Q96C28	hsa-miR-3130-5p	0.140179	8	Medium	1	0	0	1	1	1	1	1	0	0	0	0	1	1	0
JAKMIP3	Q5VZ66	hsa-miR-3130-5p	0.14008	7	Medium	1	0	1	1	0	1	1	1	0	0	0	0	0	0	1
SPCS2	Q15005	hsa-miR-3130-5p	0.139969	7	Medium	0	0	1	1	0	1	1	0	0	1	0	0	1	1	0
PAN3	Q58A45	hsa-miR-3130-5p	0.139926	5	Medium	0	0	0	1	0	1	1	0	0	0	1	0	0	0	1
C11orf45	Q8TAV5	hsa-miR-3130-5p	0.139804	8	Medium	1	0	0	1	0	1	1	1	0	1	0	0	0	1	1
TRIM27	P14373	hsa-miR-3130-5p	0.139736	8	Medium	1	0	1	1	1	1	1	0	0	0	0	0	1	1	0
EEPD1	Q7L9B9	hsa-miR-3130-5p	0.139716	9	Medium	1	0	1	1	1	1	1	0	0	1	0	0	1	0	1
KMT5B	Q4FZB7	hsa-miR-3130-5p	0.139657	7	Medium	0	0	0	1	1	1	1	0	0	1	0	0	1	1	0
R3HDM2	Q9Y2K5	hsa-miR-3130-5p	0.1396	6	Medium	0	0	1	1	0	1	1	0	0	1	0	0	1	0	0
ADAMTS8	Q9UP79	hsa-miR-3130-5p	0.139517	8	Medium	1	0	0	1	0	1	1	1	0	0	0	0	1	1	1
CHTF8	P0CG12	hsa-miR-3130-5p	0.139482	9	Medium	1	0	1	1	0	1	1	0	0	1	0	0	1	1	1
GRID1	Q9ULK0	hsa-miR-3130-5p	0.139286	9	Medium	1	0	1	1	0	1	1	1	0	1	0	0	1	0	1
PARD6G	Q9BYG4	hsa-miR-3130-5p	0.139273	8	Medium	0	0	1	1	1	1	1	0	0	1	0	0	1	0	1
CFC1	P0CG37	hsa-miR-3130-5p	0.139207	8	Medium	0	0	1	1	1	1	1	0	0	1	0	0	1	0	1
IKZF2	Q9UKS7	hsa-miR-3130-5p	0.139101	8	Medium	0	0	1	1	1	1	1	0	0	1	0	0	1	1	0
SCN8A	Q9UQD0	hsa-miR-3130-5p	0.139095	6	Medium	0	0	0	1	1	1	1	0	0	0	0	0	0	1	1
ZEB2	O60315	hsa-miR-3130-5p	0.139084	8	Medium	1	0	1	1	1	1	1	0	0	1	0	0	1	0	0
KDM6A	O15550	hsa-miR-3130-5p	0.139031	3	Medium	0	1	0	0	0	1	0	0	0	0	0	0	1	0	0
HSD17B2	P37059	hsa-miR-3130-5p	0.138982	8	Medium	1	0	1	1	0	1	1	0	0	0	0	0	1	1	1
MTSS1	O43312	hsa-miR-3130-5p	0.138918	8	Medium	1	0	1	1	0	1	1	0	0	1	0	0	1	1	0
HNRNPA3	P51991	hsa-miR-3130-5p	0.138835	7	Medium	0	0	1	1	1	1	1	0	0	0	0	0	1	1	0
HS1BP3	Q53T59	hsa-miR-3130-5p	0.138781	9	Medium	1	0	1	1	0	1	1	0	0	1	0	0	1	1	1
ABCC12	Q96J65	hsa-miR-3130-5p	0.138775	8	Medium	0	0	1	1	0	1	1	0	0	1	0	0	1	1	1
NPLOC4	Q8TAT6	hsa-miR-3130-5p	0.138617	8	Medium	0	0	1	1	1	1	1	0	0	0	0	0	1	1	1
MFSD14B	Q5SR56	hsa-miR-3130-5p	0.138564	3	Medium	0	1	0	0	0	1	0	0	0	0	0	0	1	0	0
CHN1	P15882	hsa-miR-3130-5p	0.138411	8	Medium	0	0	1	1	1	1	1	0	0	1	0	0	1	1	0
MTHFSD	Q2M296	hsa-miR-3130-5p	0.138302	8	Medium	1	0	1	1	1	1	1	0	0	0	0	0	1	1	0
TPM3	P06753	hsa-miR-3130-5p	0.138302	8	Medium	0	0	0	1	1	1	1	0	0	1	0	1	1	1	0
DNAJC25-GNG10		hsa-miR-3130-5p	0.138293	7	Medium	0	0	1	1	0	1	1	0	1	0	0	0	1	0	1
ZNF28	P17035	hsa-miR-3130-5p	0.138274	8	Medium	0	0	1	1	0	1	1	0	0	1	0	0	1	1	1
TMED5	Q9Y3A6	hsa-miR-3130-5p	0.138055	8	Medium	1	0	0	1	1	1	1	0	0	1	0	0	1	0	1
TNFAIP8L3	Q5GJ75	hsa-miR-3130-5p	0.138002	8	Medium	0	0	1	1	0	1	1	0	0	1	0	0	1	1	1
NLE1	Q9NVX2	hsa-miR-3130-5p	0.137855	9	Medium	1	0	1	1	0	1	1	1	0	1	0	0	1	0	1
CBL	P22681	hsa-miR-3130-5p	0.137853	7	Medium	0	0	1	1	0	1	1	0	0	0	0	0	1	1	1
C2orf72	A6NCS6	hsa-miR-3130-5p	0.137802	8	Medium	1	0	1	1	1	1	1	1	0	0	0	0	0	0	1
ZNF365	Q70YC4	hsa-miR-3130-5p	0.137734	8	Medium	1	0	0	1	0	1	1	0	0	1	0	0	1	1	1
RIPOR2	Q9Y4F9	hsa-miR-3130-5p	0.137704	8	Medium	1	0	1	1	1	1	1	0	0	0	0	0	1	0	1
C10orf67	Q8IYJ2	hsa-miR-3130-5p	0.137696	8	Medium	1	0	1	1	0	1	1	0	0	0	0	0	1	1	1
APLF	Q8IW19	hsa-miR-3130-5p	0.137681	7	Medium	0	0	1	1	0	1	1	0	0	1	0	0	0	1	1
CHST11	Q9NPF2	hsa-miR-3130-5p	0.137622	8	Medium	0	0	1	1	0	1	1	1	0	1	0	0	1	0	1
TESPA1	A2RU30	hsa-miR-3130-5p	0.137613	6	Medium	0	0	1	0	1	1	1	0	0	0	0	0	1	0	1
PARVA	Q9NVD7	hsa-miR-3130-5p	0.137602	6	Medium	0	0	1	1	1	1	1	0	0	0	0	0	0	0	1
VENTX	O95231	hsa-miR-3130-5p	0.137519	8	Medium	1	0	1	1	0	1	1	1	0	1	0	0	0	0	1
PI4K2B	Q8TCG2	hsa-miR-3130-5p	0.13751	6	Medium	0	0	1	1	0	1	1	0	0	1	0	0	0	0	1
ZCCHC24	Q8N2G6	hsa-miR-3130-5p	0.137478	9	Medium	1	0	1	1	1	1	1	1	0	0	0	0	1	0	1
ZNF609	O15014	hsa-miR-3130-5p	0.137402	8	Medium	1	0	1	1	1	1	1	0	0	0	0	0	0	1	1
F2R	P25116	hsa-miR-3130-5p	0.137313	7	Medium	1	0	0	1	0	1	1	1	0	0	0	0	0	1	1
ABI2	Q9NYB9	hsa-miR-3130-5p	0.13724	9	Medium	1	0	1	1	0	1	1	0	0	1	0	0	1	1	1
IRAK3	Q9Y616	hsa-miR-3130-5p	0.137219	9	Medium	1	0	1	1	1	1	1	1	0	0	0	0	1	0	1
CTSO	P43234	hsa-miR-3130-5p	0.137211	8	Medium	0	0	1	1	1	1	1	0	0	1	0	0	1	1	0
HBS1L	Q9Y450	hsa-miR-3130-5p	0.137113	8	Medium	0	0	1	1	1	1	1	0	0	1	0	0	1	0	1
DTX3L	Q8TDB6	hsa-miR-3130-5p	0.137057	8	Medium	1	0	1	1	0	1	1	0	0	1	0	0	0	1	1
PCDHA6	Q9UN73	hsa-miR-3130-5p	0.13701	7	Medium	0	0	1	1	0	1	1	0	0	1	0	0	1	0	1
ABHD17C	Q6PCB6	hsa-miR-3130-5p	0.136861	7	Medium	0	0	1	1	0	1	1	0	0	1	0	0	1	0	1
NUGGC	Q68CJ6	hsa-miR-3130-5p	0.136813	6	Medium	0	0	1	1	0	0	1	0	0	1	0	0	1	1	0
UNC119B	A6NIH7	hsa-miR-3130-5p	0.136763	8	Medium	1	0	1	1	0	1	1	0	0	1	0	0	0	1	1
RIOX1	Q9H6W3	hsa-miR-3130-5p	0.13673	7	Medium	1	0	0	1	1	1	0	0	1	1	0	0	0	0	1
OTULIN	Q96BN8	hsa-miR-3130-5p	0.13665	9	Medium	0	0	1	1	1	1	1	1	0	1	0	0	1	1	0
ZNF250	P15622	hsa-miR-3130-5p	0.13662	8	Medium	0	0	1	1	1	1	1	0	0	0	0	0	1	1	1
CHID1	Q9BWS9	hsa-miR-3130-5p	0.136601	7	Medium	1	0	0	1	0	1	1	1	0	0	0	0	1	0	1
MALT1	Q9UDY8	hsa-miR-3130-5p	0.136512	8	Medium	0	0	1	1	1	1	1	1	0	0	0	0	1	0	1
SPINT1	O43278	hsa-miR-3130-5p	0.136447	8	Medium	1	0	1	1	0	1	1	1	0	0	0	0	1	0	1
SH3BP5	O60239	hsa-miR-3130-5p	0.136438	8	Medium	0	0	1	1	1	1	1	0	0	1	0	0	1	1	0
C21orf91	Q9NYK6	hsa-miR-3130-5p	0.136412	8	Medium	0	0	1	1	1	1	1	0	0	1	0	0	1	1	0
RBM14	Q96PK6	hsa-miR-3130-5p	0.13638	7	Medium	0	0	0	1	1	1	0	0	1	1	0	0	1	0	1
SARM1	Q6SZW1	hsa-miR-3130-5p	0.136291	8	Medium	1	0	1	1	0	1	1	0	0	0	0	0	1	1	1
ZNF385D	Q9H6B1	hsa-miR-3130-5p	0.136195	3	Medium	0	0	1	0	0	0	1	0	0	0	0	0	1	0	0
RAB3GAP1	Q15042	hsa-miR-3130-5p	0.136168	9	Medium	1	0	1	1	1	1	1	0	0	1	0	0	1	1	0
SOGA3	Q5TF21	hsa-miR-3130-5p	0.136137	8	Medium	0	0	1	1	1	1	1	0	0	1	0	0	1	0	1
RIMS4	Q9H426	hsa-miR-3130-5p	0.136066	8	Medium	1	0	1	1	1	1	1	0	0	0	0	0	1	1	0
ATP2B4	P23634	hsa-miR-3130-5p	0.136042	9	Medium	0	0	1	1	1	1	1	0	0	1	0	1	1	0	1
KRBA1	A5PL33	hsa-miR-3130-5p	0.136039	8	Medium	0	0	1	1	1	1	1	0	0	1	0	0	1	0	1
SLC25A35	Q3KQZ1	hsa-miR-3130-5p	0.135955	7	Medium	1	0	1	1	0	1	1	0	0	0	0	0	1	1	0
C1orf112	Q9NSG2	hsa-miR-3130-5p	0.135918	8	Medium	1	0	0	1	0	1	1	1	0	0	0	1	1	0	1
HUNK	P57058	hsa-miR-3130-5p	0.135849	9	Medium	1	0	0	1	1	1	1	0	0	1	0	0	1	1	1
COPS7B	Q9H9Q2	hsa-miR-3130-5p	0.13584	9	Medium	1	0	1	1	1	1	1	0	0	1	0	0	1	1	0
SLC1A4	P43007	hsa-miR-3130-5p	0.135802	8	Medium	0	0	1	1	1	1	1	1	0	0	0	0	1	1	0
DBH	P09172	hsa-miR-3130-5p	0.135791	8	Medium	1	0	0	1	0	1	1	1	0	0	0	0	1	1	1
PCSK5	Q92824	hsa-miR-3130-5p	0.135674	8	Medium	1	0	1	1	1	1	1	0	0	1	0	0	1	0	0
DHCR24	Q15392	hsa-miR-3130-5p	0.135635	9	Medium	0	0	1	1	1	1	1	0	0	1	0	1	1	1	0
KCNS2	Q9ULS6	hsa-miR-3130-5p	0.135569	7	Medium	1	0	1	1	0	0	1	0	0	1	0	0	0	1	1
RALYL	Q86SE5	hsa-miR-3130-5p	0.135544	8	Medium	0	0	1	1	1	1	1	0	0	1	0	0	1	1	0
ZNF500	O60304	hsa-miR-3130-5p	0.13549	8	Medium	1	0	1	1	0	1	1	0	0	1	0	0	1	0	1
PHC1	P78364	hsa-miR-3130-5p	0.135461	8	Medium	1	0	0	1	0	1	1	0	0	1	0	0	1	1	1
CLEC16A	Q2KHT3	hsa-miR-3130-5p	0.135371	8	Medium	1	0	1	1	0	1	1	0	0	0	0	0	1	1	1
TRMT61A	Q96FX7	hsa-miR-3130-5p	0.135304	7	Medium	0	0	1	1	1	1	1	0	0	0	0	0	0	1	1
CD3E	P07766	hsa-miR-3130-5p	0.135243	7	Medium	0	0	1	1	0	1	1	0	0	1	0	0	1	0	1
PADI3	Q9ULW8	hsa-miR-3130-5p	0.135194	10	Medium	1	0	1	1	0	1	1	0	0	1	0	1	1	1	1
APOPT1	Q96IL0	hsa-miR-3130-5p	0.135173	8	Medium	0	0	1	1	0	1	1	0	0	1	0	0	1	1	1
EFR3A	Q14156	hsa-miR-3130-5p	0.13517	8	Medium	1	0	1	1	0	1	1	0	0	1	0	0	0	1	1
HOXB13	Q92826	hsa-miR-3130-5p	0.135059	6	Medium	0	0	1	1	0	1	1	0	0	1	0	0	0	1	0
DCP2	Q8IU60	hsa-miR-3130-5p	0.13502	8	Medium	1	0	1	1	1	1	1	1	0	0	0	0	1	0	0
XRCC2	O43543	hsa-miR-3130-5p	0.134871	5	Medium	0	0	1	1	0	1	1	0	0	0	0	0	0	0	1
MCHR1	Q99705	hsa-miR-3130-5p	0.134853	7	Medium	0	0	1	1	0	1	1	0	0	1	0	0	0	1	1
GGCX	P38435	hsa-miR-3130-5p	0.134763	7	Medium	1	0	1	0	0	1	1	0	0	1	0	0	1	0	1
CXCL6	P80162	hsa-miR-3130-5p	0.134739	8	Medium	1	0	0	1	0	1	1	0	0	1	0	0	1	1	1
PBX1	P40424	hsa-miR-3130-5p	0.134711	7	Medium	0	0	1	1	1	1	1	0	0	1	0	0	1	0	0
C1orf159	Q96HA4	hsa-miR-3130-5p	0.134656	9	Medium	1	0	1	1	0	1	1	1	0	0	0	1	1	0	1
RSAD2	Q8WXG1	hsa-miR-3130-5p	0.134611	7	Medium	0	0	0	1	0	1	1	1	0	1	0	0	0	1	1
CYP11B1	P15538	hsa-miR-3130-5p	0.134609	8	Medium	1	0	0	1	0	1	1	0	0	1	0	0	1	1	1
CALHM1	Q8IU99	hsa-miR-3130-5p	0.134604	8	Medium	1	0	1	1	0	1	1	0	0	1	0	0	0	1	1
PEAR1	Q5VY43	hsa-miR-3130-5p	0.134581	9	Medium	1	0	1	1	0	1	1	0	0	1	0	1	1	1	0
TMEM186	Q96B77	hsa-miR-3130-5p	0.134551	9	Medium	1	0	1	1	1	1	1	0	0	1	0	0	1	0	1
ACADSB	P45954	hsa-miR-3130-5p	0.134484	9	Medium	1	0	1	1	1	1	1	0	0	1	0	0	1	1	0
ADAMTSL3	P82987	hsa-miR-3130-5p	0.134476	8	Medium	1	0	0	1	0	1	1	0	0	1	0	0	1	1	1
G6PD	P11413	hsa-miR-3130-5p	0.13447	8	Medium	1	0	0	1	1	1	1	1	0	0	0	0	1	0	1
LARP1	Q6PKG0	hsa-miR-3130-5p	0.134355	8	Medium	0	0	1	1	1	1	1	0	0	1	0	0	1	1	0
SAP130	Q9H0E3	hsa-miR-3130-5p	0.134282	8	Medium	0	0	1	1	1	1	1	0	0	1	0	0	1	0	1
ITGA4	P13612	hsa-miR-3130-5p	0.134214	8	Medium	0	0	1	1	0	1	1	0	0	1	0	0	1	1	1
CCDC47	Q96A33	hsa-miR-3130-5p	0.134211	8	Medium	1	0	1	1	0	1	1	0	0	1	0	0	1	1	0
C1orf21	Q9H246	hsa-miR-3130-5p	0.134098	8	Medium	1	0	1	1	0	1	1	0	0	0	0	1	0	1	1
KIAA0895	Q8NCT3	hsa-miR-3130-5p	0.134069	8	Medium	0	0	1	1	1	1	1	0	0	1	0	0	1	1	0
GNAI1	P63096	hsa-miR-3130-5p	0.134054	8	Medium	0	0	1	1	1	1	1	0	0	1	0	0	1	0	1
KCTD7	Q96MP8	hsa-miR-3130-5p	0.134022	8	Medium	1	0	0	1	1	1	1	0	0	1	0	0	1	1	0
VOPP1	Q96AW1	hsa-miR-3130-5p	0.134003	8	Medium	0	0	1	1	0	1	1	0	0	1	0	0	1	1	1
PDE3B	Q13370	hsa-miR-3130-5p	0.133978	8	Medium	0	0	1	1	1	1	1	0	0	1	0	0	1	1	0
BNIP2	Q12982	hsa-miR-3130-5p	0.133947	7	Medium	0	0	1	1	0	1	1	0	0	1	0	0	1	1	0
C3orf38	Q5JPI3	hsa-miR-3130-5p	0.133919	7	Medium	0	0	1	1	0	1	1	0	1	0	0	0	1	0	1
ANO5	Q75V66	hsa-miR-3130-5p	0.133853	7	Medium	0	0	1	1	1	1	1	0	0	1	0	0	0	0	1
STUM	Q69YW2	hsa-miR-3130-5p	0.133836	9	Medium	1	0	1	1	1	1	1	0	0	0	0	1	0	1	1
HEPACAM	Q14CZ8	hsa-miR-3130-5p	0.133604	9	Medium	1	0	0	1	1	1	1	0	0	1	0	0	1	1	1
PRR11	Q96HE9	hsa-miR-3130-5p	0.133495	7	Medium	0	0	1	1	1	1	1	0	0	0	0	0	1	1	0
SEMA3G	Q9NS98	hsa-miR-3130-5p	0.133415	7	Medium	1	0	1	1	0	1	1	0	0	0	0	0	0	1	1
CUL2	Q13617	hsa-miR-3130-5p	0.133235	8	Medium	0	0	1	1	1	1	1	0	0	1	0	0	1	0	1
GIMAP6	Q6P9H5	hsa-miR-3130-5p	0.133172	9	Medium	1	0	0	1	1	1	1	0	0	1	0	0	1	1	1
PDIA3	P30101	hsa-miR-3130-5p	0.133141	9	Medium	1	0	1	1	0	1	1	0	0	1	0	0	1	1	1
CRYBG3	Q68DQ2	hsa-miR-3130-5p	0.133108	6	Medium	0	0	1	0	0	1	1	0	0	0	0	0	1	1	1
ABL2	P42684	hsa-miR-3130-5p	0.132895	7	Medium	0	0	0	0	1	1	1	1	0	0	0	1	1	1	0
MUC20	Q8N307	hsa-miR-3130-5p	0.132837	8	Medium	0	0	1	1	1	1	1	0	0	1	0	0	1	1	0
ZNF740	Q8NDX6	hsa-miR-3130-5p	0.132804	7	Medium	0	0	1	1	0	1	1	0	0	1	0	0	0	1	1
LHFPL2	Q6ZUX7	hsa-miR-3130-5p	0.132777	8	Medium	1	0	1	1	1	1	1	0	0	1	0	0	0	0	1
TBX18	O95935	hsa-miR-3130-5p	0.132711	8	Medium	0	0	1	1	1	1	1	0	0	1	0	0	1	0	1
HPS4	Q9NQG7	hsa-miR-3130-5p	0.13269	7	Medium	1	0	0	1	0	1	1	0	0	0	0	0	1	1	1
MBTPS2	O43462	hsa-miR-3130-5p	0.132687	6	Medium	0	0	0	1	0	1	1	0	1	1	0	0	0	0	1
ANXA8L1	Q5VT79	hsa-miR-3130-5p	0.132684	8	Medium	1	0	1	1	0	1	1	0	0	0	0	0	1	1	1
SESN2	P58004	hsa-miR-3130-5p	0.132629	9	Medium	0	0	1	1	1	1	1	0	0	1	0	1	1	0	1
PPFIA4	O75335	hsa-miR-3130-5p	0.132421	8	Medium	1	0	1	1	0	1	1	0	0	0	0	1	1	1	0
GTF2F1	P35269	hsa-miR-3130-5p	0.132375	8	Medium	1	0	1	1	0	1	1	0	0	1	0	0	1	0	1
JAK1	P23458	hsa-miR-3130-5p	0.132348	8	Medium	1	0	1	1	0	1	1	0	0	1	0	1	1	0	0
BCL9L	Q86UU0	hsa-miR-3130-5p	0.132209	9	Medium	1	0	1	1	0	1	1	0	0	1	0	0	1	1	1
PDLIM5	Q96HC4	hsa-miR-3130-5p	0.132199	5	Medium	0	0	0	1	0	1	1	0	1	0	0	0	1	0	0
IGSF9B	Q9UPX0	hsa-miR-3130-5p	0.132143	7	Medium	0	0	1	1	0	1	1	0	0	1	0	0	1	1	0
LRRC8C	Q8TDW0	hsa-miR-3130-5p	0.132133	8	Medium	0	0	1	1	1	1	1	0	0	0	0	1	1	0	1
IL34	Q6ZMJ4	hsa-miR-3130-5p	0.132129	8	Medium	1	0	1	1	0	1	1	0	0	0	0	0	1	1	1
LDLRAD2	Q5SZI1	hsa-miR-3130-5p	0.132109	9	Medium	1	0	0	1	0	1	1	1	0	0	0	1	1	1	1
SIGLEC1	Q9BZZ2	hsa-miR-3130-5p	0.132085	8	Medium	1	0	1	1	1	1	1	0	0	0	0	0	1	0	1
GYS1	P13807	hsa-miR-3130-5p	0.132041	7	Medium	0	0	1	1	0	1	1	1	0	0	0	0	1	0	1
FGFRL1	Q8N441	hsa-miR-3130-5p	0.132029	8	Medium	1	0	0	1	1	1	1	0	0	0	0	0	1	1	1
ZKSCAN8	Q15776	hsa-miR-3130-5p	0.131983	7	Medium	0	0	0	1	0	1	1	0	1	1	0	0	1	0	1
GPR132	Q9UNW8	hsa-miR-3130-5p	0.131977	8	Medium	1	0	1	1	0	1	1	0	0	1	0	0	1	0	1
PARP9	Q8IXQ6	hsa-miR-3130-5p	0.131866	8	Medium	1	0	0	1	0	1	1	0	0	1	0	0	1	1	1
FAM208A	Q9UK61	hsa-miR-3130-5p	0.131832	8	Medium	0	0	1	1	0	1	1	1	0	1	0	0	1	0	1
KIAA0930	Q6ICG6	hsa-miR-3130-5p	0.131798	7	Medium	1	0	0	0	1	1	1	1	0	0	0	0	1	1	0
TBC1D10C	Q8IV04	hsa-miR-3130-5p	0.131772	7	Medium	0	0	1	1	0	1	1	0	0	0	0	0	1	1	1
TRIM67	Q6ZTA4	hsa-miR-3130-5p	0.13145	9	Medium	1	0	1	1	0	1	1	0	0	0	0	1	1	1	1
GALNT16	Q8N428	hsa-miR-3130-5p	0.131438	9	Medium	1	0	1	1	1	1	1	0	0	1	0	0	1	0	1
FLVCR1	Q9Y5Y0	hsa-miR-3130-5p	0.131401	8	Medium	1	0	1	0	0	1	1	0	0	0	0	1	1	1	1
PHLPP2	Q6ZVD8	hsa-miR-3130-5p	0.131368	8	Medium	1	0	1	1	0	1	1	0	0	0	0	0	1	1	1
PLA2G2F	Q9BZM2	hsa-miR-3130-5p	0.131252	10	Medium	1	0	1	1	0	1	1	0	0	1	0	1	1	1	1
CLNS1A	P54105	hsa-miR-3130-5p	0.131218	7	Medium	0	0	1	1	0	1	1	0	0	1	0	0	1	1	0
PLAG1	Q6DJT9	hsa-miR-3130-5p	0.131191	7	Medium	0	0	1	1	1	1	1	0	0	1	0	0	1	0	0
STAU2	Q9NUL3	hsa-miR-3130-5p	0.131098	8	Medium	0	0	1	1	1	1	1	0	0	1	0	0	1	0	1
MYLK	Q15746	hsa-miR-3130-5p	0.130928	7	Medium	0	0	0	1	1	1	1	0	0	0	0	0	1	1	1
CEP164	Q9UPV0	hsa-miR-3130-5p	0.130757	7	Medium	1	0	1	1	0	1	1	0	0	0	0	0	0	1	1
SRD5A1	P18405	hsa-miR-3130-5p	0.130673	7	Medium	1	0	1	1	0	1	1	0	0	1	0	0	1	0	0
CYP27C1	Q4G0S4	hsa-miR-3130-5p	0.13065	7	Medium	1	0	1	1	0	1	1	0	0	0	0	0	1	1	0
SCOC	Q9UIL1	hsa-miR-3130-5p	0.13065	8	Medium	0	0	1	1	1	1	1	0	0	1	0	0	1	0	1
STPG1	Q5TH74	hsa-miR-3130-5p	0.130637	8	Medium	1	0	0	1	0	1	1	1	0	0	0	0	1	1	1
SLC22A13	Q9Y226	hsa-miR-3130-5p	0.130583	8	Medium	1	0	1	1	1	1	1	0	0	0	0	0	1	0	1
RGS6	P49758	hsa-miR-3130-5p	0.130581	8	Medium	1	0	0	1	1	1	1	0	0	0	0	0	1	1	1
REEP5	Q00765	hsa-miR-3130-5p	0.130575	8	Medium	1	0	1	1	1	1	1	0	0	1	0	0	1	0	0
FBXO32	Q969P5	hsa-miR-3130-5p	0.130559	7	Medium	1	0	1	0	1	1	1	0	0	0	0	0	1	0	1
EPB41L1	Q9H4G0	hsa-miR-3130-5p	0.130512	8	Medium	1	0	1	1	1	1	1	0	0	0	0	0	1	0	1
TEF	Q10587	hsa-miR-3130-5p	0.130374	7	Medium	0	0	1	1	1	1	1	0	0	1	0	0	0	1	0
CCDC170	Q8IYT3	hsa-miR-3130-5p	0.130275	8	Medium	0	0	1	1	1	1	1	0	0	1	0	0	0	1	1
VCPKMT	Q9H867	hsa-miR-3130-5p	0.130273	7	Medium	0	0	1	1	1	1	1	0	0	0	0	0	1	1	0
JADE2	Q9NQC1	hsa-miR-3130-5p	0.130259	8	Medium	0	0	1	1	1	1	1	0	0	0	0	0	1	1	1
IBA57	Q5T440	hsa-miR-3130-5p	0.130234	8	Medium	1	0	1	1	0	1	1	0	0	1	0	0	0	1	1
PAQR3	Q6TCH7	hsa-miR-3130-5p	0.13005	7	Medium	1	0	1	1	0	1	1	0	0	0	0	0	1	1	0
SLC25A30	Q5SVS4	hsa-miR-3130-5p	0.12991	8	Medium	1	0	1	1	0	1	1	0	0	1	0	0	1	0	1
FNDC5	Q8NAU1	hsa-miR-3130-5p	0.129864	8	Medium	1	0	0	1	1	1	1	0	0	0	0	0	1	1	1
TUSC2	O75896	hsa-miR-3130-5p	0.129833	8	Medium	0	0	1	1	0	1	1	1	0	0	0	0	1	1	1
TNFRSF14	Q92956	hsa-miR-3130-5p	0.129705	8	Medium	1	0	1	1	0	1	1	0	0	1	0	0	1	0	1
DLL4	Q9NR61	hsa-miR-3130-5p	0.129691	8	Medium	1	0	0	1	1	1	1	0	0	1	0	0	0	1	1
SRSF2	Q01130	hsa-miR-3130-5p	0.129557	7	Medium	0	0	0	1	0	1	1	0	0	1	0	0	1	1	1
CFLAR	O15519	hsa-miR-3130-5p	0.129436	7	Medium	1	0	0	0	1	1	1	1	0	0	0	0	1	0	1
ATAD2B	Q9ULI0	hsa-miR-3130-5p	0.129416	6	Medium	0	0	1	1	1	1	1	0	0	1	0	0	0	0	0
L2HGDH	Q9H9P8	hsa-miR-3130-5p	0.129412	6	Medium	0	0	0	1	0	1	1	0	0	0	0	0	1	1	1
NABP1	Q96AH0	hsa-miR-3130-5p	0.129384	7	Medium	0	0	1	1	1	1	1	0	0	0	0	0	1	1	0
PPIL2	Q13356	hsa-miR-3130-5p	0.129316	7	Medium	1	0	0	1	0	1	1	0	0	0	0	0	1	1	1
BABAM1	Q9NWV8	hsa-miR-3130-5p	0.129245	7	Medium	0	0	0	1	0	1	1	0	0	1	0	0	1	1	1
SUV39H1	O43463	hsa-miR-3130-5p	0.129236	9	Medium	1	0	1	1	0	1	1	0	0	1	0	0	1	1	1
GPIHBP1	Q8IV16	hsa-miR-3130-5p	0.129216	8	Medium	1	0	1	1	0	1	1	0	0	0	0	0	1	1	1
NOP9	Q86U38	hsa-miR-3130-5p	0.129214	8	Medium	1	0	0	1	1	1	1	0	0	0	0	0	1	1	1
TP53INP2	Q8IXH6	hsa-miR-3130-5p	0.129174	7	Medium	0	0	1	1	0	1	1	1	0	1	0	0	0	0	1
SYAP1	Q96A49	hsa-miR-3130-5p	0.129167	7	Medium	0	0	1	1	1	1	1	0	0	1	0	0	0	0	1
TRAF4	Q9BUZ4	hsa-miR-3130-5p	0.129141	8	Medium	1	0	1	1	0	1	1	0	0	0	0	0	1	1	1
TMEM86B	Q8N661	hsa-miR-3130-5p	0.12908	6	Medium	0	0	0	1	0	1	1	0	0	1	0	0	0	1	1
HPS5	Q9UPZ3	hsa-miR-3130-5p	0.129037	8	Medium	1	0	1	1	0	1	1	0	0	0	0	0	1	1	1
TXLNG	Q9NUQ3	hsa-miR-3130-5p	0.128974	7	Medium	0	0	1	1	1	1	1	0	0	1	0	0	0	0	1
KCNJ14	Q9UNX9	hsa-miR-3130-5p	0.128969	8	Medium	1	0	1	1	0	1	1	0	0	1	0	0	1	0	1
PRKRIP1	Q9H875	hsa-miR-3130-5p	0.128959	9	Medium	1	0	1	1	0	1	1	0	0	1	0	0	1	1	1
CSRNP2	Q9H175	hsa-miR-3130-5p	0.128954	7	Medium	1	0	1	1	0	1	1	0	0	1	0	0	0	1	0
C16orf72	Q14CZ0	hsa-miR-3130-5p	0.128922	7	Medium	0	0	1	1	0	1	1	0	0	1	0	0	0	1	1
CACNA1E	Q15878	hsa-miR-3130-5p	0.128919	9	Medium	1	0	1	1	0	1	1	1	0	0	0	1	1	0	1
FBXO10	Q9UK96	hsa-miR-3130-5p	0.128855	8	Medium	1	0	0	1	1	1	1	0	0	0	0	0	1	1	1
C1orf109	Q9NX04	hsa-miR-3130-5p	0.128818	8	Medium	1	0	1	1	0	1	1	0	0	1	0	0	1	0	1
KCNJ8	Q15842	hsa-miR-3130-5p	0.128733	8	Medium	0	0	1	1	1	1	1	0	0	1	0	0	1	0	1
JCAD	Q9P266	hsa-miR-3130-5p	0.128727	7	Medium	0	0	1	1	1	1	1	0	0	0	0	0	0	1	1
GPR68	Q15743	hsa-miR-3130-5p	0.128701	7	Medium	0	0	1	1	0	1	1	0	0	0	0	0	1	1	1
MAPK1	P28482	hsa-miR-3130-5p	0.128656	6	Medium	1	0	1	1	0	1	1	0	0	0	0	0	0	1	0
EXOC7	Q9UPT5	hsa-miR-3130-5p	0.128622	9	Medium	1	0	1	1	0	1	1	0	0	1	0	0	1	1	1
CDC14B	O60729	hsa-miR-3130-5p	0.128535	7	Medium	0	0	0	1	1	1	1	0	0	1	0	0	1	1	0
STK4	Q13043	hsa-miR-3130-5p	0.128511	8	Medium	1	0	1	1	0	1	1	0	0	0	0	0	1	1	1
BCLAF3		hsa-miR-3130-5p	0.128508	8	Medium	1	0	1	1	0	1	1	0	0	1	0	0	1	0	1
OXGR1	Q96P68	hsa-miR-3130-5p	0.128501	7	Medium	0	0	1	1	0	1	1	1	0	1	0	0	0	0	1
KIAA0513	O60268	hsa-miR-3130-5p	0.128497	8	Medium	1	0	1	1	1	1	1	0	0	0	0	0	1	1	0
ITPRIP	Q8IWB1	hsa-miR-3130-5p	0.128486	6	Medium	0	0	1	1	0	0	1	0	0	1	0	0	0	1	1
ISOC2	Q96AB3	hsa-miR-3130-5p	0.12848	8	Medium	0	0	1	1	0	1	1	0	0	1	0	0	1	1	1
ADCY6	O43306	hsa-miR-3130-5p	0.128452	7	Medium	0	0	1	1	1	1	1	0	0	0	0	0	0	1	1
KDM5A	P29375	hsa-miR-3130-5p	0.128411	5	Medium	0	0	1	0	1	1	1	0	0	0	1	0	0	0	0
CREB3L2	Q70SY1	hsa-miR-3130-5p	0.128323	8	Medium	1	0	0	1	1	1	1	0	0	0	0	0	1	1	1
ADD2	P35612	hsa-miR-3130-5p	0.128211	8	Medium	1	0	0	1	1	1	1	0	0	1	0	0	1	1	0
TEX22	C9J3V5	hsa-miR-3130-5p	0.128187	7	Medium	1	0	1	1	0	1	1	0	0	0	0	0	1	0	1
NR1D2	Q14995	hsa-miR-3130-5p	0.12818	8	Medium	0	0	1	1	1	1	1	0	0	1	0	0	1	1	0
TGFBR1	P36897	hsa-miR-3130-5p	0.128042	7	Medium	0	0	1	1	1	1	1	0	0	1	0	0	1	0	0
BSPRY	Q5W0U4	hsa-miR-3130-5p	0.128014	8	Medium	1	0	1	1	0	1	1	0	0	1	0	0	1	1	0
TRAPPC6B	Q86SZ2	hsa-miR-3130-5p	0.12799	7	Medium	0	0	1	1	0	1	1	0	0	0	0	0	1	1	1
IP6K2	Q9UHH9	hsa-miR-3130-5p	0.127967	8	Medium	0	0	1	1	1	1	1	0	0	1	0	0	1	0	1
ULK3	Q6PHR2	hsa-miR-3130-5p	0.127906	8	Medium	1	0	0	1	0	1	1	1	0	1	0	0	1	0	1
ERC1	Q8IUD2	hsa-miR-3130-5p	0.127884	7	Medium	0	0	1	1	0	1	1	0	0	0	0	0	1	1	1
CLIC5	Q9NZA1	hsa-miR-3130-5p	0.127883	8	Medium	1	0	1	1	1	1	1	0	0	0	0	0	1	1	0
SLC16A12	Q6ZSM3	hsa-miR-3130-5p	0.127882	7	Medium	1	0	0	1	0	1	1	0	0	1	0	0	0	1	1
PRDM11	Q9NQV5	hsa-miR-3130-5p	0.127847	7	Medium	1	0	1	0	1	1	1	0	0	0	0	0	1	0	1
GAB1	Q13480	hsa-miR-3130-5p	0.127788	8	Medium	1	0	1	1	1	1	1	0	0	1	0	0	1	0	0
SMURF1	Q9HCE7	hsa-miR-3130-5p	0.127726	7	Medium	0	0	1	1	1	1	1	0	0	1	0	0	0	1	0
TPGS2	Q68CL5	hsa-miR-3130-5p	0.127691	4	Medium	0	0	1	0	0	1	1	0	0	0	0	0	1	0	0
MYH14	Q7Z406	hsa-miR-3130-5p	0.12763	9	Medium	1	0	1	1	1	1	1	0	0	1	0	0	1	0	1
PLAT	P00750	hsa-miR-3130-5p	0.127608	8	Medium	0	0	1	1	1	1	1	0	0	1	0	0	1	0	1
SNX1	Q13596	hsa-miR-3130-5p	0.127605	7	Medium	1	0	1	0	1	1	1	0	0	0	0	0	1	1	0
TDGF1	P13385	hsa-miR-3130-5p	0.127564	9	Medium	1	0	1	1	0	1	1	0	0	1	0	0	1	1	1
FAM160B2	Q86V87	hsa-miR-3130-5p	0.127457	7	Medium	0	0	1	1	0	1	1	0	0	1	0	0	0	1	1
CAPN3	P20807	hsa-miR-3130-5p	0.127442	7	Medium	0	0	0	1	1	1	1	0	0	0	0	0	1	1	1
DENND5B	Q6ZUT9	hsa-miR-3130-5p	0.127381	7	Medium	0	0	1	1	1	1	1	0	0	0	0	0	1	1	0
VGLL4	Q14135	hsa-miR-3130-5p	0.127056	8	Medium	0	0	0	1	1	1	1	0	0	1	0	0	1	1	1
IHH	Q14623	hsa-miR-3130-5p	0.126912	7	Medium	1	0	1	1	0	1	1	1	0	0	0	0	0	0	1
RNF41	Q9H4P4	hsa-miR-3130-5p	0.126898	7	Medium	1	0	1	1	0	1	1	0	0	0	0	0	1	0	1
SLC7A14	Q8TBB6	hsa-miR-3130-5p	0.126898	7	Medium	1	0	0	1	1	1	1	1	0	0	0	0	0	0	1
PHF2	O75151	hsa-miR-3130-5p	0.126893	8	Medium	1	0	0	1	1	1	1	0	0	0	0	0	1	1	1
PRKAG3	Q9UGI9	hsa-miR-3130-5p	0.126819	8	Medium	1	0	0	1	0	1	1	0	0	1	0	0	1	1	1
KCNC4	Q03721	hsa-miR-3130-5p	0.126796	9	Medium	1	0	1	1	1	1	1	0	0	0	0	1	1	1	0
GOLGA6L9	A6NEM1	hsa-miR-3130-5p	0.126779	5	Medium	0	0	0	1	0	1	0	0	1	1	0	0	0	0	1
POU4F1	Q01851	hsa-miR-3130-5p	0.126761	8	Medium	1	0	1	1	1	1	1	0	0	1	0	0	0	1	0
ZCCHC3	Q9NUD5	hsa-miR-3130-5p	0.126747	7	Medium	0	0	1	1	0	1	1	0	0	0	0	0	1	1	1
CHDH	Q8NE62	hsa-miR-3130-5p	0.126726	8	Medium	1	0	1	1	1	1	1	0	0	1	0	0	0	0	1
MFSD4A	Q8N468	hsa-miR-3130-5p	0.126668	8	Medium	1	0	1	1	0	1	1	0	0	0	0	1	1	1	0
DOLPP1	Q86YN1	hsa-miR-3130-5p	0.12666	8	Medium	0	0	1	1	0	1	1	1	0	1	0	0	1	0	1
KIF13B	Q9NQT8	hsa-miR-3130-5p	0.126652	8	Medium	1	0	1	1	1	1	1	0	0	0	0	0	1	0	1
HHIP	Q96QV1	hsa-miR-3130-5p	0.126588	7	Medium	0	0	1	1	1	1	1	0	0	1	0	0	1	0	0
BHMT	Q93088	hsa-miR-3130-5p	0.126578	6	Medium	0	0	0	1	0	1	1	0	0	0	0	0	1	1	1
AGAP2	Q99490	hsa-miR-3130-5p	0.126558	7	Medium	0	0	1	1	0	1	1	0	0	0	0	0	1	1	1
2020-09-06	Q14141	hsa-miR-3130-5p	0.12654	8	Medium	1	0	1	1	1	1	1	0	0	0	0	0	1	1	0
RALBP1	Q15311	hsa-miR-3130-5p	0.126526	8	Medium	1	0	0	1	1	1	1	0	0	1	0	0	0	1	1
N4BP3	O15049	hsa-miR-3130-5p	0.126485	7	Medium	1	0	1	1	1	1	1	0	0	0	0	0	0	1	0
SP1	P08047	hsa-miR-3130-5p	0.126469	7	Medium	1	0	1	1	1	1	1	0	0	0	0	0	0	1	0
ROBO2	Q9HCK4	hsa-miR-3130-5p	0.12639	8	Medium	1	0	1	1	1	1	1	0	0	1	0	0	1	0	0
PDPK1	O15530	hsa-miR-3130-5p	0.126297	8	Medium	0	0	0	1	1	1	1	0	0	1	0	0	1	1	1
FAM109B	Q6ICB4	hsa-miR-3130-5p	0.126219	7	Medium	1	0	1	1	0	1	1	0	0	1	0	0	0	1	0
ERI3	O43414	hsa-miR-3130-5p	0.126202	7	Medium	0	0	0	1	0	1	1	1	0	0	0	1	1	1	0
MLLT11	Q13015	hsa-miR-3130-5p	0.126182	9	Medium	1	0	1	1	0	1	1	0	0	0	0	1	1	1	1
LRRC14	Q15048	hsa-miR-3130-5p	0.126084	8	Medium	0	0	1	1	0	1	1	0	0	1	0	0	1	1	1
OPRL1	P41146	hsa-miR-3130-5p	0.125878	8	Medium	1	0	1	1	1	1	1	0	0	0	0	0	1	1	0
AGO1	Q9UL18	hsa-miR-3130-5p	0.125865	7	Medium	1	0	1	0	1	1	1	0	0	0	0	1	0	1	0
SLC35C1	Q96A29	hsa-miR-3130-5p	0.125837	8	Medium	1	0	1	1	0	1	1	0	0	0	0	0	1	1	1
AGRN	O00468	hsa-miR-3130-5p	0.125776	9	Medium	1	0	1	1	0	1	1	0	0	1	0	1	1	1	0
CNNM1	Q9NRU3	hsa-miR-3130-5p	0.125664	6	Medium	0	0	1	1	0	1	1	0	0	0	0	0	0	1	1
MAML3	Q96JK9	hsa-miR-3130-5p	0.125576	7	Medium	1	0	0	1	1	1	0	0	0	1	0	0	0	1	1
FAM229B	Q4G0N7	hsa-miR-3130-5p	0.125574	8	Medium	1	0	1	1	1	1	1	0	0	1	0	0	0	1	0
NLGN2	Q8NFZ4	hsa-miR-3130-5p	0.12554	8	Medium	1	0	1	1	0	1	1	1	0	0	0	0	1	0	1
RNF169	Q8NCN4	hsa-miR-3130-5p	0.125484	7	Medium	1	0	0	0	1	1	1	1	0	0	0	0	1	1	0
RGS5	O15539	hsa-miR-3130-5p	0.12548	8	Medium	0	0	1	1	1	1	1	0	0	1	0	0	1	0	1
S100A16	Q96FQ6	hsa-miR-3130-5p	0.125457	8	Medium	0	0	1	1	0	1	1	1	0	0	0	1	1	1	0
NF1	P21359	hsa-miR-3130-5p	0.12545	4	Medium	1	0	1	0	0	1	0	0	0	0	0	0	1	0	0
CYP2C18	P33260	hsa-miR-3130-5p	0.125395	6	Medium	0	0	1	1	0	1	1	0	0	1	0	0	0	0	1
MB21D2	Q8IYB1	hsa-miR-3130-5p	0.125347	8	Medium	0	0	1	1	0	1	1	1	0	1	0	0	1	0	1
FUT10	Q6P4F1	hsa-miR-3130-5p	0.125296	7	Medium	0	0	1	1	0	1	1	1	0	0	0	0	1	0	1
CXCR5	P32302	hsa-miR-3130-5p	0.125278	7	Medium	1	0	1	1	0	1	1	0	0	1	0	0	0	1	0
DPH7	Q9BTV6	hsa-miR-3130-5p	0.125274	7	Medium	0	0	1	1	0	1	1	0	0	1	0	0	1	1	0
PLCB1	Q9NQ66	hsa-miR-3130-5p	0.125231	8	Medium	1	0	1	1	0	1	1	0	0	1	0	0	1	1	0
KDM7A	Q6ZMT4	hsa-miR-3130-5p	0.125229	6	Medium	0	0	1	1	1	1	1	0	0	0	0	0	0	1	0
POU2F2	P09086	hsa-miR-3130-5p	0.125219	6	Medium	1	0	0	0	1	1	1	0	0	0	0	0	1	0	1
HIPK2	Q9H2X6	hsa-miR-3130-5p	0.125191	8	Medium	1	0	1	1	1	1	1	0	0	0	0	0	1	0	1
PBX3	P40426	hsa-miR-3130-5p	0.125176	8	Medium	1	0	0	1	0	1	1	1	0	1	0	0	1	0	1
CYP4B1	P13584	hsa-miR-3130-5p	0.125112	8	Medium	1	0	1	1	0	1	1	0	0	1	0	0	1	1	0
ASH2L	Q9UBL3	hsa-miR-3130-5p	0.125107	8	Medium	1	0	1	1	1	1	1	0	0	0	0	0	1	1	0
MFSD4B	Q5TF39	hsa-miR-3130-5p	0.125066	7	Medium	1	0	1	1	0	1	1	0	0	0	0	0	0	1	1
PAK1	Q13153	hsa-miR-3130-5p	0.125045	7	Medium	0	0	1	1	0	1	1	0	0	1	0	0	1	0	1
CREG1	O75629	hsa-miR-3130-5p	0.124973	7	Medium	0	0	1	1	0	1	1	0	0	1	0	1	0	1	0
SNX24	Q9Y343	hsa-miR-3130-5p	0.124914	8	Medium	1	0	1	1	1	1	1	0	0	0	0	0	1	0	1
RNF167	Q9H6Y7	hsa-miR-3130-5p	0.124829	8	Medium	1	0	1	1	1	1	1	0	0	0	0	0	1	0	1
KANSL2	Q9H9L4	hsa-miR-3130-5p	0.124774	8	Medium	1	0	1	1	0	1	1	0	0	1	0	0	1	0	1
CTAGE1	Q96RT6	hsa-miR-3130-5p	0.124767	7	Medium	0	0	1	1	0	1	1	0	0	1	0	0	1	0	1
FARSA	Q9Y285	hsa-miR-3130-5p	0.124752	8	Medium	1	0	1	1	0	1	1	0	0	1	0	0	1	0	1
ZNF3	P17036	hsa-miR-3130-5p	0.124743	7	Medium	0	0	1	1	0	1	1	0	0	1	0	0	1	1	0
NPR3	P17342	hsa-miR-3130-5p	0.124733	7	Medium	0	0	1	0	1	1	1	0	0	1	0	0	1	0	1
DEPDC1B	Q8WUY9	hsa-miR-3130-5p	0.124702	7	Medium	0	0	1	1	0	1	1	0	0	1	0	0	1	0	1
CYP3A43	Q9HB55	hsa-miR-3130-5p	0.124702	5	Medium	0	0	0	1	0	0	0	0	1	1	0	0	1	1	0
TSPAN11	A1L157	hsa-miR-3130-5p	0.124606	8	Medium	1	0	1	1	1	1	1	0	0	0	0	0	1	1	0
UBL4A	P11441	hsa-miR-3130-5p	0.124474	8	Medium	1	0	0	0	1	1	1	1	0	0	0	0	1	1	1
RNASEK	Q6P5S7	hsa-miR-3130-5p	0.124454	8	Medium	1	0	1	1	0	1	1	0	0	0	0	0	1	1	1
BICD2	Q8TD16	hsa-miR-3130-5p	0.124378	7	Medium	1	0	1	1	1	1	1	0	0	0	0	0	0	1	0
NFIB	O00712	hsa-miR-3130-5p	0.124358	7	Medium	1	0	1	0	1	1	1	0	0	0	0	0	1	1	0
CHP1	Q99653	hsa-miR-3130-5p	0.124313	8	Medium	1	0	1	1	0	1	1	0	0	1	0	0	1	1	0
COL4A2	P08572	hsa-miR-3130-5p	0.124232	8	Medium	0	0	1	1	0	1	1	1	0	1	0	0	1	0	1
ZNF532	Q9HCE3	hsa-miR-3130-5p	0.124197	4	Medium	0	1	0	0	0	1	1	0	0	0	0	0	1	0	0
ZCCHC14	Q8WYQ9	hsa-miR-3130-5p	0.124174	8	Medium	1	0	0	1	1	1	1	1	0	1	0	0	0	0	1
PPP1R9A	Q9ULJ8	hsa-miR-3130-5p	0.124155	7	Medium	0	0	1	1	1	1	1	0	0	0	0	0	1	1	0
MRPL2	Q5T653	hsa-miR-3130-5p	0.124153	8	Medium	1	0	1	1	0	1	1	0	0	1	0	0	1	0	1
ZBTB44	Q8NCP5	hsa-miR-3130-5p	0.124113	7	Medium	0	0	1	1	1	1	1	0	0	0	0	0	1	0	1
ZNF667	Q5HYK9	hsa-miR-3130-5p	0.124064	7	Medium	0	0	1	1	0	1	1	0	0	1	0	0	1	0	1
C5orf51	A6NDU8	hsa-miR-3130-5p	0.12403	7	Medium	0	0	1	1	0	1	1	0	0	1	0	0	0	1	1
USP13	Q92995	hsa-miR-3130-5p	0.123928	8	Medium	0	0	1	1	1	1	1	0	0	1	0	0	1	0	1
P2RX6	O15547	hsa-miR-3130-5p	0.123916	8	Medium	1	0	1	1	0	1	1	1	0	0	0	0	1	1	0
MAP3K2	Q9Y2U5	hsa-miR-3130-5p	0.123825	7	Medium	1	0	1	0	0	1	1	0	0	1	0	0	1	0	1
ZNF510	Q9Y2H8	hsa-miR-3130-5p	0.123803	7	Medium	0	0	1	1	0	1	1	0	0	1	0	0	0	1	1
METTL9	Q9H1A3	hsa-miR-3130-5p	0.123792	7	Medium	0	0	1	1	0	1	1	0	0	1	0	0	1	1	0
ADAM33	Q9BZ11	hsa-miR-3130-5p	0.123768	8	Medium	1	0	1	1	1	1	1	0	0	0	0	0	1	1	0
GINS3	Q9BRX5	hsa-miR-3130-5p	0.123724	8	Medium	1	0	1	1	0	1	1	0	0	1	0	0	1	0	1
ASB9	Q96DX5	hsa-miR-3130-5p	0.123677	8	Medium	0	0	1	1	1	1	1	0	0	1	0	0	1	0	1
YAF2	Q8IY57	hsa-miR-3130-5p	0.12367	8	Medium	1	0	1	1	1	1	1	0	0	1	0	0	1	0	0
PLA2G12A	Q9BZM1	hsa-miR-3130-5p	0.123589	8	Medium	0	0	0	1	1	1	1	1	0	1	0	0	1	0	1
KCNAB1	Q14722	hsa-miR-3130-5p	0.123576	8	Medium	0	0	1	1	1	1	1	0	0	1	0	0	1	0	1
P2RX1	P51575	hsa-miR-3130-5p	0.12352	7	Medium	0	0	0	1	1	1	1	0	0	0	0	0	1	1	1
C22orf24	Q9Y442	hsa-miR-3130-5p	0.123423	6	Medium	0	0	1	1	0	1	1	0	0	0	0	0	0	1	1
SNRPB2	P08579	hsa-miR-3130-5p	0.123291	7	Medium	0	0	1	1	0	1	1	0	0	1	0	0	1	1	0
ENTPD1	P49961	hsa-miR-3130-5p	0.123218	7	Medium	0	0	1	1	1	1	1	0	0	0	0	0	1	0	1
EPPIN	O95925	hsa-miR-3130-5p	0.123217	7	Medium	0	0	1	1	0	1	1	0	0	1	0	0	1	1	0
PPP1R3B	Q86XI6	hsa-miR-3130-5p	0.123191	8	Medium	0	0	1	1	1	1	1	0	0	1	0	0	1	0	1
PSMD8	P48556	hsa-miR-3130-5p	0.123095	7	Medium	1	0	0	1	0	1	1	0	0	0	0	0	1	1	1
GLT1D1	Q96MS3	hsa-miR-3130-5p	0.123059	8	Medium	1	0	1	1	0	1	1	0	0	1	0	0	1	1	0
PAPLN	O95428	hsa-miR-3130-5p	0.123044	7	Medium	0	0	0	1	1	1	1	0	0	1	0	0	1	1	0
SUN2	Q9UH99	hsa-miR-3130-5p	0.123001	8	Medium	1	0	0	1	0	1	1	0	0	1	0	0	1	1	1
LRIG1	Q96JA1	hsa-miR-3130-5p	0.122876	8	Medium	0	0	1	1	1	1	1	0	0	1	0	0	1	1	0
ANXA11	P50995	hsa-miR-3130-5p	0.122851	8	Medium	1	0	1	1	0	1	1	0	0	0	0	0	1	1	1
PIP4K2B	P78356	hsa-miR-3130-5p	0.1228	7	Medium	1	0	1	1	0	1	1	0	0	1	0	0	0	1	0
ZBTB8A	Q96BR9	hsa-miR-3130-5p	0.122779	7	Medium	1	0	0	1	1	1	0	0	0	0	0	1	1	1	0
SIK3	Q9Y2K2	hsa-miR-3130-5p	0.122756	7	Medium	0	0	0	1	1	1	1	0	0	1	0	0	1	0	1
C3orf67	Q6ZVT6	hsa-miR-3130-5p	0.122754	7	Medium	1	0	0	1	0	1	1	0	0	1	0	0	1	1	0
HSPA5	P11021	hsa-miR-3130-5p	0.122713	7	Medium	0	0	1	1	0	1	1	0	0	1	0	0	1	0	1
SERF1A	O75920	hsa-miR-3130-5p	0.122702	7	Medium	1	0	1	1	1	1	1	0	0	0	0	0	1	0	0
CCM2L	Q9NUG4	hsa-miR-3130-5p	0.122555	7	Medium	0	0	1	1	0	1	1	1	0	0	0	0	1	0	1
2020-03-09	Q86YJ5	hsa-miR-3130-5p	0.12251	8	Medium	1	0	1	1	0	1	1	0	0	1	0	0	1	0	1
MAMLD1	Q13495	hsa-miR-3130-5p	0.122496	8	Medium	1	0	1	1	1	1	1	0	0	0	0	0	1	0	1
TGM2	P21980	hsa-miR-3130-5p	0.122492	7	Medium	1	0	1	1	1	1	1	0	0	0	0	0	0	1	0
CCDC93	Q567U6	hsa-miR-3130-5p	0.122456	8	Medium	1	0	1	1	0	1	1	0	0	0	0	0	1	1	1
SESTD1	Q86VW0	hsa-miR-3130-5p	0.122428	8	Medium	0	0	1	1	1	1	1	1	0	0	0	0	1	0	1
WHRN	Q9P202	hsa-miR-3130-5p	0.122411	7	Medium	1	0	1	1	0	1	1	0	0	0	0	0	1	0	1
USP47	Q96K76	hsa-miR-3130-5p	0.122374	7	Medium	1	0	1	1	0	1	1	0	0	1	0	0	0	0	1
TRPM8	Q7Z2W7	hsa-miR-3130-5p	0.122369	7	Medium	0	0	0	1	1	1	1	0	0	1	0	0	1	1	0
PTGDR	Q13258	hsa-miR-3130-5p	0.122349	6	Medium	0	0	1	1	0	1	1	0	0	1	0	0	1	0	0
SEC14L4	Q9UDX3	hsa-miR-3130-5p	0.122253	7	Medium	1	0	1	1	0	1	1	0	0	0	0	0	1	1	0
E2F3	O00716	hsa-miR-3130-5p	0.122223	7	Medium	0	0	1	1	1	1	1	0	0	1	0	0	0	0	1
UBXN7	O94888	hsa-miR-3130-5p	0.122196	6	Medium	0	0	1	0	1	1	1	0	0	0	0	0	1	1	0
IL15	P40933	hsa-miR-3130-5p	0.122168	8	Medium	1	0	1	1	1	1	1	0	0	1	0	0	1	0	0
HIVEP3	Q5T1R4	hsa-miR-3130-5p	0.122055	7	Medium	1	0	1	0	1	1	1	0	0	0	0	1	0	0	1
STKLD1	Q8NE28	hsa-miR-3130-5p	0.121975	7	Medium	0	0	0	1	0	1	1	1	0	0	0	0	1	1	1
JPH3	Q8WXH2	hsa-miR-3130-5p	0.121918	6	Medium	0	0	1	1	0	1	1	0	0	1	0	0	1	0	0
FNTB	P49356	hsa-miR-3130-5p	0.121875	8	Medium	1	0	1	1	0	1	1	0	0	0	0	0	1	1	1
ITPR1	Q14643	hsa-miR-3130-5p	0.121853	7	Medium	0	0	1	1	0	1	1	0	0	1	0	0	1	1	0
MTURN	Q8N3F0	hsa-miR-3130-5p	0.121817	7	Medium	0	0	1	1	1	1	1	0	0	1	0	0	1	0	0
MXD1	Q05195	hsa-miR-3130-5p	0.121816	8	Medium	0	0	1	1	1	1	1	0	0	1	0	0	1	0	1
CREB3L1	Q96BA8	hsa-miR-3130-5p	0.121723	7	Medium	0	0	1	1	0	1	1	0	0	1	0	0	1	0	1
NHEJ1	Q9H9Q4	hsa-miR-3130-5p	0.121513	7	Medium	0	0	0	1	0	1	1	1	0	1	0	0	1	0	1
RHBG	Q9H310	hsa-miR-3130-5p	0.121464	7	Medium	1	0	1	1	0	1	1	0	0	0	0	0	1	0	1
IL20RB	Q6UXL0	hsa-miR-3130-5p	0.121394	7	Medium	0	0	0	1	0	1	1	0	0	1	0	0	1	1	1
LUZP1	Q86V48	hsa-miR-3130-5p	0.121353	7	Medium	1	0	0	0	1	1	1	0	0	0	0	1	1	1	0
ATRX	P46100	hsa-miR-3130-5p	0.121324	8	Medium	1	0	1	1	1	1	1	0	0	0	0	0	1	0	1
ETV4	P43268	hsa-miR-3130-5p	0.121317	8	Medium	1	0	1	1	0	1	1	0	0	1	0	0	1	1	0
PDXK	O00764	hsa-miR-3130-5p	0.121304	7	Medium	1	0	1	1	0	1	1	0	0	0	0	0	1	1	0
PTP4A2	Q12974	hsa-miR-3130-5p	0.121255	8	Medium	0	0	1	1	1	1	1	0	0	1	0	0	1	0	1
LRRC8E	Q6NSJ5	hsa-miR-3130-5p	0.121239	7	Medium	0	0	1	1	1	1	1	0	0	0	0	0	1	1	0
KRT6A	P02538	hsa-miR-3130-5p	0.121233	7	Medium	1	0	1	1	0	1	1	0	0	1	0	0	0	1	0
ANKRD45	Q5TZF3	hsa-miR-3130-5p	0.121217	8	Medium	0	0	1	1	1	1	1	0	0	1	0	0	1	1	0
CENPN	Q96H22	hsa-miR-3130-5p	0.121168	7	Medium	0	0	0	1	1	1	0	0	0	1	0	0	1	1	1
GPR107	Q5VW38	hsa-miR-3130-5p	0.121086	7	Medium	0	0	1	1	0	1	1	0	0	0	0	0	1	1	1
TNS1	Q9HBL0	hsa-miR-3130-5p	0.121044	7	Medium	1	0	1	1	0	1	1	0	0	0	0	0	1	1	0
UBE2M	P61081	hsa-miR-3130-5p	0.121016	8	Medium	1	0	1	1	1	1	1	0	0	0	0	0	1	1	0
CLTC	Q00610	hsa-miR-3130-5p	0.121011	8	Medium	1	0	1	1	0	1	1	0	0	1	0	0	1	1	0
NT5DC1	Q5TFE4	hsa-miR-3130-5p	0.121008	8	Medium	0	0	1	1	1	1	1	0	0	1	0	0	1	1	0
C8orf31	Q8N9H6	hsa-miR-3130-5p	0.120942	6	Medium	0	0	1	1	0	1	1	0	0	1	0	0	0	0	1
NAGK	Q9UJ70	hsa-miR-3130-5p	0.120922	7	Medium	1	0	1	1	0	1	1	0	0	0	0	0	1	0	1
VAV3	Q9UKW4	hsa-miR-3130-5p	0.120908	8	Medium	0	0	0	1	0	1	1	1	0	1	0	1	1	0	1
LYRM2	Q9NU23	hsa-miR-3130-5p	0.120898	6	Medium	0	0	1	0	1	1	1	0	0	0	0	0	1	1	0
TRIM58	Q8NG06	hsa-miR-3130-5p	0.12086	8	Medium	0	0	1	1	0	1	1	1	0	0	0	1	1	1	0
VSIG10	Q8N0Z9	hsa-miR-3130-5p	0.120857	7	Medium	0	0	1	1	1	1	1	0	0	1	0	0	0	0	1
OIT3	Q8WWZ8	hsa-miR-3130-5p	0.120812	6	Medium	0	0	1	1	0	1	1	0	0	0	0	0	1	1	0
PNPLA4	P41247	hsa-miR-3130-5p	0.120752	8	Medium	0	0	1	1	1	1	1	0	0	1	0	0	1	0	1
NR3C1	P04150	hsa-miR-3130-5p	0.120741	7	Medium	0	0	1	1	1	1	1	0	0	0	0	0	1	1	0
TNNI1	P19237	hsa-miR-3130-5p	0.120655	7	Medium	1	0	1	0	0	1	1	0	0	0	0	1	1	1	0
HAVCR2	Q8TDQ0	hsa-miR-3130-5p	0.120541	8	Medium	0	0	1	1	1	1	1	0	0	1	0	0	1	0	1
PTPN7	P35236	hsa-miR-3130-5p	0.120531	8	Medium	0	0	1	1	0	1	1	0	0	1	0	1	1	1	0
OXA1L	Q15070	hsa-miR-3130-5p	0.12048	7	Medium	0	0	0	1	0	1	1	1	0	1	0	0	1	0	1
SUV39H2	Q9H5I1	hsa-miR-3130-5p	0.120477	7	Medium	0	0	0	1	1	1	1	1	0	0	0	0	1	0	1
NUCKS1	Q9H1E3	hsa-miR-3130-5p	0.12047	8	Medium	1	0	0	1	1	1	1	0	0	1	0	1	0	0	1
ANKIB1	Q9P2G1	hsa-miR-3130-5p	0.120355	8	Medium	0	0	1	1	1	1	1	0	0	1	0	0	1	1	0
DUT	P33316	hsa-miR-3130-5p	0.120203	7	Medium	0	0	1	1	0	1	1	0	0	1	0	0	1	0	1
SLC35E2B	P0CK96	hsa-miR-3130-5p	0.120135	6	Medium	0	0	1	1	0	1	1	0	0	0	0	1	0	0	1
NSFL1C	Q9UNZ2	hsa-miR-3130-5p	0.120117	8	Medium	1	0	1	1	1	1	1	0	0	1	0	0	1	0	0
KDF1	Q8NAX2	hsa-miR-3130-5p	0.120068	8	Medium	1	0	0	1	0	1	1	0	0	1	0	0	1	1	1
RNF207	Q6ZRF8	hsa-miR-3130-5p	0.119957	8	Medium	0	0	0	1	0	1	1	0	0	1	0	1	1	1	1
SGK2	Q9HBY8	hsa-miR-3130-5p	0.119838	7	Medium	0	0	1	1	0	1	1	0	0	1	0	0	1	1	0
ACACA	Q13085	hsa-miR-3130-5p	0.11972	8	Medium	1	0	1	1	1	1	1	0	0	0	0	0	1	1	0
HCN3	Q9P1Z3	hsa-miR-3130-5p	0.119588	7	Medium	0	0	1	0	1	1	1	0	0	0	0	1	1	1	0
SPRYD4	Q8WW59	hsa-miR-3130-5p	0.119567	6	Medium	0	0	1	1	0	1	1	1	0	0	0	0	0	0	1
WDR91	A4D1P6	hsa-miR-3130-5p	0.119539	7	Medium	0	0	1	1	1	1	1	0	0	1	0	0	0	1	0
ZNF641	Q96N77	hsa-miR-3130-5p	0.119503	7	Medium	0	0	1	1	1	1	1	0	0	0	0	0	1	0	1
CALML3	P27482	hsa-miR-3130-5p	0.11943	7	Medium	1	0	1	1	0	1	1	0	0	1	0	0	0	0	1
MKX	Q8IYA7	hsa-miR-3130-5p	0.119403	7	Medium	1	0	1	1	1	1	1	0	0	1	0	0	0	0	0
DFFA	O00273	hsa-miR-3130-5p	0.119342	7	Medium	0	0	1	0	1	1	1	0	0	0	0	1	1	1	0
SLC4A4	Q9Y6R1	hsa-miR-3130-5p	0.119327	8	Medium	1	0	1	1	1	1	1	0	0	0	0	0	1	1	0
CES3	Q6UWW8	hsa-miR-3130-5p	0.11932	7	Medium	1	0	0	1	0	1	1	1	0	0	0	0	0	1	1
C6orf106	Q9H6K1	hsa-miR-3130-5p	0.11932	8	Medium	1	0	0	1	0	1	1	0	0	1	0	0	1	1	1
ADAM23	O75077	hsa-miR-3130-5p	0.119292	7	Medium	0	0	1	1	1	1	1	0	0	0	0	0	1	1	0
NEURL1B	A8MQ27	hsa-miR-3130-5p	0.119281	7	Medium	1	0	1	1	1	1	1	0	0	0	0	0	0	0	1
TNRC6C	Q9HCJ0	hsa-miR-3130-5p	0.119275	7	Medium	0	0	1	1	1	1	1	0	0	0	0	0	1	0	1
P4HA1	P13674	hsa-miR-3130-5p	0.119196	7	Medium	0	0	1	1	0	1	1	0	0	1	0	0	1	0	1
SNX29	Q8TEQ0	hsa-miR-3130-5p	0.119182	7	Medium	1	0	1	1	0	1	1	0	0	0	0	0	1	0	1
XBP1	P17861	hsa-miR-3130-5p	0.119134	8	Medium	1	0	1	1	0	1	1	0	0	1	0	0	1	1	0
ZBTB39	O15060	hsa-miR-3130-5p	0.118974	7	Medium	1	0	1	1	0	1	1	0	0	0	0	0	0	1	1
EEF1AKMT3	Q96AZ1	hsa-miR-3130-5p	0.118966	8	Medium	0	0	1	1	1	1	1	0	0	1	0	0	1	0	1
SLC2A11	Q9BYW1	hsa-miR-3130-5p	0.118865	8	Medium	1	0	1	1	0	1	1	0	0	1	0	0	1	0	1
AEBP2	Q6ZN18	hsa-miR-3130-5p	0.118865	7	Medium	0	0	0	1	1	1	0	0	0	1	0	0	1	1	1
NOL11	Q9H8H0	hsa-miR-3130-5p	0.118768	7	Medium	0	0	1	1	1	1	1	0	0	0	0	0	1	0	1
BHLHB9	Q6PI77	hsa-miR-3130-5p	0.118727	7	Medium	0	0	1	1	0	1	1	0	0	1	0	0	1	1	0
VPS13D	Q5THJ4	hsa-miR-3130-5p	0.118718	7	Medium	1	0	0	1	0	1	1	0	0	0	0	0	1	1	1
KMO	O15229	hsa-miR-3130-5p	0.118688	7	Medium	0	0	1	1	0	1	1	0	0	1	0	0	1	1	0
BMS1	Q14692	hsa-miR-3130-5p	0.118684	7	Medium	1	0	0	1	0	1	1	0	0	1	0	0	0	1	1
RAPGEF1	Q13905	hsa-miR-3130-5p	0.118628	5	Medium	1	0	0	0	1	1	1	0	0	0	1	0	0	0	0
LMBR1L	Q6UX01	hsa-miR-3130-5p	0.118535	7	Medium	1	0	1	1	0	1	1	0	0	0	0	0	1	1	0
SERF1B	O75920	hsa-miR-3130-5p	0.118529	7	Medium	1	0	1	1	1	1	1	0	0	0	0	0	1	0	0
NUDT4	Q9NZJ9	hsa-miR-3130-5p	0.118504	7	Medium	0	0	1	1	1	1	1	1	0	0	0	0	1	0	0
MYCBP	Q99417	hsa-miR-3130-5p	0.118475	8	Medium	1	0	1	0	1	1	1	0	0	0	0	1	1	1	0
SLC24A2	Q9UI40	hsa-miR-3130-5p	0.118463	7	Medium	1	0	0	1	1	1	1	0	0	1	0	0	0	0	1
CHMP1A	Q9HD42	hsa-miR-3130-5p	0.118462	7	Medium	0	0	1	1	0	1	1	0	0	0	0	0	1	1	1
RPRM	Q9NS64	hsa-miR-3130-5p	0.118391	7	Medium	0	0	1	1	1	1	1	0	0	1	0	0	0	0	1
GJA9	P57773	hsa-miR-3130-5p	0.118367	7	Medium	0	0	0	1	0	1	1	0	0	1	0	0	1	1	1
C14orf132	Q9NPU4	hsa-miR-3130-5p	0.118335	7	Medium	1	0	1	0	1	1	1	0	0	0	0	0	1	0	1
IRGQ	Q8WZA9	hsa-miR-3130-5p	0.11828	7	Medium	1	0	1	1	1	1	1	0	0	0	0	0	1	0	0
CLVS1	Q8IUQ0	hsa-miR-3130-5p	0.118215	7	Medium	0	0	1	1	1	1	1	0	0	1	0	0	0	0	1
SERAC1	Q96JX3	hsa-miR-3130-5p	0.118107	8	Medium	1	0	1	1	1	1	1	0	0	1	0	0	1	0	0
PLCXD3	Q63HM9	hsa-miR-3130-5p	0.118016	6	Medium	0	0	1	1	0	1	1	0	0	1	0	0	0	0	1
PARM1	Q6UWI2	hsa-miR-3130-5p	0.117992	7	Medium	0	0	1	1	1	1	1	0	0	1	0	0	0	1	0
BTBD9	Q96Q07	hsa-miR-3130-5p	0.117982	8	Medium	1	0	1	1	1	1	1	0	0	0	0	0	1	1	0
ZYG11B	Q9C0D3	hsa-miR-3130-5p	0.117962	6	Medium	0	0	0	0	1	1	1	0	0	0	0	1	1	1	0
SPTB	P11277	hsa-miR-3130-5p	0.117939	8	Medium	1	0	0	1	1	1	1	0	0	0	0	0	1	1	1
MEOX1	P50221	hsa-miR-3130-5p	0.117889	8	Medium	1	0	1	1	0	1	1	0	0	0	0	0	1	1	1
TLR8	Q9NR97	hsa-miR-3130-5p	0.117835	6	Medium	0	0	1	1	1	1	1	1	0	0	0	0	0	0	0
LGALS8	O00214	hsa-miR-3130-5p	0.117814	8	Medium	1	0	1	0	1	1	1	0	0	0	0	1	1	0	1
FCRL1	Q96LA6	hsa-miR-3130-5p	0.117774	5	Medium	0	0	0	1	0	1	0	0	1	0	0	0	1	0	1
MAP7D3	Q8IWC1	hsa-miR-3130-5p	0.117773	8	Medium	0	0	1	1	1	1	1	0	0	1	0	0	1	0	1
SYT15	Q9BQS2	hsa-miR-3130-5p	0.117623	7	Medium	1	0	0	0	0	1	1	0	0	1	0	0	1	1	1
PIF1	Q9H611	hsa-miR-3130-5p	0.117594	7	Medium	0	0	0	1	1	1	1	0	0	1	0	0	1	1	0
CNTN2	Q02246	hsa-miR-3130-5p	0.117581	8	Medium	1	0	1	1	0	1	1	0	0	0	0	1	1	1	0
LIF	P15018	hsa-miR-3130-5p	0.117572	8	Medium	1	0	1	1	1	1	1	0	0	0	0	0	1	1	0
TSPAN7	P41732	hsa-miR-3130-5p	0.117529	7	Medium	0	0	0	1	1	1	1	0	0	1	0	0	1	1	0
COX18	Q8N8Q8	hsa-miR-3130-5p	0.117448	8	Medium	1	0	0	1	1	1	1	0	0	1	0	0	1	0	1
SPECC1L	Q69YQ0	hsa-miR-3130-5p	0.117347	7	Medium	0	0	0	1	1	1	1	0	0	0	0	0	1	1	1
CA5B	Q9Y2D0	hsa-miR-3130-5p	0.117274	8	Medium	0	0	1	1	1	1	1	0	0	1	0	0	1	0	1
IKBKG	Q9Y6K9	hsa-miR-3130-5p	0.117238	7	Medium	1	0	1	0	1	1	1	0	0	0	0	0	1	1	0
TMED2	Q15363	hsa-miR-3130-5p	0.117199	8	Medium	1	0	1	1	0	1	1	0	0	1	0	0	1	1	0
KMT2E	Q8IZD2	hsa-miR-3130-5p	0.117181	4	Medium	0	0	1	0	0	1	1	0	0	0	0	0	1	0	0
SCN4A	P35499	hsa-miR-3130-5p	0.117175	7	Medium	1	0	1	1	0	1	1	0	0	1	0	0	0	1	0
POLR2E	P19388	hsa-miR-3130-5p	0.117162	7	Medium	0	0	0	1	1	1	1	0	0	1	0	0	1	1	0
AMPD2	Q01433	hsa-miR-3130-5p	0.117143	8	Medium	1	0	0	1	1	1	1	0	0	0	0	1	1	0	1
SPOUT1	Q5T280	hsa-miR-3130-5p	0.117139	8	Medium	1	0	1	1	0	1	1	1	0	0	0	0	1	0	1
SPN	P16150	hsa-miR-3130-5p	0.11713	7	Medium	1	0	1	1	0	1	1	0	0	0	0	0	1	1	0
PPM1F	P49593	hsa-miR-3130-5p	0.117048	8	Medium	1	0	0	1	0	1	1	1	0	0	0	0	1	1	1
SP6	Q3SY56	hsa-miR-3130-5p	0.117008	8	Medium	1	0	1	1	1	1	1	0	0	1	0	0	0	0	1
RAB29	O14966	hsa-miR-3130-5p	0.116927	7	Medium	0	0	1	0	1	1	1	0	0	0	0	1	1	1	0
DDN	O94850	hsa-miR-3130-5p	0.116837	8	Medium	1	0	0	1	0	1	1	0	0	1	0	0	1	1	1
PRKCH	P24723	hsa-miR-3130-5p	0.116799	7	Medium	0	0	1	1	1	0	1	0	0	1	0	0	1	1	0
RCVRN	P35243	hsa-miR-3130-5p	0.116616	7	Medium	1	0	1	1	0	1	1	0	0	0	0	0	1	1	0
RANBP6	O60518	hsa-miR-3130-5p	0.116573	8	Medium	1	0	1	1	0	1	1	0	0	1	0	0	1	0	1
UTP6	Q9NYH9	hsa-miR-3130-5p	0.11651	5	Medium	1	0	1	0	0	1	1	0	0	0	0	0	1	0	0
GFI1	Q99684	hsa-miR-3130-5p	0.116417	8	Medium	1	0	1	0	1	1	1	0	0	0	0	1	1	1	0
DPYSL5	Q9BPU6	hsa-miR-3130-5p	0.116362	8	Medium	1	0	0	1	1	1	1	1	0	0	0	0	1	0	1
IER5L	Q5T953	hsa-miR-3130-5p	0.116356	8	Medium	1	0	1	1	0	1	1	1	0	0	0	0	1	0	1
EDC3	Q96F86	hsa-miR-3130-5p	0.116323	8	Medium	1	0	0	1	1	1	1	0	0	0	0	0	1	1	1
FAM110C	Q1W6H9	hsa-miR-3130-5p	0.116313	6	Medium	1	0	1	1	0	1	1	0	0	0	0	0	0	0	1
PRELP	P51888	hsa-miR-3130-5p	0.116291	7	Medium	0	0	1	1	0	1	1	0	0	1	0	1	0	1	0
BNIPL	Q7Z465	hsa-miR-3130-5p	0.116277	8	Medium	1	0	1	0	1	1	1	0	0	0	0	1	1	1	0
AP3D1	O14617	hsa-miR-3130-5p	0.116185	8	Medium	1	0	1	1	0	1	1	0	0	0	0	0	1	1	1
SRSF1	Q07955	hsa-miR-3130-5p	0.116143	7	Medium	0	0	1	1	1	1	0	0	0	1	0	0	1	0	1
TPK1	Q9H3S4	hsa-miR-3130-5p	0.116096	7	Medium	0	0	0	1	0	1	1	1	0	1	0	0	1	0	1
KIR2DL3	P43628	hsa-miR-3130-5p	0.116019	6	Medium	0	0	0	1	0	1	1	0	0	1	0	0	1	1	0
2020-03-01	Q8TCQ1	hsa-miR-3130-5p	0.116002	7	Medium	0	0	1	1	1	1	1	0	0	0	0	0	1	1	0
FHDC1	Q9C0D6	hsa-miR-3130-5p	0.115994	6	Medium	0	0	1	1	1	1	1	0	0	0	0	0	0	1	0
IDS	P22304	hsa-miR-3130-5p	0.115965	7	Medium	0	0	1	1	0	1	1	0	0	0	0	0	1	1	1
WNT10A	Q9GZT5	hsa-miR-3130-5p	0.115919	7	Medium	1	0	0	1	0	1	1	0	0	0	0	0	1	1	1
ZC3HAV1L	Q96H79	hsa-miR-3130-5p	0.115866	8	Medium	1	0	0	1	1	1	1	0	0	1	0	0	1	1	0
AKT2	P31751	hsa-miR-3130-5p	0.115825	8	Medium	1	0	1	1	1	1	1	0	0	0	0	0	1	1	0
PSMC3IP	Q9P2W1	hsa-miR-3130-5p	0.115746	8	Medium	1	0	1	1	0	1	1	0	0	1	0	0	1	0	1
CPEB3	Q8NE35	hsa-miR-3130-5p	0.115677	6	Medium	0	0	1	1	0	1	1	0	0	1	0	0	0	1	0
SCMH1	Q96GD3	hsa-miR-3130-5p	0.115583	7	Medium	0	0	0	1	0	1	1	0	0	0	0	1	1	1	1
TMEM63C	Q9P1W3	hsa-miR-3130-5p	0.115515	6	Medium	0	0	1	1	1	1	1	0	0	0	0	0	0	1	0
TMEM257	O96002	hsa-miR-3130-5p	0.115492	7	Medium	0	0	1	1	0	1	1	0	0	1	0	0	1	0	1
DNAJA2	O60884	hsa-miR-3130-5p	0.115461	7	Medium	0	0	1	1	0	1	1	0	0	1	0	0	1	1	0
CDC40	O60508	hsa-miR-3130-5p	0.115426	7	Medium	0	0	1	1	0	1	1	0	0	1	0	0	1	0	1
TRIM41	Q8WV44	hsa-miR-3130-5p	0.115423	7	Medium	1	0	1	1	0	1	1	0	0	1	0	0	1	0	0
ADAL	Q6DHV7	hsa-miR-3130-5p	0.115403	7	Medium	0	0	0	1	0	1	1	1	0	1	0	0	1	0	1
CDH6	P55285	hsa-miR-3130-5p	0.115322	8	Medium	1	0	1	0	1	1	1	0	0	1	0	0	1	0	1
ADAR	P55265	hsa-miR-3130-5p	0.115315	7	Medium	0	0	1	1	0	1	1	0	0	0	0	1	0	1	1
RIPK1	Q13546	hsa-miR-3130-5p	0.115288	7	Medium	0	0	1	1	0	1	1	0	0	1	0	0	1	1	0
LHFPL4	Q7Z7J7	hsa-miR-3130-5p	0.115262	7	Medium	1	0	0	1	1	1	0	1	0	0	0	0	0	1	1
EML5	Q05BV3	hsa-miR-3130-5p	0.115215	6	Medium	0	0	1	1	0	1	1	0	0	1	0	0	0	0	1
MCOLN1	Q9GZU1	hsa-miR-3130-5p	0.115168	8	Medium	1	0	0	1	0	1	1	0	0	1	0	0	1	1	1
KIAA0408	Q6ZU52	hsa-miR-3130-5p	0.115069	7	Medium	0	0	0	1	1	1	1	0	0	1	0	0	1	0	1
RANGRF	Q9HD47	hsa-miR-3130-5p	0.115062	7	Medium	1	0	1	1	0	1	1	0	0	0	0	0	1	0	1
LHFPL1	Q86WI0	hsa-miR-3130-5p	0.115038	7	Medium	1	0	1	1	0	1	1	0	0	0	0	0	1	1	0
TP53I11	O14683	hsa-miR-3130-5p	0.115027	7	Medium	0	0	0	1	0	1	1	0	0	1	0	0	1	1	1
NMRK2	Q9NPI5	hsa-miR-3130-5p	0.114993	7	Medium	1	0	1	1	0	1	1	0	0	0	0	0	1	0	1
FERD3L	Q96RJ6	hsa-miR-3130-5p	0.114957	6	Medium	1	0	0	1	0	1	1	1	0	0	0	0	0	1	0
ERAS	Q7Z444	hsa-miR-3130-5p	0.114939	7	Medium	1	0	1	1	0	1	1	0	0	0	0	0	1	1	0
AKAP11	Q9UKA4	hsa-miR-3130-5p	0.114913	7	Medium	0	0	1	1	0	1	1	0	0	1	0	0	0	1	1
NPTXR	O95502	hsa-miR-3130-5p	0.114906	7	Medium	1	0	1	1	0	1	1	0	0	0	0	0	0	1	1
CREB1	P16220	hsa-miR-3130-5p	0.11488	7	Medium	0	0	1	1	1	1	1	0	0	1	0	0	1	0	0
ADGRA1	Q86SQ6	hsa-miR-3130-5p	0.114821	8	Medium	0	0	1	1	0	1	1	0	0	1	0	0	1	1	1
SLIT1	O75093	hsa-miR-3130-5p	0.114768	7	Medium	1	0	1	1	0	1	1	0	0	0	0	0	1	0	1
NCAPH	Q15003	hsa-miR-3130-5p	0.114752	7	Medium	0	0	0	1	0	1	1	0	0	1	0	0	1	1	1
SPOCK2	Q92563	hsa-miR-3130-5p	0.114751	7	Medium	0	0	1	1	0	1	1	1	0	0	0	0	1	0	1
FKRP	Q9H9S5	hsa-miR-3130-5p	0.114746	8	Medium	1	0	1	1	0	1	1	0	0	1	0	0	1	0	1
MR1	Q95460	hsa-miR-3130-5p	0.114713	8	Medium	0	0	0	1	1	1	1	1	0	0	0	1	1	0	1
SLAIN1	Q8ND83	hsa-miR-3130-5p	0.114693	8	Medium	1	0	1	1	1	1	1	0	0	1	0	0	1	0	0
ARL10	Q8N8L6	hsa-miR-3130-5p	0.114678	6	Medium	0	0	1	1	0	1	1	0	0	0	0	0	1	1	0
FMNL2	Q96PY5	hsa-miR-3130-5p	0.114598	6	Medium	0	0	1	1	0	1	1	0	0	1	0	0	1	0	0
CACNA1C	Q13936	hsa-miR-3130-5p	0.114574	7	Medium	0	0	0	1	0	1	1	0	0	1	0	0	1	1	1
SLC38A2	Q96QD8	hsa-miR-3130-5p	0.114563	7	Medium	1	0	0	1	0	1	1	0	0	1	0	0	1	0	1
SH3BP5L	Q7L8J4	hsa-miR-3130-5p	0.114554	8	Medium	1	0	1	1	0	1	1	0	0	0	0	1	1	1	0
STX7	O15400	hsa-miR-3130-5p	0.114443	8	Medium	1	0	1	1	0	1	1	0	0	1	0	0	1	0	1
TBCEL	Q5QJ74	hsa-miR-3130-5p	0.114408	8	Medium	1	0	1	1	1	1	1	0	0	1	0	0	1	0	0
ATOH7	Q8N100	hsa-miR-3130-5p	0.114396	7	Medium	0	0	1	1	1	1	1	0	0	1	0	0	1	0	0
TFDP2	Q14188	hsa-miR-3130-5p	0.114346	7	Medium	1	0	1	0	1	1	1	1	0	0	0	0	1	0	0
POC1B-GALNT4		hsa-miR-3130-5p	0.114276	6	Medium	0	0	1	1	0	1	1	0	0	0	0	0	1	0	1
MPZL3	Q6UWV2	hsa-miR-3130-5p	0.114271	6	Medium	1	0	1	0	0	1	1	0	0	0	0	0	1	0	1
TSPAN14	Q8NG11	hsa-miR-3130-5p	0.114164	6	Medium	1	0	1	1	0	1	1	0	0	0	0	0	1	0	0
GNL1	P36915	hsa-miR-3130-5p	0.114151	6	Medium	1	0	0	1	1	1	1	0	0	0	0	0	0	0	1
DIS3L	Q8TF46	hsa-miR-3130-5p	0.114088	7	Medium	1	0	1	1	0	1	1	0	0	1	0	0	1	0	0
RWDD4	Q6NW29	hsa-miR-3130-5p	0.114081	7	Medium	1	0	1	1	0	1	1	0	0	0	0	0	1	0	1
IGDCC4	Q8TDY8	hsa-miR-3130-5p	0.114073	6	Medium	0	0	1	1	1	1	1	0	0	1	0	0	0	0	0
KCND2	Q9NZV8	hsa-miR-3130-5p	0.113993	3	Medium	0	1	0	0	1	1	0	0	0	0	0	0	0	0	0
PDPR	Q8NCN5	hsa-miR-3130-5p	0.113985	7	Medium	1	0	1	1	0	1	1	0	0	0	0	0	1	1	0
RAB5C	P51148	hsa-miR-3130-5p	0.113985	3	Medium	0	1	0	0	0	1	0	0	0	0	0	0	1	0	0
ARFGEF3	Q5TH69	hsa-miR-3130-5p	0.113978	7	Medium	1	0	0	1	1	1	1	0	0	0	0	0	0	1	1
C1orf115	Q9H7X2	hsa-miR-3130-5p	0.113957	7	Medium	1	0	1	1	0	1	1	0	0	0	0	0	0	1	1
TRRAP	Q9Y4A5	hsa-miR-3130-5p	0.113934	7	Medium	0	0	1	1	0	1	1	0	0	1	0	0	1	0	1
C16orf90	A8MZG2	hsa-miR-3130-5p	0.113913	7	Medium	1	0	0	1	0	1	1	1	0	0	0	0	1	0	1
RABGAP1	Q9Y3P9	hsa-miR-3130-5p	0.113902	7	Medium	0	0	0	1	1	1	1	0	0	1	0	0	1	1	0
SKA1	Q96BD8	hsa-miR-3130-5p	0.113899	7	Medium	1	0	1	1	0	1	1	0	0	0	0	0	1	0	1
SPACA1	Q9HBV2	hsa-miR-3130-5p	0.113808	6	Medium	0	0	0	1	1	1	1	0	0	1	0	0	0	0	1
ZNF33A	Q06730	hsa-miR-3130-5p	0.113802	6	Medium	1	0	0	0	1	1	1	0	0	0	0	0	1	1	0
ZNF451	Q9Y4E5	hsa-miR-3130-5p	0.113774	6	Medium	0	0	0	1	1	1	1	0	0	1	0	0	1	0	0
CD99L2	Q8TCZ2	hsa-miR-3130-5p	0.113734	7	Medium	1	0	1	0	1	1	1	0	0	0	0	0	1	1	0
ORC1	Q13415	hsa-miR-3130-5p	0.113645	8	Medium	1	0	1	0	1	1	1	0	0	0	0	1	1	1	0
RASD2	Q96D21	hsa-miR-3130-5p	0.113628	7	Medium	1	0	1	1	0	1	1	0	0	0	0	0	0	1	1
APH1B	Q8WW43	hsa-miR-3130-5p	0.113612	8	Medium	1	0	1	1	1	1	1	0	0	1	0	0	1	0	0
EPB41L5	Q9HCM4	hsa-miR-3130-5p	0.113607	7	Medium	1	0	0	1	0	1	1	0	0	1	0	0	1	0	1
GABRG1	Q8N1C3	hsa-miR-3130-5p	0.113605	6	Medium	0	0	1	1	1	1	1	0	0	0	0	0	0	0	1
CYB5A	P00167	hsa-miR-3130-5p	0.113593	7	Medium	0	0	1	1	0	1	0	1	0	0	0	0	1	1	1
TCHP	Q9BT92	hsa-miR-3130-5p	0.113572	6	Medium	0	0	0	1	0	1	1	0	0	0	0	0	1	1	1
SETBP1	Q9Y6X0	hsa-miR-3130-5p	0.113412	7	Medium	1	0	1	1	1	1	1	0	0	1	0	0	0	0	0
BST1	Q10588	hsa-miR-3130-5p	0.113387	4	Medium	1	0	1	0	0	0	1	0	0	0	0	0	1	0	0
SPIRE1	Q08AE8	hsa-miR-3130-5p	0.113385	8	Medium	0	0	1	1	1	1	1	0	0	1	0	0	1	0	1
RNASEH2C	Q8TDP1	hsa-miR-3130-5p	0.113357	7	Medium	0	0	0	1	0	1	1	0	0	1	0	0	1	1	1
SECTM1	Q8WVN6	hsa-miR-3130-5p	0.113325	7	Medium	1	0	1	0	1	1	1	0	0	0	0	0	1	1	0
SLC35C2	Q9NQQ7	hsa-miR-3130-5p	0.113246	8	Medium	1	0	1	1	0	1	1	0	0	1	0	0	1	0	1
CAPN15	O75808	hsa-miR-3130-5p	0.113226	6	Medium	0	0	1	1	0	1	1	0	0	0	0	0	1	1	0
SFMBT1	Q9UHJ3	hsa-miR-3130-5p	0.113198	6	Medium	0	0	0	1	1	1	0	0	1	0	0	0	1	0	1
LIG3	P49916	hsa-miR-3130-5p	0.113184	7	Medium	1	0	1	0	0	1	1	0	0	0	0	0	1	1	1
METTL15	A6NJ78	hsa-miR-3130-5p	0.112996	7	Medium	0	0	0	1	1	1	1	0	0	1	0	0	1	0	1
ESS2		hsa-miR-3130-5p	0.112963	8	Medium	1	0	0	1	1	1	1	0	0	0	0	0	1	1	1
RAB43	Q86YS6	hsa-miR-3130-5p	0.112953	7	Medium	0	0	1	1	1	1	1	0	0	0	0	0	1	1	0
EPHB4	P54760	hsa-miR-3130-5p	0.112945	7	Medium	0	0	1	1	0	1	1	0	0	0	0	0	1	1	1
CPNE8	Q86YQ8	hsa-miR-3130-5p	0.112927	6	Medium	0	0	1	1	1	0	1	0	0	0	0	0	1	1	0
JMJD6	Q6NYC1	hsa-miR-3130-5p	0.112893	7	Medium	0	0	1	1	1	1	1	0	0	0	0	0	1	1	0
MYL6B	P14649	hsa-miR-3130-5p	0.11287	6	Medium	0	0	1	1	0	1	1	0	0	0	0	0	1	0	1
ORC4	O43929	hsa-miR-3130-5p	0.112839	5	Medium	0	0	0	1	1	1	0	1	0	0	0	0	0	0	1
ROR2	Q01974	hsa-miR-3130-5p	0.11283	8	Medium	1	0	1	1	0	1	1	0	0	0	0	0	1	1	1
TRIB3	Q96RU7	hsa-miR-3130-5p	0.112818	7	Medium	0	0	1	1	0	1	1	0	0	1	0	0	1	0	1
IFI44L	Q53G44	hsa-miR-3130-5p	0.112813	8	Medium	0	0	1	1	1	1	1	0	0	1	0	1	1	0	0
MYO5A	Q9Y4I1	hsa-miR-3130-5p	0.112812	7	Medium	0	0	1	1	1	1	1	0	0	0	0	0	1	0	1
TMEM242	Q9NWH2	hsa-miR-3130-5p	0.112808	8	Medium	1	0	0	1	1	1	1	0	0	1	0	0	1	0	1
CCL22	O00626	hsa-miR-3130-5p	0.112771	6	Medium	0	0	1	1	0	1	1	0	0	1	0	0	0	1	0
GGACT	Q9BVM4	hsa-miR-3130-5p	0.112745	8	Medium	1	0	1	1	1	1	1	0	0	1	0	0	1	0	0
CRX	O43186	hsa-miR-3130-5p	0.112736	7	Medium	1	0	1	0	1	1	1	0	0	0	0	0	1	1	0
ANKRD52	Q8NB46	hsa-miR-3130-5p	0.112734	7	Medium	1	0	0	1	0	1	1	0	0	1	0	0	0	1	1
UVRAG	Q9P2Y5	hsa-miR-3130-5p	0.112718	7	Medium	0	0	0	1	1	1	0	0	0	1	0	0	1	1	1
CNP	P09543	hsa-miR-3130-5p	0.112661	7	Medium	1	0	0	1	1	1	1	0	0	0	0	0	1	1	0
CNPY4	Q8N129	hsa-miR-3130-5p	0.112568	8	Medium	1	0	1	1	0	1	1	0	0	1	0	0	1	0	1
SLC5A9	Q2M3M2	hsa-miR-3130-5p	0.112564	7	Medium	0	0	1	1	0	1	1	1	0	0	0	0	1	0	1
UBR2	Q8IWV8	hsa-miR-3130-5p	0.112501	7	Medium	1	0	0	1	0	1	1	1	0	0	0	0	1	0	1
ALDH5A1	P51649	hsa-miR-3130-5p	0.112488	7	Medium	0	0	1	1	1	1	1	0	0	0	0	0	1	0	1
DRP2	Q13474	hsa-miR-3130-5p	0.112473	7	Medium	1	0	1	1	1	1	1	0	0	0	0	0	1	0	0
CTSE	P14091	hsa-miR-3130-5p	0.112466	8	Medium	0	0	1	1	1	1	1	0	0	1	0	1	1	0	0
KIAA0141	Q14154	hsa-miR-3130-5p	0.112449	8	Medium	1	0	1	1	1	1	1	0	0	1	0	0	1	0	0
SGSH	P51688	hsa-miR-3130-5p	0.112447	7	Medium	1	0	1	0	1	1	1	0	0	0	0	0	1	1	0
TSFM	P43897	hsa-miR-3130-5p	0.112442	6	Medium	0	0	1	1	0	1	1	0	0	1	0	0	1	0	0
MOCS1	Q9NZB8	hsa-miR-3130-5p	0.112439	7	Medium	0	0	0	1	0	1	1	1	0	1	0	0	1	0	1
VAPA	Q9P0L0	hsa-miR-3130-5p	0.112381	7	Medium	0	0	0	1	1	1	1	0	0	1	0	0	1	1	0
GDAP2	Q9NXN4	hsa-miR-3130-5p	0.112369	8	Medium	1	0	0	1	1	1	0	1	0	1	0	1	0	0	1
DBNL	Q9UJU6	hsa-miR-3130-5p	0.112333	7	Medium	1	0	1	1	0	1	1	0	0	0	0	0	1	1	0
SYT17	Q9BSW7	hsa-miR-3130-5p	0.112222	4	Medium	0	0	1	0	0	0	1	0	0	0	0	0	1	0	1
RALGAPB	Q86X10	hsa-miR-3130-5p	0.112034	7	Medium	0	0	1	1	0	1	1	0	0	0	0	0	1	1	1
DEDD	O75618	hsa-miR-3130-5p	0.111976	7	Medium	0	0	1	1	0	1	1	0	0	0	0	1	1	0	1
SPATA6L	Q8N4H0	hsa-miR-3130-5p	0.111965	7	Medium	0	0	0	1	1	1	1	0	0	1	0	0	1	1	0
LGI2	Q8N0V4	hsa-miR-3130-5p	0.111865	7	Medium	0	0	1	1	1	1	1	1	0	0	0	0	0	0	1
SIAH3	Q8IW03	hsa-miR-3130-5p	0.111787	6	Medium	0	0	0	1	1	1	1	1	0	0	0	0	0	0	1
DENND1B	Q6P3S1	hsa-miR-3130-5p	0.111748	7	Medium	0	0	1	1	1	1	1	0	0	0	0	0	1	0	1
NPAS3	Q8IXF0	hsa-miR-3130-5p	0.111646	7	Medium	1	0	1	1	1	1	1	0	0	0	0	0	1	0	0
CTSB	P07858	hsa-miR-3130-5p	0.111645	7	Medium	0	0	1	1	1	1	1	0	0	0	0	0	1	1	0
NTN1	O95631	hsa-miR-3130-5p	0.111633	7	Medium	1	0	0	1	0	1	1	0	0	0	0	0	1	1	1
SEC14L5	O43304	hsa-miR-3130-5p	0.111587	6	Medium	0	0	1	1	0	1	1	0	0	1	0	0	0	1	0
RAD9A	Q99638	hsa-miR-3130-5p	0.111547	7	Medium	0	0	1	1	1	1	1	0	0	0	0	0	1	0	1
NRP1	O14786	hsa-miR-3130-5p	0.111497	8	Medium	1	0	1	1	0	1	1	0	0	1	0	0	1	0	1
SLCO1A2	P46721	hsa-miR-3130-5p	0.111472	7	Medium	0	0	0	1	1	1	1	1	0	0	0	0	1	0	1
PRKCA	P17252	hsa-miR-3130-5p	0.11147	7	Medium	1	0	1	0	1	1	1	0	0	0	0	0	1	1	0
IRF4	Q15306	hsa-miR-3130-5p	0.111457	8	Medium	0	0	1	1	1	1	1	0	0	1	0	0	1	0	1
PDP2	Q9P2J9	hsa-miR-3130-5p	0.111359	6	Medium	0	0	0	1	0	1	1	0	0	1	0	0	0	1	1
PDP1	Q9P0J1	hsa-miR-3130-5p	0.111326	7	Medium	0	0	1	1	1	1	1	0	0	1	0	0	1	0	0
ALDH1A2	O94788	hsa-miR-3130-5p	0.111294	7	Medium	0	0	0	1	1	1	1	0	0	1	0	0	1	1	0
GJB1	P08034	hsa-miR-3130-5p	0.111205	8	Medium	0	0	1	1	1	1	1	0	0	1	0	0	1	0	1
PCDHA8	Q9Y5H6	hsa-miR-3130-5p	0.111087	7	Medium	0	0	1	1	1	1	1	0	0	1	0	0	0	0	1
DYNC1I1	O14576	hsa-miR-3130-5p	0.111036	7	Medium	0	0	1	1	1	1	1	0	0	1	0	0	1	0	0
POLQ	O75417	hsa-miR-3130-5p	0.111034	7	Medium	0	0	1	1	1	1	1	0	0	0	0	0	1	1	0
ZNF773	Q6PK81	hsa-miR-3130-5p	0.111	7	Medium	1	0	1	1	0	1	1	0	0	0	0	0	1	1	0
ZNF619	Q8N2I2	hsa-miR-3130-5p	0.110993	7	Medium	0	0	0	1	1	1	1	0	0	1	0	0	1	0	1
MCM8	Q9UJA3	hsa-miR-3130-5p	0.110992	6	Medium	0	0	1	1	0	1	1	0	0	0	0	0	1	1	0
ACKR2	O00590	hsa-miR-3130-5p	0.110951	8	Medium	1	0	1	1	0	1	1	0	0	1	0	0	1	1	0
SLC9A5	Q14940	hsa-miR-3130-5p	0.110924	6	Medium	0	0	1	1	0	1	1	1	0	0	0	0	0	0	1
SLC28A1	O00337	hsa-miR-3130-5p	0.110905	6	Medium	0	0	0	1	1	1	1	0	0	0	0	0	1	1	0
IL17REL	Q6ZVW7	hsa-miR-3130-5p	0.110897	7	Medium	1	0	1	1	0	1	1	0	0	0	0	0	0	1	1
CELF3	Q5SZQ8	hsa-miR-3130-5p	0.110891	7	Medium	1	0	0	1	0	1	1	0	0	0	0	0	1	1	1
SS18L1	O75177	hsa-miR-3130-5p	0.110872	7	Medium	0	0	1	1	1	1	1	0	0	0	0	0	1	1	0
FKBP14	Q9NWM8	hsa-miR-3130-5p	0.110841	5	Medium	0	0	0	0	1	1	1	0	0	0	0	0	1	1	0
UST	Q9Y2C2	hsa-miR-3130-5p	0.110777	6	Medium	0	0	1	1	1	1	1	0	0	1	0	0	0	0	0
CCDC25	Q86WR0	hsa-miR-3130-5p	0.110719	8	Medium	1	0	1	1	0	1	1	0	0	1	0	0	1	0	1
ZNF681	Q96N22	hsa-miR-3130-5p	0.110718	6	Medium	1	0	0	1	0	1	1	0	0	0	0	0	0	1	1
NCLN	Q969V3	hsa-miR-3130-5p	0.110715	7	Medium	1	0	0	1	0	1	1	0	0	0	0	0	1	1	1
WDR76	Q9H967	hsa-miR-3130-5p	0.110709	7	Medium	0	0	1	1	0	1	1	0	0	1	0	0	1	0	1
RAB30	Q15771	hsa-miR-3130-5p	0.110618	7	Medium	1	0	1	0	1	1	1	0	0	0	0	0	1	0	1
PSMF1	Q92530	hsa-miR-3130-5p	0.110578	7	Medium	0	0	1	1	1	1	1	0	0	0	0	0	1	1	0
GATAD1	Q8WUU5	hsa-miR-3130-5p	0.110489	5	Medium	0	0	0	1	1	1	1	0	0	0	0	0	0	1	0
NFATC3	Q12968	hsa-miR-3130-5p	0.110444	8	Medium	1	0	1	1	1	1	1	0	0	1	0	0	1	0	0
ENGASE	Q8NFI3	hsa-miR-3130-5p	0.110443	7	Medium	1	0	1	1	0	1	0	0	0	1	0	0	1	1	0
SLC7A2	P52569	hsa-miR-3130-5p	0.110356	7	Medium	1	0	1	0	1	1	1	0	0	0	0	0	1	1	0
SEMA3F	Q13275	hsa-miR-3130-5p	0.110336	6	Medium	0	0	1	1	0	1	1	0	0	0	0	0	1	1	0
PGPEP1	Q9NXJ5	hsa-miR-3130-5p	0.110265	7	Medium	0	0	1	1	1	1	1	0	0	0	0	0	1	0	1
MIB1	Q86YT6	hsa-miR-3130-5p	0.110236	5	Medium	1	0	0	0	1	1	1	0	0	0	0	0	0	1	0
MCOLN2	Q8IZK6	hsa-miR-3130-5p	0.110168	7	Medium	0	0	1	0	1	1	1	0	0	0	0	1	1	1	0
IL16	Q14005	hsa-miR-3130-5p	0.110086	6	Medium	0	0	1	1	0	1	1	0	0	0	0	0	1	1	0
NOL4L	Q96MY1	hsa-miR-3130-5p	0.110038	8	Medium	1	0	1	1	1	1	1	0	0	0	0	0	1	0	1
CDH17	Q12864	hsa-miR-3130-5p	0.109984	6	Medium	0	0	1	0	1	1	1	0	0	0	0	0	1	1	0
ASB3	Q9Y575	hsa-miR-3130-5p	0.109933	5	Medium	1	0	1	0	0	1	1	0	0	0	0	0	1	0	0
SMAP2	Q8WU79	hsa-miR-3130-5p	0.10993	7	Medium	0	0	1	1	0	1	1	0	0	1	0	1	1	0	0
PPP3CB	P16298	hsa-miR-3130-5p	0.109911	6	Medium	1	0	1	0	0	1	1	0	0	0	0	0	1	0	1
CFAP47	Q6ZTR5	hsa-miR-3130-5p	0.109907	6	Medium	0	0	1	0	1	1	1	0	0	0	0	0	1	1	0
OPA1	O60313	hsa-miR-3130-5p	0.109878	7	Medium	0	0	1	1	0	1	1	0	0	1	0	0	1	0	1
GNPDA2	Q8TDQ7	hsa-miR-3130-5p	0.109828	6	Medium	1	0	1	0	1	1	1	0	0	0	0	0	1	0	0
DERL3	Q96Q80	hsa-miR-3130-5p	0.109806	8	Medium	1	0	1	1	0	1	1	0	0	0	0	0	1	1	1
MLLT10	P55197	hsa-miR-3130-5p	0.1098	6	Medium	0	0	1	1	0	1	1	0	0	0	0	0	1	1	0
PRKACB	P22694	hsa-miR-3130-5p	0.109768	7	Medium	0	0	1	1	1	1	1	0	0	0	0	0	1	0	1
SMAD3	P84022	hsa-miR-3130-5p	0.109758	7	Medium	1	0	0	1	0	1	1	0	0	0	0	0	1	1	1
COL5A1	P20908	hsa-miR-3130-5p	0.109752	7	Medium	1	0	1	1	0	1	1	0	0	0	0	0	0	1	1
AIG1	Q9NVV5	hsa-miR-3130-5p	0.109716	6	Medium	1	0	1	0	0	1	1	0	0	0	0	0	1	0	1
SERPINA7	P05543	hsa-miR-3130-5p	0.109598	6	Medium	0	0	1	1	0	1	1	0	0	0	0	0	1	0	1
SIAH2	O43255	hsa-miR-3130-5p	0.109486	6	Medium	0	0	1	1	0	1	1	0	0	1	0	0	0	0	1
SYT13	Q7L8C5	hsa-miR-3130-5p	0.10948	6	Medium	0	0	1	1	0	1	1	0	0	1	0	0	0	1	0
KIAA1549	Q9HCM3	hsa-miR-3130-5p	0.109429	6	Medium	0	0	1	1	1	1	1	0	0	0	0	0	0	1	0
GPR158	Q5T848	hsa-miR-3130-5p	0.109411	6	Medium	0	0	0	1	0	1	1	1	0	1	0	0	0	0	1
CRISP1	P54107	hsa-miR-3130-5p	0.109358	7	Medium	0	0	1	1	0	1	1	0	0	1	0	0	1	0	1
LRBA	P50851	hsa-miR-3130-5p	0.109275	7	Medium	1	0	1	0	1	1	1	0	0	0	0	0	1	1	0
IDH3B	O43837	hsa-miR-3130-5p	0.109264	7	Medium	0	0	1	1	0	1	1	0	0	1	0	0	1	1	0
ERBB2	P04626	hsa-miR-3130-5p	0.109215	7	Medium	0	0	1	1	0	1	1	0	0	1	0	0	1	1	0
RHOBTB2	Q9BYZ6	hsa-miR-3130-5p	0.109157	7	Medium	0	0	1	1	1	1	1	0	0	0	0	0	1	1	0
GSTCD	Q8NEC7	hsa-miR-3130-5p	0.109111	7	Medium	0	0	1	1	1	1	1	0	0	1	0	0	1	0	0
ARSB	P15848	hsa-miR-3130-5p	0.109071	6	Medium	1	0	0	0	1	1	1	0	0	0	0	0	1	1	0
SEC23IP	Q9Y6Y8	hsa-miR-3130-5p	0.109068	7	Medium	1	0	1	0	0	1	1	0	0	1	0	0	1	0	1
EDEM1	Q92611	hsa-miR-3130-5p	0.109038	7	Medium	0	0	1	1	0	1	1	0	0	1	0	0	1	0	1
PCDHB12	Q9Y5F1	hsa-miR-3130-5p	0.109033	6	Medium	0	0	1	1	0	1	1	0	0	1	0	0	1	0	0
KIAA0319	Q5VV43	hsa-miR-3130-5p	0.109	7	Medium	0	0	1	1	1	1	1	0	0	1	0	0	1	0	0
CYP19A1	P11511	hsa-miR-3130-5p	0.108997	7	Medium	0	0	1	1	1	1	1	0	0	1	0	0	1	0	0
DSG2	Q14126	hsa-miR-3130-5p	0.10896	7	Medium	1	0	1	1	0	1	1	0	0	0	0	0	1	0	1
SEC24A	O95486	hsa-miR-3130-5p	0.108927	7	Medium	0	0	1	1	1	1	1	0	0	1	0	0	1	0	0
ZNHIT6	Q9NWK9	hsa-miR-3130-5p	0.108924	7	Medium	0	0	0	1	1	1	1	0	0	0	0	1	1	0	1
GPD2	P43304	hsa-miR-3130-5p	0.108897	6	Medium	1	0	0	0	1	1	1	0	0	0	0	0	1	1	0
FRMPD2	Q68DX3	hsa-miR-3130-5p	0.108897	7	Medium	0	0	1	1	0	1	1	0	0	1	0	0	1	0	1
IDE	P14735	hsa-miR-3130-5p	0.108888	7	Medium	1	0	1	1	1	1	1	0	0	1	0	0	0	0	0
PAX8	Q06710	hsa-miR-3130-5p	0.108866	7	Medium	0	0	1	1	1	1	1	0	0	0	0	0	1	1	0
ZBED6CL	Q96FA7	hsa-miR-3130-5p	0.108834	7	Medium	1	0	1	1	0	1	1	0	0	1	0	0	0	0	1
SLFN13	Q68D06	hsa-miR-3130-5p	0.108817	7	Medium	0	0	1	1	1	1	1	0	0	1	0	0	1	0	0
PCBP2	Q15366	hsa-miR-3130-5p	0.108805	7	Medium	0	0	0	1	1	1	1	0	0	1	0	0	1	0	1
CEP126	Q9P2H0	hsa-miR-3130-5p	0.108776	6	Medium	0	0	1	1	0	1	1	0	0	0	0	0	1	1	0
BAIAP3	O94812	hsa-miR-3130-5p	0.108714	7	Medium	1	0	0	1	0	1	1	0	0	0	0	0	1	1	1
PSCA	O43653	hsa-miR-3130-5p	0.108697	7	Medium	1	0	0	1	0	1	1	0	0	0	0	0	1	1	1
DNAJB6	O75190	hsa-miR-3130-5p	0.108695	7	Medium	1	0	0	1	1	1	1	0	0	1	0	0	1	0	0
SNX18	Q96RF0	hsa-miR-3130-5p	0.108695	7	Medium	0	0	1	1	1	1	1	0	0	1	0	0	0	1	0
ZMYM3	Q14202	hsa-miR-3130-5p	0.108693	7	Medium	1	0	1	0	1	1	1	0	0	0	0	0	1	1	0
EIF4E2	O60573	hsa-miR-3130-5p	0.108684	6	Medium	1	0	1	0	0	1	1	0	0	0	0	0	1	0	1
PDK2	Q15119	hsa-miR-3130-5p	0.108582	6	Medium	1	0	0	1	0	1	1	0	0	0	0	0	0	1	1
SEH1L	Q96EE3	hsa-miR-3130-5p	0.108523	7	Medium	0	0	1	1	0	1	1	0	0	1	0	0	1	0	1
FOXO3	O43524	hsa-miR-3130-5p	0.108484	7	Medium	0	0	1	1	1	1	1	0	0	0	0	0	1	1	0
BCCIP	Q9P287	hsa-miR-3130-5p	0.108426	7	Medium	1	0	1	1	0	1	1	0	0	0	0	0	1	0	1
KMT5C	Q86Y97	hsa-miR-3130-5p	0.108416	7	Medium	1	0	0	1	0	1	1	0	0	0	0	0	1	1	1
XRRA1	Q6P2D8	hsa-miR-3130-5p	0.108357	7	Medium	1	0	0	1	0	1	1	0	0	0	0	0	1	1	1
IGSF1	Q8N6C5	hsa-miR-3130-5p	0.108316	7	Medium	1	0	0	1	0	1	1	0	0	1	0	0	1	1	0
SLC34A1	Q06495	hsa-miR-3130-5p	0.108308	6	Medium	0	0	0	1	0	1	1	0	0	1	0	0	1	1	0
AIF1L	Q9BQI0	hsa-miR-3130-5p	0.108299	8	Medium	1	0	1	1	0	1	1	0	0	0	0	0	1	1	1
MGAT3	Q09327	hsa-miR-3130-5p	0.108294	6	Medium	0	0	1	1	1	1	1	0	0	0	0	0	0	1	0
ABI3	Q9P2A4	hsa-miR-3130-5p	0.108293	7	Medium	1	0	1	1	0	1	1	0	0	0	0	0	1	0	1
TBX2	Q13207	hsa-miR-3130-5p	0.108283	7	Medium	1	0	1	1	0	1	1	0	0	1	0	0	0	0	1
CDK5R1	Q15078	hsa-miR-3130-5p	0.10828	6	Medium	1	0	1	0	1	0	1	0	0	0	0	0	1	1	0
ITPKC	Q96DU7	hsa-miR-3130-5p	0.108279	8	Medium	1	0	1	1	0	1	1	0	0	0	0	0	1	1	1
STEAP2	Q8NFT2	hsa-miR-3130-5p	0.108186	6	Medium	0	0	1	0	1	1	1	1	0	0	0	0	1	0	0
PLEKHG4B	Q96PX9	hsa-miR-3130-5p	0.108181	7	Medium	1	0	0	1	0	1	1	0	0	0	0	0	1	1	1
RBMS2	Q15434	hsa-miR-3130-5p	0.10816	7	Medium	0	0	0	1	1	1	1	1	0	0	0	0	1	0	1
CHD2	O14647	hsa-miR-3130-5p	0.10803	7	Medium	1	0	0	1	1	1	1	0	0	0	0	0	1	0	1
HDHD5	Q9BXW7	hsa-miR-3130-5p	0.108018	6	Medium	0	0	1	1	0	1	1	0	0	1	0	0	0	1	0
TOR1B	O14657	hsa-miR-3130-5p	0.108005	8	Medium	1	0	0	1	1	1	1	0	0	0	0	0	1	1	1
MIEF1	L0R8F8	hsa-miR-3130-5p	0.10799	7	Medium	1	0	0	1	0	1	1	0	0	0	0	0	1	1	1
ATG16L1	Q676U5	hsa-miR-3130-5p	0.107963	7	Medium	0	0	1	1	1	1	1	0	0	0	0	0	1	1	0
ALAD	P13716	hsa-miR-3130-5p	0.107922	6	Medium	1	0	1	0	0	1	1	0	0	0	0	0	1	1	0
PDAP1	Q13442	hsa-miR-3130-5p	0.107907	6	Medium	0	0	1	1	0	1	1	0	0	0	0	0	1	1	0
SPEF2	Q9C093	hsa-miR-3130-5p	0.107903	6	Medium	0	0	0	1	0	1	1	0	0	1	0	0	1	1	0
TTPA	P49638	hsa-miR-3130-5p	0.107892	7	Medium	1	0	1	1	0	1	1	0	0	0	0	0	1	0	1
SHROOM3	Q8TF72	hsa-miR-3130-5p	0.107877	6	Medium	0	0	1	1	0	1	1	0	0	1	0	0	0	0	1
BAZ1B	Q9UIG0	hsa-miR-3130-5p	0.10787	8	Medium	1	0	1	1	0	1	1	0	0	1	0	0	1	1	0
AMER2	Q8N7J2	hsa-miR-3130-5p	0.107697	7	Medium	1	0	1	0	1	1	1	0	0	0	0	0	1	0	1
PAFAH1B1	P43034	hsa-miR-3130-5p	0.107655	7	Medium	0	0	1	1	1	1	1	0	0	0	0	0	1	0	1
DMD	P11532	hsa-miR-3130-5p	0.10765	7	Medium	0	0	0	1	1	1	1	0	0	1	0	0	1	0	1
PIK3IP1	Q96FE7	hsa-miR-3130-5p	0.107648	8	Medium	1	0	0	1	1	1	1	0	0	1	0	0	1	1	0
SLC25A15	Q9Y619	hsa-miR-3130-5p	0.107627	6	Medium	0	0	1	1	1	1	0	0	0	0	0	0	1	0	1
DSCR3	O14972	hsa-miR-3130-5p	0.10761	7	Medium	0	0	1	1	0	1	1	0	0	1	0	0	1	0	1
ZDHHC22	Q8N966	hsa-miR-3130-5p	0.107602	6	Medium	0	0	1	1	0	1	1	0	0	0	0	0	0	1	1
PURB	Q96QR8	hsa-miR-3130-5p	0.10748	6	Medium	0	0	1	1	1	1	1	0	0	0	0	0	0	1	0
TMCC3	Q9ULS5	hsa-miR-3130-5p	0.107471	7	Medium	1	0	0	1	1	1	1	0	0	1	0	0	0	0	1
CNDP2	Q96KP4	hsa-miR-3130-5p	0.107389	8	Medium	1	0	1	1	0	1	1	0	0	1	0	0	1	1	0
FLYWCH1	Q4VC44	hsa-miR-3130-5p	0.107298	7	Medium	1	0	1	1	0	1	1	0	0	0	0	0	1	1	0
LTBR	P36941	hsa-miR-3130-5p	0.107293	8	Medium	1	0	1	1	1	1	1	0	0	0	0	0	1	1	0
TXNDC5	Q8NBS9	hsa-miR-3130-5p	0.107217	7	Medium	0	0	1	1	0	1	1	1	0	0	0	0	1	0	1
CYP21A2	P08686	hsa-miR-3130-5p	0.10719	6	Medium	1	0	0	0	1	1	1	0	0	0	0	0	1	1	0
SGPL1	O95470	hsa-miR-3130-5p	0.107106	6	Medium	0	0	1	1	0	1	1	0	0	1	0	0	0	0	1
EXOSC9	Q06265	hsa-miR-3130-5p	0.107097	5	Medium	0	0	1	1	0	0	0	0	0	1	0	0	1	1	0
SPECC1	Q5M775	hsa-miR-3130-5p	0.10709	7	Medium	1	0	1	0	1	1	1	0	0	0	0	0	1	1	0
WASF3	Q9UPY6	hsa-miR-3130-5p	0.107033	6	Medium	1	0	1	0	1	1	1	0	0	0	0	0	0	1	0
CCNK	O75909	hsa-miR-3130-5p	0.106969	7	Medium	0	0	1	1	0	1	1	0	0	1	0	0	1	0	1
ANGPTL7	O43827	hsa-miR-3130-5p	0.106967	8	Medium	0	0	1	1	0	1	1	0	0	1	0	1	1	0	1
SPTLC2	O15270	hsa-miR-3130-5p	0.106966	6	Medium	1	0	0	0	1	1	1	0	0	0	0	0	1	1	0
MGAM	O43451	hsa-miR-3130-5p	0.106857	7	Medium	0	0	1	1	0	1	1	0	0	1	0	0	1	0	1
ANTXR2	P58335	hsa-miR-3130-5p	0.106825	6	Medium	1	0	1	0	0	1	1	0	0	0	0	0	1	1	0
LIMD1	Q9UGP4	hsa-miR-3130-5p	0.106815	7	Medium	0	0	1	1	0	1	1	0	0	0	0	0	1	1	1
REEP3	Q6NUK4	hsa-miR-3130-5p	0.106814	7	Medium	1	0	1	1	1	1	1	0	0	0	0	0	0	0	1
GPR176	Q14439	hsa-miR-3130-5p	0.106811	7	Medium	1	0	1	0	1	1	1	0	0	0	0	0	1	0	1
PAIP2B	Q9ULR5	hsa-miR-3130-5p	0.106763	7	Medium	1	0	0	1	1	1	1	0	0	1	0	0	0	0	1
HRH1	P35367	hsa-miR-3130-5p	0.106758	7	Medium	0	0	1	1	1	1	1	0	0	0	0	0	1	0	1
MECP2	P51608	hsa-miR-3130-5p	0.106747	7	Medium	0	0	1	1	0	1	1	1	0	0	0	0	1	0	1
C7orf31	Q8N865	hsa-miR-3130-5p	0.106686	7	Medium	1	0	0	1	0	1	1	0	0	1	0	0	1	0	1
TAOK1	Q7L7X3	hsa-miR-3130-5p	0.106681	6	Medium	0	0	1	1	0	1	1	0	0	1	0	0	0	0	1
ZNF470	Q6ECI4	hsa-miR-3130-5p	0.106658	6	Medium	1	0	0	0	1	1	1	0	0	0	0	0	1	1	0
POMT2	Q9UKY4	hsa-miR-3130-5p	0.106651	7	Medium	1	0	0	1	0	1	1	0	0	0	0	0	1	1	1
ITSN1	Q15811	hsa-miR-3130-5p	0.106595	7	Medium	1	0	1	1	0	1	1	0	0	1	0	0	1	0	0
PDXDC1	Q6P996	hsa-miR-3130-5p	0.106573	7	Medium	0	0	1	1	0	1	1	0	0	1	0	0	1	0	1
WNT5A	P41221	hsa-miR-3130-5p	0.106529	7	Medium	1	0	0	1	0	1	1	0	0	0	0	0	1	1	1
LSAMP	Q13449	hsa-miR-3130-5p	0.106528	7	Medium	1	0	0	1	1	1	0	0	0	1	0	0	1	0	1
RABL6	Q3YEC7	hsa-miR-3130-5p	0.106436	6	Medium	1	0	1	0	1	1	1	0	0	0	0	0	1	0	0
SLC22A15	Q8IZD6	hsa-miR-3130-5p	0.106426	8	Medium	0	0	0	1	1	1	1	0	0	1	0	1	1	0	1
PRKAG2	Q9UGJ0	hsa-miR-3130-5p	0.106405	6	Medium	0	0	1	0	1	1	1	0	0	0	0	0	1	1	0
ARL8A	Q96BM9	hsa-miR-3130-5p	0.106366	7	Medium	0	0	0	1	1	1	1	0	0	0	0	1	1	1	0
ZNF182	P17025	hsa-miR-3130-5p	0.106301	6	Medium	0	0	1	1	0	0	1	0	0	1	0	0	1	1	0
GLYCTK	Q8IVS8	hsa-miR-3130-5p	0.106276	7	Medium	0	0	1	1	0	1	1	0	0	1	0	0	1	0	1
MORN3	Q6PF18	hsa-miR-3130-5p	0.106256	7	Medium	0	0	1	1	0	1	1	0	0	1	0	0	1	0	1
KCNS1	Q96KK3	hsa-miR-3130-5p	0.106247	7	Medium	0	0	0	1	1	1	1	1	0	0	0	0	1	0	1
RNF126	Q9BV68	hsa-miR-3130-5p	0.106226	7	Medium	1	0	0	1	0	1	1	0	0	0	0	0	1	1	1
ATXN7L3	Q14CW9	hsa-miR-3130-5p	0.106068	7	Medium	1	0	1	1	1	1	1	0	0	0	0	0	0	1	0
ONECUT2	O95948	hsa-miR-3130-5p	0.106018	6	Medium	0	0	1	1	0	1	1	1	0	0	0	0	0	0	1
USP40	Q9NVE5	hsa-miR-3130-5p	0.106012	7	Medium	0	0	1	1	1	1	1	0	0	0	0	0	1	0	1
KSR2	Q6VAB6	hsa-miR-3130-5p	0.105999	5	Medium	0	0	1	1	0	1	1	0	0	0	0	0	0	1	0
ELMOD1	Q8N336	hsa-miR-3130-5p	0.105971	7	Medium	1	0	0	1	0	1	1	0	0	1	0	0	1	0	1
ASB13	Q8WXK3	hsa-miR-3130-5p	0.105922	7	Medium	0	0	0	1	1	1	1	0	0	1	0	0	1	0	1
TMEM9	Q9P0T7	hsa-miR-3130-5p	0.105869	7	Medium	1	0	1	1	0	1	1	0	0	0	0	0	1	0	1
UBASH3A	P57075	hsa-miR-3130-5p	0.105852	7	Medium	1	0	1	0	1	1	1	0	0	0	0	0	1	1	0
SPATA2L	Q8IUW3	hsa-miR-3130-5p	0.105836	7	Medium	1	0	1	1	0	1	1	0	0	0	0	0	1	1	0
TMEM248	Q9NWD8	hsa-miR-3130-5p	0.105832	6	Medium	0	0	1	1	0	1	1	0	0	1	0	0	0	1	0
MOB3B	Q86TA1	hsa-miR-3130-5p	0.105811	5	Medium	0	0	1	1	0	1	1	0	0	0	0	0	0	1	0
GMPPB	Q9Y5P6	hsa-miR-3130-5p	0.10576	7	Medium	1	0	1	1	0	1	1	0	0	0	0	0	1	0	1
PPP3R2	Q96LZ3	hsa-miR-3130-5p	0.105743	7	Medium	0	0	0	1	1	1	1	0	0	1	0	0	1	0	1
FAM98A	Q8NCA5	hsa-miR-3130-5p	0.105663	6	Medium	0	0	1	0	1	1	1	0	0	0	0	0	1	1	0
ZFX	P17010	hsa-miR-3130-5p	0.10559	5	Medium	0	0	0	0	1	1	1	0	0	0	0	0	1	1	0
DCLRE1A	Q6PJP8	hsa-miR-3130-5p	0.105583	7	Medium	0	0	1	1	0	1	1	0	0	1	0	0	1	0	1
FGF9	P31371	hsa-miR-3130-5p	0.105473	6	Medium	0	0	1	1	0	1	1	0	0	1	0	0	0	0	1
SMAD5	Q99717	hsa-miR-3130-5p	0.105465	6	Medium	0	0	1	1	0	1	1	0	0	0	0	0	1	1	0
ANOS1	P23352	hsa-miR-3130-5p	0.105427	6	Medium	0	0	1	1	0	1	1	0	0	1	0	0	0	1	0
HAUS2	Q9NVX0	hsa-miR-3130-5p	0.105412	6	Medium	0	0	1	1	0	1	1	0	0	0	0	0	1	1	0
KCNF1	Q9H3M0	hsa-miR-3130-5p	0.105372	6	Medium	1	0	1	1	0	1	1	0	0	0	0	0	0	1	0
FMOD	Q06828	hsa-miR-3130-5p	0.105362	7	Medium	1	0	0	1	0	1	1	0	0	0	0	1	1	1	0
PEX5	P50542	hsa-miR-3130-5p	0.105318	7	Medium	1	0	1	0	1	1	1	0	0	0	0	0	1	1	0
UGT3A1	Q6NUS8	hsa-miR-3130-5p	0.105307	7	Medium	1	0	0	1	0	1	1	0	0	1	0	0	1	0	1
ZFP14	Q9HCL3	hsa-miR-3130-5p	0.105305	6	Medium	0	0	1	1	0	1	1	0	0	0	0	0	1	1	0
FAM219A	Q8IW50	hsa-miR-3130-5p	0.105244	7	Medium	0	0	1	1	0	1	1	0	0	1	0	0	1	0	1
THEM6	Q8WUY1	hsa-miR-3130-5p	0.105212	7	Medium	1	0	1	1	0	1	1	0	0	0	0	0	1	1	0
F2RL3	Q96RI0	hsa-miR-3130-5p	0.105202	7	Medium	1	0	0	1	0	1	1	0	0	0	0	0	1	1	1
PCDHA5	Q9Y5H7	hsa-miR-3130-5p	0.105189	7	Medium	0	0	1	1	0	1	1	0	0	1	0	0	1	0	1
GPS1	Q13098	hsa-miR-3130-5p	0.105174	7	Medium	1	0	0	1	0	1	1	0	0	0	0	0	1	1	1
SLC7A11	Q9UPY5	hsa-miR-3130-5p	0.105048	7	Medium	0	0	0	1	1	1	1	0	0	1	0	0	1	0	1
UBOX5	O94941	hsa-miR-3130-5p	0.105045	6	Medium	0	0	1	1	1	1	1	0	0	0	0	0	0	1	0
DIDO1	Q9BTC0	hsa-miR-3130-5p	0.104971	6	Medium	0	0	0	1	0	1	1	1	0	0	0	0	1	1	0
RAB6B	Q9NRW1	hsa-miR-3130-5p	0.104957	6	Medium	0	0	0	1	0	1	1	0	0	0	0	0	1	1	1
NFATC1	O95644	hsa-miR-3130-5p	0.104931	7	Medium	1	0	0	1	1	1	1	0	0	0	0	0	1	1	0
MYO5B	Q9ULV0	hsa-miR-3130-5p	0.104909	7	Medium	0	0	0	1	1	1	1	0	0	1	0	0	1	0	1
CCDC97	Q96F63	hsa-miR-3130-5p	0.104879	6	Medium	0	0	1	1	0	1	1	0	0	1	0	0	0	0	1
SIGLEC8	Q9NYZ4	hsa-miR-3130-5p	0.104854	7	Medium	0	0	1	1	0	1	1	0	0	1	0	0	1	0	1
PLEKHH2	Q8IVE3	hsa-miR-3130-5p	0.10481	6	Medium	1	0	0	0	1	1	1	0	0	0	0	0	1	1	0
METTL8	Q9H825	hsa-miR-3130-5p	0.104809	7	Medium	1	0	1	1	0	1	0	0	0	0	0	0	1	1	1
NKX2-3	Q8TAU0	hsa-miR-3130-5p	0.104726	7	Medium	1	0	0	1	0	1	1	0	0	0	0	0	1	1	1
P2RY13	Q9BPV8	hsa-miR-3130-5p	0.104699	5	Medium	0	0	1	1	0	0	1	0	0	0	0	0	1	1	0
STYK1	Q6J9G0	hsa-miR-3130-5p	0.104686	6	Medium	0	0	1	1	0	1	1	0	0	1	0	0	0	1	0
JAZF1	Q86VZ6	hsa-miR-3130-5p	0.104679	7	Medium	0	0	0	1	1	1	1	0	0	1	0	0	1	1	0
AOC3	Q16853	hsa-miR-3130-5p	0.104639	7	Medium	1	0	1	0	1	1	1	0	0	0	0	0	1	1	0
PRTG	Q2VWP7	hsa-miR-3130-5p	0.10463	7	Medium	0	0	1	1	0	1	1	0	0	1	0	0	1	0	1
TBC1D5	Q92609	hsa-miR-3130-5p	0.104621	5	Medium	1	0	0	0	0	1	1	0	0	0	0	0	1	1	0
ADCY7	P51828	hsa-miR-3130-5p	0.104601	7	Medium	1	0	0	1	1	1	1	0	0	0	0	0	1	1	0
SEMA5A	Q13591	hsa-miR-3130-5p	0.104596	6	Medium	1	0	1	1	0	1	1	0	0	0	0	0	0	1	0
SEC22C	Q9BRL7	hsa-miR-3130-5p	0.104591	7	Medium	1	0	1	0	1	1	1	0	0	0	0	0	1	0	1
DSC2	Q02487	hsa-miR-3130-5p	0.104548	6	Medium	1	0	1	0	1	1	1	0	0	0	0	0	0	1	0
TMEM155	Q4W5P6	hsa-miR-3130-5p	0.104486	7	Medium	0	0	1	1	1	1	1	0	0	1	0	0	1	0	0
SLCO2B1	O94956	hsa-miR-3130-5p	0.104471	7	Medium	1	0	1	1	0	1	1	0	0	0	0	0	1	1	0
ASB1	Q9Y576	hsa-miR-3130-5p	0.104436	5	Medium	1	0	0	0	0	1	1	0	0	0	0	0	1	1	0
NLN	Q9BYT8	hsa-miR-3130-5p	0.104412	7	Medium	0	0	1	1	1	1	1	0	0	0	0	0	1	0	1
ASB2	Q96Q27	hsa-miR-3130-5p	0.104327	7	Medium	1	0	1	1	0	1	1	0	0	0	0	0	1	0	1
RCHY1	Q96PM5	hsa-miR-3130-5p	0.10432	6	Medium	0	0	1	1	0	1	1	0	0	0	0	0	1	1	0
NFATC2IP	Q8NCF5	hsa-miR-3130-5p	0.104306	7	Medium	1	0	1	1	0	1	1	0	0	0	0	0	1	1	0
DOT1L	Q8TEK3	hsa-miR-3130-5p	0.104283	6	Medium	1	0	1	1	0	1	1	0	0	0	0	0	1	0	0
OBSCN	Q5VST9	hsa-miR-3130-5p	0.104261	7	Medium	1	0	0	0	0	1	1	0	0	1	0	1	1	1	0
PHF24	Q9UPV7	hsa-miR-3130-5p	0.104248	7	Medium	0	0	1	1	0	1	1	0	0	1	0	0	0	1	1
KCNK9	Q9NPC2	hsa-miR-3130-5p	0.104209	6	Medium	1	0	1	0	0	1	1	0	0	0	0	0	1	1	0
SRA1	Q9HD15	hsa-miR-3130-5p	0.104188	6	Medium	0	0	1	1	0	1	1	0	0	0	0	0	1	1	0
SNX22	Q96L94	hsa-miR-3130-5p	0.104177	6	Medium	0	0	1	1	0	1	1	0	0	0	0	0	1	1	0
NAT8L	Q8N9F0	hsa-miR-3130-5p	0.104148	7	Medium	1	0	0	1	1	1	1	0	0	0	0	0	0	1	1
TDG	Q13569	hsa-miR-3130-5p	0.10412	6	Medium	0	0	1	1	0	1	1	0	0	0	0	0	1	1	0
NBPF15	Q8N660	hsa-miR-3130-5p	0.1041	6	Medium	0	0	1	1	1	0	1	0	0	1	0	0	1	0	0
FUS	P35637	hsa-miR-3130-5p	0.104053	7	Medium	1	0	0	1	1	1	0	0	0	1	0	0	1	0	1
IQCE	Q6IPM2	hsa-miR-3130-5p	0.103989	6	Medium	0	0	1	1	0	1	1	0	0	0	0	0	1	1	0
GRIK4	Q16099	hsa-miR-3130-5p	0.103858	6	Medium	1	0	1	0	0	1	1	0	0	0	0	0	1	0	1
GPHN	Q9NQX3	hsa-miR-3130-5p	0.103778	7	Medium	0	0	1	1	0	1	1	0	0	1	0	0	1	0	1
FRAS1	Q86XX4	hsa-miR-3130-5p	0.103648	7	Medium	0	0	1	1	0	1	1	0	0	1	0	0	1	0	1
CBX6	O95503	hsa-miR-3130-5p	0.103621	6	Medium	1	0	1	1	0	1	1	0	0	0	0	0	0	1	0
ERCC6L2	Q5T890	hsa-miR-3130-5p	0.103521	6	Medium	0	0	1	1	0	1	1	0	0	1	0	0	1	0	0
ZCWPW1	Q9H0M4	hsa-miR-3130-5p	0.103517	6	Medium	1	0	0	1	0	1	1	0	0	0	0	0	1	1	0
PROM2	Q8N271	hsa-miR-3130-5p	0.103464	6	Medium	0	0	1	0	1	1	1	0	0	0	0	0	1	1	0
KIAA1456	Q8N9K7	hsa-miR-3130-5p	0.103422	6	Medium	0	0	0	1	1	1	1	0	0	0	0	0	1	1	0
MPEG1	Q2M385	hsa-miR-3130-5p	0.103363	5	Medium	0	0	1	0	1	1	1	0	0	0	0	0	0	1	0
MKRN2	Q9H000	hsa-miR-3130-5p	0.103349	7	Medium	1	0	1	1	0	1	1	0	0	0	0	0	1	0	1
RAB8B	Q92930	hsa-miR-3130-5p	0.10331	7	Medium	0	0	1	1	0	1	1	0	0	1	0	0	1	1	0
VSX2	P58304	hsa-miR-3130-5p	0.103277	6	Medium	1	0	0	0	1	1	1	1	0	0	0	0	0	1	0
ARNT	P27540	hsa-miR-3130-5p	0.103186	7	Medium	0	0	1	0	1	1	1	0	0	0	0	1	1	1	0
PCDHA2	Q9Y5H9	hsa-miR-3130-5p	0.103169	7	Medium	0	0	1	1	0	1	1	0	0	1	0	0	1	0	1
TXNL4A	P83876	hsa-miR-3130-5p	0.103072	6	Medium	0	0	0	1	0	1	1	0	0	1	0	0	1	0	1
FGF7	P21781	hsa-miR-3130-5p	0.103071	7	Medium	0	0	1	1	0	1	1	0	0	1	0	0	1	1	0
ABR	Q12979	hsa-miR-3130-5p	0.10303	6	Medium	1	0	0	0	1	1	1	0	0	0	0	0	1	1	0
MCAM	P43121	hsa-miR-3130-5p	0.102973	6	Medium	0	0	1	1	0	1	1	0	0	0	0	0	1	1	0
PBRM1	Q86U86	hsa-miR-3130-5p	0.102926	7	Medium	0	0	1	1	0	1	1	0	0	1	0	0	1	0	1
CARHSP1	Q9Y2V2	hsa-miR-3130-5p	0.102836	7	Medium	1	0	1	0	1	1	1	0	0	0	0	0	1	1	0
CD109	Q6YHK3	hsa-miR-3130-5p	0.10283	5	Medium	1	0	0	0	1	1	1	0	0	0	0	0	0	1	0
SIKE1	Q9BRV8	hsa-miR-3130-5p	0.102811	6	Medium	0	0	0	1	1	1	1	0	0	0	0	1	0	0	1
F11R	Q9Y624	hsa-miR-3130-5p	0.102749	8	Medium	0	0	1	1	1	1	1	0	0	1	0	1	1	0	0
IL17RD	Q8NFM7	hsa-miR-3130-5p	0.102719	6	Medium	0	0	0	1	1	1	1	0	0	1	0	0	0	0	1
KCNE4	Q8WWG9	hsa-miR-3130-5p	0.102712	6	Medium	0	0	1	1	1	1	1	0	0	0	0	0	0	1	0
FAM8A1	Q9UBU6	hsa-miR-3130-5p	0.102701	6	Medium	1	0	1	1	0	1	1	0	0	0	0	0	0	1	0
SPIN3	Q5JUX0	hsa-miR-3130-5p	0.102696	6	Medium	1	0	0	1	1	1	0	0	0	1	0	0	0	1	0
BMPR2	Q13873	hsa-miR-3130-5p	0.10264	6	Medium	0	0	1	1	1	1	1	0	0	0	0	0	0	1	0
SPTY2D1	Q68D10	hsa-miR-3130-5p	0.102583	6	Medium	1	0	1	0	1	1	1	0	0	0	0	0	0	1	0
MGA	Q8IWI9	hsa-miR-3130-5p	0.102573	6	Medium	0	0	1	0	1	1	1	0	0	0	0	0	1	1	0
FZD8	Q9H461	hsa-miR-3130-5p	0.10245	7	Medium	1	0	1	0	1	1	1	0	0	0	0	0	1	1	0
GIGYF2	Q6Y7W6	hsa-miR-3130-5p	0.102391	7	Medium	1	0	0	1	1	1	1	0	0	0	0	0	1	0	1
TMEM237	Q96Q45	hsa-miR-3130-5p	0.102374	7	Medium	1	0	0	1	1	1	1	0	0	0	0	0	1	0	1
MRE11	P49959	hsa-miR-3130-5p	0.102357	7	Medium	1	0	0	1	1	1	1	0	0	1	0	0	1	0	0
VCPIP1	Q96JH7	hsa-miR-3130-5p	0.102347	7	Medium	1	0	1	1	1	1	1	0	0	1	0	0	0	0	0
TRIM59	Q8IWR1	hsa-miR-3130-5p	0.102309	6	Medium	1	0	1	1	0	0	1	0	0	1	0	0	0	0	1
TBC1D4	O60343	hsa-miR-3130-5p	0.102302	6	Medium	0	0	1	1	0	1	1	0	0	1	0	0	0	1	0
ELP2	Q6IA86	hsa-miR-3130-5p	0.102233	5	Medium	1	0	1	0	0	1	1	0	0	0	0	0	1	0	0
CAB39L	Q9H9S4	hsa-miR-3130-5p	0.102183	7	Medium	0	0	1	1	1	1	1	0	0	1	0	0	1	0	0
PCDHA3	Q9Y5H8	hsa-miR-3130-5p	0.102176	7	Medium	0	0	1	1	0	1	1	0	0	1	0	0	1	0	1
RNF157	Q96PX1	hsa-miR-3130-5p	0.102106	7	Medium	1	0	0	1	0	1	1	0	0	0	0	0	1	1	1
JDP2	Q8WYK2	hsa-miR-3130-5p	0.10208	5	Medium	0	0	1	0	1	1	1	0	0	0	0	0	1	0	0
PCDHA1	Q9Y5I3	hsa-miR-3130-5p	0.102074	7	Medium	0	0	1	1	0	1	1	0	0	1	0	0	1	0	1
GRIP2	Q9C0E4	hsa-miR-3130-5p	0.102063	6	Medium	0	0	0	1	1	1	0	0	1	0	0	0	1	0	1
UBE2H	P62256	hsa-miR-3130-5p	0.102046	7	Medium	0	0	1	1	1	1	1	0	0	1	0	0	1	0	0
KIF1B	O60333	hsa-miR-3130-5p	0.101977	7	Medium	0	0	0	1	1	1	1	0	0	1	0	1	1	0	0
ABCA12	Q86UK0	hsa-miR-3130-5p	0.101938	6	Medium	0	0	1	1	0	1	1	0	0	0	0	0	1	1	0
NEBL	O76041	hsa-miR-3130-5p	0.101821	6	Medium	0	0	0	1	0	1	1	0	0	0	0	0	1	1	1
KIF1BP	Q96EK5	hsa-miR-3130-5p	0.101815	6	Medium	0	0	1	1	0	1	1	0	0	1	0	0	1	0	0
RPS6KA2	Q15349	hsa-miR-3130-5p	0.101793	7	Medium	1	0	0	1	1	1	1	0	0	0	0	0	1	1	0
FMN2	Q9NZ56	hsa-miR-3130-5p	0.101765	7	Medium	1	0	1	0	0	1	1	0	0	0	0	1	1	1	0
PIK3CG	P48736	hsa-miR-3130-5p	0.101682	6	Medium	0	0	1	1	0	1	1	0	0	1	0	0	1	0	0
TBC1D12	O60347	hsa-miR-3130-5p	0.101561	7	Medium	1	0	1	1	0	1	1	0	0	1	0	0	0	1	0
THAP3	Q8WTV1	hsa-miR-3130-5p	0.101557	8	Medium	1	0	0	1	0	1	1	0	0	1	0	1	1	1	0
AP3S2	P59780	hsa-miR-3130-5p	0.101518	7	Medium	1	0	1	1	0	1	1	0	0	0	0	0	1	0	1
PEX5L	Q8IYB4	hsa-miR-3130-5p	0.101429	6	Medium	0	0	1	0	1	1	1	0	0	0	0	0	1	0	1
DIRAS1	O95057	hsa-miR-3130-5p	0.10141	6	Medium	1	0	1	0	1	0	1	0	0	0	0	0	1	1	0
PACSIN1	Q9BY11	hsa-miR-3130-5p	0.101386	6	Medium	0	0	0	1	1	1	1	0	0	0	0	0	0	1	1
KRT73	Q86Y46	hsa-miR-3130-5p	0.101344	6	Medium	0	0	1	1	0	0	1	0	0	1	0	0	1	1	0
LPGAT1	Q92604	hsa-miR-3130-5p	0.10132	8	Medium	0	0	0	1	1	1	1	0	0	1	0	1	1	0	1
STK40	Q8N2I9	hsa-miR-3130-5p	0.101297	7	Medium	1	0	1	1	0	1	1	0	0	0	0	1	0	0	1
STX18	Q9P2W9	hsa-miR-3130-5p	0.101275	6	Medium	0	0	0	1	0	1	1	1	0	0	0	0	1	0	1
FLT4	P35916	hsa-miR-3130-5p	0.101264	7	Medium	0	0	1	1	0	1	1	0	0	1	0	0	1	0	1
PDZK1	Q5T2W1	hsa-miR-3130-5p	0.101263	5	Medium	0	0	1	1	0	0	1	0	0	0	0	1	1	0	0
CHRNB2	P17787	hsa-miR-3130-5p	0.101259	8	Medium	1	0	0	1	0	1	1	0	0	0	0	1	1	1	1
LPP	Q93052	hsa-miR-3130-5p	0.101236	7	Medium	1	0	1	1	1	1	1	0	0	0	0	0	1	0	0
PNMA3	Q9UL41	hsa-miR-3130-5p	0.101181	7	Medium	1	0	1	1	0	1	1	0	0	0	0	0	1	0	1
HOXA7	P31268	hsa-miR-3130-5p	0.101151	7	Medium	1	0	1	1	0	1	1	0	0	0	0	0	0	1	1
RFC5	P40937	hsa-miR-3130-5p	0.101104	6	Medium	0	0	0	1	1	1	1	0	0	0	0	0	1	0	1
TCF21	O43680	hsa-miR-3130-5p	0.101031	6	Medium	1	0	1	1	0	1	1	0	0	0	0	0	0	0	1
NAV2	Q8IVL1	hsa-miR-3130-5p	0.101006	7	Medium	0	0	1	1	1	1	1	0	0	0	0	0	1	0	1
MOGS	Q13724	hsa-miR-3130-5p	0.100996	4	Medium	1	0	0	0	0	0	1	0	0	0	1	0	1	0	0
SMC4	Q9NTJ3	hsa-miR-3130-5p	0.100974	6	Medium	0	0	0	1	1	1	1	0	0	1	0	0	1	0	0
SLC6A6	P31641	hsa-miR-3130-5p	0.100947	7	Medium	1	0	1	1	1	1	1	0	0	0	0	0	1	0	0
NAA40	Q86UY6	hsa-miR-3130-5p	0.100908	6	Medium	0	0	1	1	0	1	1	0	0	1	0	0	1	0	0
ZBTB40	Q9NUA8	hsa-miR-3130-5p	0.100895	6	Medium	0	0	1	1	0	1	1	0	0	0	0	1	0	1	0
ZNF629	Q9UEG4	hsa-miR-3130-5p	0.100887	6	Medium	0	0	1	1	0	1	1	0	0	0	0	0	0	1	1
CC2D2B	Q6DHV5	hsa-miR-3130-5p	0.100813	6	Medium	1	0	0	0	1	1	1	0	0	0	0	0	1	1	0
TMEM87A	Q8NBN3	hsa-miR-3130-5p	0.100757	6	Medium	0	0	0	1	0	1	1	0	0	1	0	0	1	0	1
SPON1	Q9HCB6	hsa-miR-3130-5p	0.100743	6	Medium	0	0	0	1	1	1	0	1	0	1	0	0	0	0	1
PCDHA7	Q9UN72	hsa-miR-3130-5p	0.100729	7	Medium	0	0	1	1	0	1	1	0	0	1	0	0	1	0	1
KIAA0895L	Q68EN5	hsa-miR-3130-5p	0.100676	7	Medium	1	0	0	1	0	1	1	0	0	1	0	0	1	0	1
ZNF557	Q8N988	hsa-miR-3130-5p	0.100642	7	Medium	0	0	0	1	0	1	1	1	0	1	0	0	1	0	1
SNX31	Q8N9S9	hsa-miR-3130-5p	0.10063	6	Medium	0	0	1	1	1	1	1	0	0	0	0	0	1	0	0
AP1B1	Q10567	hsa-miR-3130-5p	0.1006	7	Medium	1	0	0	1	1	1	1	0	0	0	0	0	1	1	0
VPS26B	Q4G0F5	hsa-miR-3130-5p	0.100567	7	Medium	0	0	1	1	0	1	1	0	0	1	0	0	1	1	0
RASSF8	Q8NHQ8	hsa-miR-3130-5p	0.100457	6	Medium	0	0	0	1	1	1	1	0	0	0	0	0	1	1	0
PLA2G3	Q9NZ20	hsa-miR-3130-5p	0.100451	7	Medium	0	0	1	1	1	1	1	0	0	1	0	0	1	0	0
MAP4	P27816	hsa-miR-3130-5p	0.100436	7	Medium	0	0	1	1	0	1	1	0	0	1	0	0	1	1	0
ABHD4	Q8TB40	hsa-miR-3130-5p	0.10042	7	Medium	0	0	0	1	1	1	1	0	0	1	0	0	1	0	1
SLC15A4	Q8N697	hsa-miR-3130-5p	0.100416	5	Medium	0	0	0	0	0	1	1	1	0	0	0	0	1	1	0
GFOD1	Q9NXC2	hsa-miR-3130-5p	0.100393	7	Medium	0	0	1	1	1	1	1	0	0	1	0	0	1	0	0
PURA	Q00577	hsa-miR-3130-5p	0.100352	1	Medium	0	1	0	0	0	0	0	0	0	0	0	0	0	0	0
KCTD2	Q14681	hsa-miR-3130-5p	0.100343	6	Medium	1	0	0	1	0	1	1	0	0	0	0	0	1	1	0
TRPC5	Q9UL62	hsa-miR-3130-5p	0.100319	6	Medium	1	0	1	1	0	1	1	0	0	1	0	0	0	0	0
DLG2	Q15700	hsa-miR-3130-5p	0.1003	6	Medium	1	0	0	1	0	1	1	0	0	0	0	0	1	1	0
SLC45A3	Q96JT2	hsa-miR-3130-5p	0.100273	7	Medium	0	0	0	1	1	1	1	0	0	0	0	0	1	1	1
ZMAT3	Q9HA38	hsa-miR-3130-5p	0.10025	6	Medium	0	0	1	1	1	1	1	0	0	0	0	0	1	0	0
ALS2CL	Q60I27	hsa-miR-3130-5p	0.10016	7	Medium	1	0	0	1	0	1	1	0	0	1	0	0	1	0	1
RTL10	Q7L3V2	hsa-miR-3130-5p	0.10012	7	Medium	1	0	1	1	0	1	1	0	0	1	0	0	0	0	1
SWAP70	Q9UH65	hsa-miR-3130-5p	0.100087	7	Medium	1	0	0	1	0	1	1	0	0	1	0	0	1	0	1
