# Supplementary material for: MiR‐3130‐5p is an intermediate modulator of 2q33 and influences the invasiveness of lung adenocarcinoma by targeting NDUFS1
Source: Cancer Med. 2021 May 12;10(11):3700–14. doi: 10.1002/cam4.3885 (PMC8178510; doi:10.1002/cam4.3885)
Supplement: Supplementary file 5 — Table S4 [file CAM4-10-3700-s006.xlsx]

## Sheet: Supplementary Table S4
Supplementary Table S4.
mrna	mirna	snp	beta	p	Hausman	Weak_instruments	FDR
ABHD2	MIMAT0014995	rs11895370	0.396332	0.000178751	0.00703061	1.47e-16	1.1e-15
ABI3	MIMAT0014995	rs11895370	-0.435406	1.31e-07	3.18e-07	2.22e-17	1.1e-15
ABR	MIMAT0014995	rs11895370	-0.161441	0.0243247	0.0153622	3e-16	1.1e-15
ACVR2B	MIMAT0014995	rs11895370	0.2823	0.000364097	0.0023689	3e-16	1.1e-15
ADAMTS8	MIMAT0014995	rs11895370	-0.791297	0.000387121	0.000790773	3e-16	1.1e-15
AEBP2	MIMAT0014995	rs11895370	0.156999	0.00283871	0.00646129	1.16e-16	1.1e-15
AGAP2	MIMAT0014995	rs11895370	-0.301631	0.000954681	0.00876763	2.02e-16	1.1e-15
AGRN	MIMAT0014995	rs11895370	-0.399175	7.1e-05	1.09e-06	9.96e-17	1.1e-15
AIFM2	MIMAT0014995	rs11895370	0.224791	0.0110999	0.00459457	3e-16	1.1e-15
AKAP11	MIMAT0014995	rs11895370	0.289261	7.24e-06	2.95e-05	3.21e-16	1.1e-15
AKNA	MIMAT0014995	rs11895370	-0.352021	1.4e-05	5.61e-08	3.61e-16	1.1e-15
ALG10	MIMAT0014995	rs11895370	0.244294	0.000464819	0.00530464	1.84e-16	1.1e-15
ALPK1	MIMAT0014995	rs11895370	-0.350873	3.23e-06	7.71e-08	4.13e-16	1.1e-15
AMOTL2	MIMAT0014995	rs11895370	-0.18498	0.0345856	0.00207978	1.79e-16	1.1e-15
ANXA11	MIMAT0014995	rs11895370	-0.112085	0.0405434	0.00777299	1.57e-16	1.1e-15
AP1B1	MIMAT0014995	rs11895370	-0.169454	0.000450738	2.98e-06	3.85e-16	1.1e-15
APOBEC3F	MIMAT0014995	rs11895370	-0.429279	8.52e-05	5.05e-06	2.14e-16	1.1e-15
ARHGAP20	MIMAT0014995	rs11895370	-0.891454	1.22e-06	0.000264436	3e-16	1.1e-15
ARID5A	MIMAT0014995	rs11895370	-0.357388	1.11e-07	1.34e-05	6.01e-17	1.1e-15
ARNT	MIMAT0014995	rs11895370	0.161772	0.00198175	0.0145898	3.83e-17	1.1e-15
ASB1	MIMAT0014995	rs11895370	0.111468	0.0312836	0.00873978	1.27e-16	1.1e-15
ATAD2B	MIMAT0014995	rs11895370	0.215804	0.000220598	0.000105649	1.25e-16	1.1e-15
ATP2A2	MIMAT0014995	rs11895370	0.32107	4.98e-07	1.53e-07	3.59e-16	1.1e-15
BAIAP3	MIMAT0014995	rs11895370	-0.934783	3.29e-07	7.72e-06	3.35e-16	1.1e-15
BATF2	MIMAT0014995	rs11895370	-0.27576	0.0192048	0.00167837	3e-16	1.1e-15
BCCIP	MIMAT0014995	rs11895370	0.22816	6.72e-05	8.58e-06	3e-16	1.1e-15
BCL2L11	MIMAT0014995	rs11895370	0.188854	0.00479678	0.00268203	3e-16	1.1e-15
BCL7B	MIMAT0014995	rs11895370	-0.163667	0.000614786	0.00103333	2.75e-16	1.1e-15
BCL9L	MIMAT0014995	rs11895370	-0.222952	0.00671103	0.000425735	3.61e-16	1.1e-15
BIRC5	MIMAT0014995	rs11895370	0.623881	0.000576262	0.00445147	3e-16	1.1e-15
BTBD1	MIMAT0014995	rs11895370	0.180956	1.04e-05	0.000895879	2.48e-17	1.1e-15
BTBD9	MIMAT0014995	rs11895370	-0.315714	0.00160192	0.0041525	3e-16	1.1e-15
C14orf37	MIMAT0014995	rs11895370	0.415172	0.00387444	1.5e-05	3.4e-16	1.1e-15
C1orf112	MIMAT0014995	rs11895370	0.276108	0.00111707	0.0016547	5.08e-17	1.1e-15
C1orf159	MIMAT0014995	rs11895370	-0.377438	2.05e-06	4.56e-06	3.95e-16	1.1e-15
C2CD2	MIMAT0014995	rs11895370	-0.286372	5.49e-06	0.000190067	2.69e-17	1.1e-15
C8orf31	MIMAT0014995	rs11895370	-0.505478	0.00489036	0.00218956	3e-16	1.1e-15
CA5B	MIMAT0014995	rs11895370	-0.207474	0.00375114	0.00518319	2.92e-16	1.1e-15
CAPN3	MIMAT0014995	rs11895370	-0.986553	2.59e-08	4.76e-05	3e-16	1.1e-15
CARD8	MIMAT0014995	rs11895370	-0.205031	0.000345712	0.0248623	2.89e-16	1.1e-15
CARHSP1	MIMAT0014995	rs11895370	-0.180237	0.00814964	0.003419	3e-16	1.1e-15
CASC4	MIMAT0014995	rs11895370	0.168591	0.00184437	0.007949	3.35e-16	1.1e-15
CCDC115	MIMAT0014995	rs11895370	-0.122629	0.0128995	0.00231523	2.63e-16	1.1e-15
CCDC25	MIMAT0014995	rs11895370	0.145007	0.0122104	0.015377	3e-16	1.1e-15
CCDC50	MIMAT0014995	rs11895370	0.257909	0.000211219	1.55e-05	3.88e-16	1.1e-15
CCDC58	MIMAT0014995	rs11895370	0.257899	0.00160929	0.00333511	3e-16	1.1e-15
CCL22	MIMAT0014995	rs11895370	-0.656606	3.46e-05	0.000371361	9.72e-18	1.1e-15
CCNB1	MIMAT0014995	rs11895370	0.542687	0.000118723	2.36e-05	3e-16	1.1e-15
CD3E	MIMAT0014995	rs11895370	-0.439872	0.000154034	3.16e-05	2.11e-16	1.1e-15
CD44	MIMAT0014995	rs11895370	-0.366831	0.00073708	0.0179528	2.89e-16	1.1e-15
CDC40	MIMAT0014995	rs11895370	0.153566	0.0024047	0.00480384	3e-16	1.1e-15
CENPN	MIMAT0014995	rs11895370	0.35169	0.000139188	0.00994286	3e-16	1.1e-15
CES3	MIMAT0014995	rs11895370	-0.781023	0.000952889	0.0167374	3e-16	1.1e-15
CFLAR	MIMAT0014995	rs11895370	-0.223103	0.00458315	0.00840483	4.06e-16	1.1e-15
CHMP1A	MIMAT0014995	rs11895370	-0.106705	0.0327401	0.00455809	3.95e-16	1.1e-15
CIITA	MIMAT0014995	rs11895370	-0.927681	3.64e-10	6.21e-10	1.81e-17	1.1e-15
CLEC7A	MIMAT0014995	rs11895370	-0.61364	4.57e-06	0.000808173	3e-16	1.1e-15
CLIC5	MIMAT0014995	rs11895370	-0.454221	0.0323048	0.00181205	3e-16	1.1e-15
CLTC	MIMAT0014995	rs11895370	0.129854	0.00770192	0.00989072	3.52e-16	1.1e-15
CNOT7	MIMAT0014995	rs11895370	0.274052	2.88e-05	5.89e-06	3e-16	1.1e-15
CNTD1	MIMAT0014995	rs11895370	-0.439444	7.5e-06	0.0338917	3.05e-16	1.1e-15
COPS2	MIMAT0014995	rs11895370	0.24361	7.19e-06	2.64e-05	3e-16	1.1e-15
COX19	MIMAT0014995	rs11895370	-0.18503	0.00328668	0.00445161	3.35e-16	1.1e-15
CREB1	MIMAT0014995	rs11895370	0.106869	0.00455474	0.00196998	1.27e-16	1.1e-15
CREB5	MIMAT0014995	rs11895370	-0.420202	0.00250679	0.0410152	7.05e-17	1.1e-15
CRTC1	MIMAT0014995	rs11895370	-0.263805	0.0034662	0.0425448	3e-16	1.1e-15
CS	MIMAT0014995	rs11895370	0.181372	0.000156907	0.00923882	3e-16	1.1e-15
CTDSPL2	MIMAT0014995	rs11895370	0.356105	3.25e-08	3.77e-07	3e-16	1.1e-15
CTSO	MIMAT0014995	rs11895370	-0.288715	0.00137532	0.0128026	3e-16	1.1e-15
CUL2	MIMAT0014995	rs11895370	0.256965	1.71e-06	6.83e-06	3e-16	1.1e-15
CXCL16	MIMAT0014995	rs11895370	-0.192594	0.0349731	0.0108209	1.57e-16	1.1e-15
CYP4B1	MIMAT0014995	rs11895370	-1.05191	0.000582521	0.00152744	1.57e-16	1.1e-15
DAZAP2	MIMAT0014995	rs11895370	0.137339	0.00191667	0.0103191	3e-16	1.1e-15
DBF4	MIMAT0014995	rs11895370	0.28402	0.00120297	0.00461076	3e-16	1.1e-15
DCAF16	MIMAT0014995	rs11895370	0.300129	1.73e-06	3.11e-06	3.4e-16	1.1e-15
DDX6	MIMAT0014995	rs11895370	0.121344	0.0022527	0.0281792	3e-16	1.1e-15
DEPDC1B	MIMAT0014995	rs11895370	0.72669	5.4e-05	0.000805535	3.92e-16	1.1e-15
DHX33	MIMAT0014995	rs11895370	0.326596	3.58e-06	5.52e-05	2e-16	1.1e-15
DIS3	MIMAT0014995	rs11895370	0.18504	0.000266207	0.0137577	1.79e-16	1.1e-15
DNAJC14	MIMAT0014995	rs11895370	0.195765	1.1e-06	0.0135081	3.27e-16	1.1e-15
DNHD1	MIMAT0014995	rs11895370	-0.630648	1.28e-06	0.00343043	3e-16	1.1e-15
DTL	MIMAT0014995	rs11895370	0.552242	4.91e-05	0.000143479	3e-16	1.1e-15
DUSP4	MIMAT0014995	rs11895370	1.01598	3.13e-06	7.73e-06	3e-16	1.1e-15
DUT	MIMAT0014995	rs11895370	0.141619	0.0129428	0.000236964	2.52e-16	1.1e-15
DVL2	MIMAT0014995	rs11895370	0.13498	0.0120393	0.0252186	3.95e-16	1.1e-15
DYRK2	MIMAT0014995	rs11895370	0.230971	0.000372373	0.0375258	2.45e-16	1.1e-15
E2F3	MIMAT0014995	rs11895370	0.197207	0.0110806	0.00302812	3e-16	1.1e-15
ENY2	MIMAT0014995	rs11895370	0.194364	0.00292138	3.08e-05	3e-16	1.1e-15
EPAS1	MIMAT0014995	rs11895370	0.252532	0.00439234	0.0178885	3e-16	1.1e-15
EPB41L1	MIMAT0014995	rs11895370	-0.189957	0.00961745	0.00250562	3e-16	1.1e-15
EPB41L4A	MIMAT0014995	rs11895370	-0.431911	0.00139623	0.000550719	3e-16	1.1e-15
EPHA2	MIMAT0014995	rs11895370	-0.39745	0.00917954	6.82e-06	1.27e-16	1.1e-15
ERBB2	MIMAT0014995	rs11895370	-0.219667	0.00361628	0.000470561	8.52e-17	1.1e-15
ERI3	MIMAT0014995	rs11895370	-0.106158	0.0316408	0.0285994	4.14e-16	1.1e-15
EXOC7	MIMAT0014995	rs11895370	-0.190316	2.77e-05	9.08e-05	3.57e-16	1.1e-15
F2R	MIMAT0014995	rs11895370	0.276607	0.00477699	0.0175206	1.85e-16	1.1e-15
FAM160B1	MIMAT0014995	rs11895370	0.150447	0.00399443	0.00111362	4.75e-17	1.1e-15
FAM160B2	MIMAT0014995	rs11895370	-0.304658	1.54e-05	0.00691876	3.83e-16	1.1e-15
FAS	MIMAT0014995	rs11895370	-0.522524	9.68e-06	0.000202841	1.25e-16	1.1e-15
FECH	MIMAT0014995	rs11895370	0.435024	2.5e-06	1.97e-09	3e-16	1.1e-15
FGFRL1	MIMAT0014995	rs11895370	-0.202464	0.0273832	0.0109708	1.36e-16	1.1e-15
FGL2	MIMAT0014995	rs11895370	-0.353562	0.00434076	0.00662985	1.73e-16	1.1e-15
FLVCR1	MIMAT0014995	rs11895370	0.478628	1.05e-06	5.02e-08	7.66e-17	1.1e-15
FLYWCH1	MIMAT0014995	rs11895370	-0.389754	2.5e-10	2.1e-06	3.95e-16	1.1e-15
FOXA3	MIMAT0014995	rs11895370	0.720478	0.00289952	0.00562243	3e-16	1.1e-15
FOXD2	MIMAT0014995	rs11895370	-0.310045	0.00233607	0.00459293	3.24e-16	1.1e-15
FOXP2	MIMAT0014995	rs11895370	0.429347	0.0298525	0.0464066	3.61e-16	1.1e-15
FUT10	MIMAT0014995	rs11895370	0.255162	0.0014636	0.00713483	3e-16	1.1e-15
G6PD	MIMAT0014995	rs11895370	0.376797	0.0161482	0.0174514	3e-16	1.1e-15
GALM	MIMAT0014995	rs11895370	-0.178143	0.023073	0.00226387	2.39e-16	1.1e-15
GALNT4	MIMAT0014995	rs11895370	0.508799	0.000121904	0.0160589	3e-16	1.1e-15
GIGYF2	MIMAT0014995	rs11895370	0.167725	0.000356307	0.0230143	3e-16	1.1e-15
GNAI1	MIMAT0014995	rs11895370	0.448209	0.000324858	0.0034156	2.75e-16	1.1e-15
GNPDA2	MIMAT0014995	rs11895370	0.130042	0.0249598	0.00199367	1.11e-16	1.1e-15
GPR132	MIMAT0014995	rs11895370	-0.810191	1.92e-09	1.12e-09	3.85e-16	1.1e-15
GPR68	MIMAT0014995	rs11895370	-0.690571	9.76e-07	0.0394165	3e-16	1.1e-15
GPRIN3	MIMAT0014995	rs11895370	0.369238	0.00541162	0.00771642	3e-16	1.1e-15
GSTCD	MIMAT0014995	rs11895370	0.279142	1.32e-05	0.000397313	6.12e-17	1.1e-15
GTF2F1	MIMAT0014995	rs11895370	-0.0952288	0.0263974	0.00433528	3e-16	1.1e-15
H6PD	MIMAT0014995	rs11895370	-0.20535	0.00126955	0.000971662	3.89e-16	1.1e-15
HAS3	MIMAT0014995	rs11895370	-0.935051	3.92e-05	0.000417452	3.5e-16	1.1e-15
HAUS2	MIMAT0014995	rs11895370	0.233844	5.27e-06	0.00197624	3e-16	1.1e-15
HAVCR2	MIMAT0014995	rs11895370	-0.472592	1.91e-05	0.000757406	3.71e-16	1.1e-15
HBS1L	MIMAT0014995	rs11895370	0.314218	3.8e-07	2.87e-06	3e-16	1.1e-15
HEATR1	MIMAT0014995	rs11895370	0.213405	0.000402699	4.85e-05	5.68e-17	1.1e-15
HERC4	MIMAT0014995	rs11895370	0.159328	0.00463833	7.29e-05	3e-16	1.1e-15
HIF1AN	MIMAT0014995	rs11895370	0.138214	0.00583205	0.0426431	3e-16	1.1e-15
HIVEP3	MIMAT0014995	rs11895370	-0.298425	0.00168924	0.000133325	3.21e-16	1.1e-15
HNRNPA3	MIMAT0014995	rs11895370	0.117465	0.00669676	0.0441665	3.49e-16	1.1e-15
HSPA5	MIMAT0014995	rs11895370	0.116293	0.0327633	0.037248	3e-16	1.1e-15
HSPD1	MIMAT0014995	rs11895370	0.412942	1.97e-08	6.12e-08	3.96e-16	1.1e-15
ICK	MIMAT0014995	rs11895370	0.213836	0.00110566	0.00969144	3e-16	1.1e-15
IDE	MIMAT0014995	rs11895370	0.481647	3.59e-10	1.94e-10	7.59e-17	1.1e-15
IDS	MIMAT0014995	rs11895370	-0.281774	0.00158909	0.0288068	3e-16	1.1e-15
IFFO2	MIMAT0014995	rs11895370	-0.495531	4.19e-06	2.98e-05	3e-16	1.1e-15
IFI44L	MIMAT0014995	rs11895370	-0.598354	0.00286763	0.0012975	3e-16	1.1e-15
IKBKG	MIMAT0014995	rs11895370	-0.291901	2.62e-06	0.000200382	3.95e-16	1.1e-15
IL32	MIMAT0014995	rs11895370	-0.338855	0.00608634	0.000233697	4e-16	1.1e-15
IL34	MIMAT0014995	rs11895370	-0.667988	4.85e-07	1.68e-05	4.7e-17	1.1e-15
IL6ST	MIMAT0014995	rs11895370	0.301676	0.0166506	0.0367314	2e-16	1.1e-15
ISM1	MIMAT0014995	rs11895370	-0.62778	8.7e-05	0.0335555	3.85e-16	1.1e-15
ISOC2	MIMAT0014995	rs11895370	-0.215941	0.000295596	0.0287898	1.09e-16	1.1e-15
ITGA3	MIMAT0014995	rs11895370	-0.537424	1.21e-05	1.81e-05	1.3e-16	1.1e-15
JDP2	MIMAT0014995	rs11895370	-0.377295	7.01e-06	3.26e-05	3.35e-16	1.1e-15
JMJD1C	MIMAT0014995	rs11895370	0.197543	0.00116831	0.00186467	4.09e-16	1.1e-15
JUN	MIMAT0014995	rs11895370	-0.520432	4.23e-07	1.1e-06	3e-16	1.1e-15
KCNN4	MIMAT0014995	rs11895370	-1.02443	4.55e-06	3.69e-06	3.85e-16	1.1e-15
KCTD2	MIMAT0014995	rs11895370	-0.169168	0.000498298	0.00296988	3e-16	1.1e-15
KCTD7	MIMAT0014995	rs11895370	-0.251547	0.000334164	0.0324249	3e-16	1.1e-15
KDM1B	MIMAT0014995	rs11895370	0.25051	0.000124578	0.000146744	6.12e-17	1.1e-15
KIAA0895L	MIMAT0014995	rs11895370	-0.444464	1.49e-05	0.0114118	3e-16	1.1e-15
KIAA1522	MIMAT0014995	rs11895370	-0.184196	0.00736268	1.84e-05	3.82e-16	1.1e-15
KPNA1	MIMAT0014995	rs11895370	0.118764	0.00914389	0.00948354	1.18e-16	1.1e-15
KPNA3	MIMAT0014995	rs11895370	0.256809	7.78e-06	3.45e-06	3.85e-16	1.1e-15
KPNB1	MIMAT0014995	rs11895370	0.298078	5.22e-07	3.92e-05	3e-16	1.1e-15
KRBA1	MIMAT0014995	rs11895370	-0.217285	0.0103966	0.0302302	3.82e-16	1.1e-15
L2HGDH	MIMAT0014995	rs11895370	0.260683	0.000377003	4.95e-06	3.27e-16	1.1e-15
LAPTM5	MIMAT0014995	rs11895370	-0.47382	5.12e-06	2.16e-05	3.85e-16	1.1e-15
LDLRAD2	MIMAT0014995	rs11895370	-0.496822	3.36e-06	7.76e-08	2.93e-16	1.1e-15
LIG3	MIMAT0014995	rs11895370	0.227264	0.000208251	0.00670481	2.52e-16	1.1e-15
LIN54	MIMAT0014995	rs11895370	0.211748	8.75e-07	0.000291274	9.96e-17	1.1e-15
LPAR2	MIMAT0014995	rs11895370	-0.314441	1e-05	3.91e-06	5.16e-17	1.1e-15
LPGAT1	MIMAT0014995	rs11895370	0.251971	0.000952294	3.46e-05	1.1e-16	1.1e-15
LRP2BP	MIMAT0014995	rs11895370	-0.46054	2.29e-05	0.011148	3e-16	1.1e-15
LRRC8E	MIMAT0014995	rs11895370	-0.231821	0.000742347	0.000843329	4.4e-17	1.1e-15
LSM14A	MIMAT0014995	rs11895370	0.184722	8.98e-05	0.00237154	8.62e-18	1.1e-15
MACC1	MIMAT0014995	rs11895370	-0.477824	0.000432707	1.07e-06	5.23e-17	1.1e-15
MAML3	MIMAT0014995	rs11895370	0.209097	0.0230099	0.0237906	2.75e-16	1.1e-15
MAP3K2	MIMAT0014995	rs11895370	0.264861	3.25e-05	7.48e-05	4.06e-16	1.1e-15
MCM8	MIMAT0014995	rs11895370	0.394604	0.000162052	0.000916117	3e-16	1.1e-15
MCOLN2	MIMAT0014995	rs11895370	-0.497443	5.32e-05	0.00215152	1.57e-16	1.1e-15
MECP2	MIMAT0014995	rs11895370	-0.106878	0.0240562	0.0372561	2.75e-16	1.1e-15
MEF2C	MIMAT0014995	rs11895370	-0.523154	1.34e-06	0.00186212	3e-16	1.1e-15
METTL9	MIMAT0014995	rs11895370	0.189166	0.000389089	0.000781912	3.61e-16	1.1e-15
MFAP1	MIMAT0014995	rs11895370	0.219928	2.21e-05	0.000295222	3e-16	1.1e-15
MFHAS1	MIMAT0014995	rs11895370	0.335726	0.000331154	0.00355924	8.91e-17	1.1e-15
MIER3	MIMAT0014995	rs11895370	0.225884	9.78e-05	1.8e-05	1.57e-16	1.1e-15
MLLT10	MIMAT0014995	rs11895370	0.111679	0.0375735	0.0077145	6.12e-17	1.1e-15
MLLT11	MIMAT0014995	rs11895370	0.814083	4.89e-05	5.91e-07	9.96e-17	1.1e-15
MR1	MIMAT0014995	rs11895370	-0.302665	0.000869634	0.0168176	3e-16	1.1e-15
MRPL19	MIMAT0014995	rs11895370	0.26235	2.13e-07	8.18e-09	3.36e-16	1.1e-15
MRPL35	MIMAT0014995	rs11895370	0.253546	6.04e-07	1.29e-05	3e-16	1.1e-15
MTHFSD	MIMAT0014995	rs11895370	-0.204688	0.00079401	0.000756402	2.02e-16	1.1e-15
MXD4	MIMAT0014995	rs11895370	-0.228915	0.000669501	0.00554197	3.54e-16	1.1e-15
MYEF2	MIMAT0014995	rs11895370	0.226793	0.046652	0.0287174	5.47e-17	1.1e-15
NCAPH	MIMAT0014995	rs11895370	0.680174	4.87e-05	0.000935632	3e-16	1.1e-15
NECAP1	MIMAT0014995	rs11895370	0.144991	0.00500158	0.0312213	3e-16	1.1e-15
NF1	MIMAT0014995	rs11895370	0.146709	0.0234543	0.036378	3.22e-16	1.1e-15
NFATC1	MIMAT0014995	rs11895370	-0.548083	1.81e-07	4.32e-08	5.32e-17	1.1e-15
NIPAL3	MIMAT0014995	rs11895370	-0.278566	0.000659724	0.0001857	4.09e-16	1.1e-15
NLN	MIMAT0014995	rs11895370	0.453409	1.07e-06	8.44e-09	3e-16	1.1e-15
NLRC5	MIMAT0014995	rs11895370	-0.385292	0.000311082	0.000290687	3e-16	1.1e-15
NOL11	MIMAT0014995	rs11895370	0.211365	4.56e-05	4.95e-05	3.57e-16	1.1e-15
NPAS2	MIMAT0014995	rs11895370	-0.341186	0.0317039	0.0146557	3.85e-16	1.1e-15
NR3C1	MIMAT0014995	rs11895370	0.19679	0.0107474	0.0153952	3e-16	1.1e-15
NSF	MIMAT0014995	rs11895370	0.211841	5.36e-05	2.27e-05	2.56e-16	1.1e-15
NT5DC3	MIMAT0014995	rs11895370	0.288933	0.00149054	0.00197765	3.35e-16	1.1e-15
NUCKS1	MIMAT0014995	rs11895370	0.165959	0.0039125	0.0223569	3.06e-16	1.1e-15
OBSCN	MIMAT0014995	rs11895370	-0.58944	4.46e-05	0.00164229	3e-16	1.1e-15
OCRL	MIMAT0014995	rs11895370	0.196843	0.000371411	9.76e-06	5.32e-17	1.1e-15
OPA1	MIMAT0014995	rs11895370	0.267614	6.01e-06	5.99e-05	3.85e-16	1.1e-15
OPRL1	MIMAT0014995	rs11895370	-0.411795	0.000175665	0.00302952	4.7e-17	1.1e-15
ORAI2	MIMAT0014995	rs11895370	-0.301	8.33e-05	0.000259021	2.75e-16	1.1e-15
P2RX1	MIMAT0014995	rs11895370	-0.508707	4.86e-05	0.0396276	4e-16	1.1e-15
P2RY13	MIMAT0014995	rs11895370	-0.497827	0.000123727	5.28e-05	5.73e-17	1.1e-15
P4HA1	MIMAT0014995	rs11895370	0.199375	0.0144056	0.0182043	3.52e-16	1.1e-15
PAFAH1B1	MIMAT0014995	rs11895370	0.141076	0.000711407	0.0116894	3.6e-16	1.1e-15
PAN3	MIMAT0014995	rs11895370	0.118213	0.024243	0.00294877	9.43e-17	1.1e-15
PAPLN	MIMAT0014995	rs11895370	-0.658053	2.76e-07	2.68e-06	3.27e-16	1.1e-15
PBK	MIMAT0014995	rs11895370	1.12165	1.03e-07	3.98e-10	3e-16	1.1e-15
PBRM1	MIMAT0014995	rs11895370	0.234561	3.22e-05	2.94e-05	3e-16	1.1e-15
PBX1	MIMAT0014995	rs11895370	0.595454	1.1e-05	0.000354341	2.89e-16	1.1e-15
PCBP2	MIMAT0014995	rs11895370	0.265063	3.45e-08	4.97e-06	3e-16	1.1e-15
PDE3B	MIMAT0014995	rs11895370	0.734474	2.34e-06	1.19e-05	3e-16	1.1e-15
PDE4C	MIMAT0014995	rs11895370	-0.579686	0.00181886	0.0156533	3e-16	1.1e-15
PDIA3	MIMAT0014995	rs11895370	0.209782	0.00676301	0.0162097	3e-16	1.1e-15
PDK2	MIMAT0014995	rs11895370	-0.280763	0.000358232	6.97e-06	2.35e-16	1.1e-15
PDP2	MIMAT0014995	rs11895370	0.164029	0.017816	0.0288767	3e-16	1.1e-15
PEX26	MIMAT0014995	rs11895370	0.253748	1.85e-05	0.0248828	6.12e-17	1.1e-15
PGGT1B	MIMAT0014995	rs11895370	0.100659	0.039333	0.00957121	3e-16	1.1e-15
PHF6	MIMAT0014995	rs11895370	0.277393	2.02e-05	4.58e-06	3.3e-16	1.1e-15
PI4K2B	MIMAT0014995	rs11895370	0.221027	0.00198385	0.000933597	3.96e-16	1.1e-15
PIK3IP1	MIMAT0014995	rs11895370	-0.34623	0.000374487	6.75e-05	1.2e-16	1.1e-15
PITPNM3	MIMAT0014995	rs11895370	-0.436221	0.000231152	0.00113484	1.42e-16	1.1e-15
PLCB1	MIMAT0014995	rs11895370	0.538199	0.00072016	0.00121918	3e-16	1.1e-15
PLCG1	MIMAT0014995	rs11895370	-0.206907	0.00373578	0.0335431	1.57e-16	1.1e-15
PLEKHG4B	MIMAT0014995	rs11895370	-0.64878	0.0210414	0.0416982	3.35e-16	1.1e-15
PLIN5	MIMAT0014995	rs11895370	-0.884881	1.37e-07	0.00274975	1.57e-16	1.1e-15
PM20D2	MIMAT0014995	rs11895370	0.244886	0.00284208	0.00838253	3.82e-16	1.1e-15
PML	MIMAT0014995	rs11895370	-0.380522	4.24e-06	2.11e-08	1.47e-16	1.1e-15
PODNL1	MIMAT0014995	rs11895370	-0.917833	1.36e-06	0.00661004	3e-16	1.1e-15
POLQ	MIMAT0014995	rs11895370	0.520157	0.00176937	0.004685	3e-16	1.1e-15
POLR2E	MIMAT0014995	rs11895370	-0.125401	0.00436128	0.0239824	2.05e-16	1.1e-15
PPIL2	MIMAT0014995	rs11895370	-0.217172	8.41e-05	1.62e-05	3.3e-16	1.1e-15
PPP1R3B	MIMAT0014995	rs11895370	0.348169	0.00190995	0.00679636	1.79e-16	1.1e-15
PPP2R1B	MIMAT0014995	rs11895370	0.359526	6.79e-08	6.61e-05	4.02e-17	1.1e-15
PRKAB2	MIMAT0014995	rs11895370	0.236826	0.00305404	2.99e-05	1.53e-16	1.1e-15
PTPN7	MIMAT0014995	rs11895370	-0.498236	4.98e-06	5.41e-06	1.57e-16	1.1e-15
RAB14	MIMAT0014995	rs11895370	0.0913454	0.0423219	0.0330348	3e-16	1.1e-15
RAB43	MIMAT0014995	rs11895370	-0.456385	4.16e-08	7.17e-08	3e-16	1.1e-15
RABEP1	MIMAT0014995	rs11895370	0.0811588	0.0399824	0.0235429	3.85e-16	1.1e-15
RAD23B	MIMAT0014995	rs11895370	0.220808	9.75e-06	0.000946179	3e-16	1.1e-15
RAD9A	MIMAT0014995	rs11895370	-0.284604	8.54e-05	2.78e-05	3.53e-16	1.1e-15
RALA	MIMAT0014995	rs11895370	0.13917	0.00698005	0.0428848	3e-16	1.1e-15
RALGAPB	MIMAT0014995	rs11895370	0.154671	0.00360324	0.0426982	3e-16	1.1e-15
RAP2A	MIMAT0014995	rs11895370	0.256137	0.000807592	2.27e-05	3e-16	1.1e-15
RAPGEF3	MIMAT0014995	rs11895370	-0.452158	0.000227059	0.00796525	3e-16	1.1e-15
RARA	MIMAT0014995	rs11895370	-0.404652	7.24e-08	8.26e-09	4.7e-17	1.1e-15
RBL1	MIMAT0014995	rs11895370	0.405052	0.000113565	0.00328808	4.06e-16	1.1e-15
RCHY1	MIMAT0014995	rs11895370	0.0982494	0.0489748	0.0418506	3.26e-16	1.1e-15
RELB	MIMAT0014995	rs11895370	-0.183773	0.0176462	0.0123109	2.63e-16	1.1e-15
RFC5	MIMAT0014995	rs11895370	0.339234	5.27e-05	1.85e-05	3e-16	1.1e-15
RGL1	MIMAT0014995	rs11895370	-0.454958	5.79e-05	0.000142873	3.59e-16	1.1e-15
RGS11	MIMAT0014995	rs11895370	-0.989937	8.45e-08	0.000122188	3e-16	1.1e-15
RHOG	MIMAT0014995	rs11895370	-0.252207	3.79e-07	1.18e-06	2.59e-17	1.1e-15
RIMS3	MIMAT0014995	rs11895370	-0.401421	0.00104437	0.0493688	2.81e-16	1.1e-15
RNASEH1	MIMAT0014995	rs11895370	0.215933	0.000157676	0.00223905	3.83e-16	1.1e-15
RNASEH2C	MIMAT0014995	rs11895370	-0.283281	1.16e-05	0.000583176	3.83e-16	1.1e-15
RNF126	MIMAT0014995	rs11895370	-0.132092	0.0210894	0.0073511	3.95e-16	1.1e-15
RNF144B	MIMAT0014995	rs11895370	-0.268416	0.0151316	0.00874519	1.16e-16	1.1e-15
RNF157	MIMAT0014995	rs11895370	0.435707	0.016655	0.0131605	3e-16	1.1e-15
RNF169	MIMAT0014995	rs11895370	0.199416	0.00200708	0.0295705	4.06e-16	1.1e-15
RNF207	MIMAT0014995	rs11895370	-0.555135	1.98e-05	0.000136051	3e-16	1.1e-15
RPL28	MIMAT0014995	rs11895370	-0.25019	0.0015205	0.00116857	7.98e-17	1.1e-15
RPS6KA2	MIMAT0014995	rs11895370	-0.362692	0.000664475	0.0038091	3.61e-16	1.1e-15
RRP15	MIMAT0014995	rs11895370	0.230042	4.48e-05	3.77e-05	2.67e-16	1.1e-15
RSAD2	MIMAT0014995	rs11895370	-0.429789	0.00216614	0.000119687	1.25e-16	1.1e-15
SAMD8	MIMAT0014995	rs11895370	0.324177	8.12e-06	9e-06	4.06e-16	1.1e-15
SCOC	MIMAT0014995	rs11895370	0.188366	0.00509565	0.00726721	2.52e-16	1.1e-15
SEC23IP	MIMAT0014995	rs11895370	0.242634	6.22e-08	2.73e-05	1.91e-17	1.1e-15
SEC24A	MIMAT0014995	rs11895370	0.26156	2.63e-05	5.72e-06	3e-16	1.1e-15
SECTM1	MIMAT0014995	rs11895370	-0.562159	0.000180563	1.84e-07	3e-16	1.1e-15
SEH1L	MIMAT0014995	rs11895370	0.272563	1.51e-05	6.38e-06	2.98e-16	1.1e-15
SERAC1	MIMAT0014995	rs11895370	0.188208	0.00968195	0.0345586	3e-16	1.1e-15
SERF1A	MIMAT0014995	rs11895370	0.185606	0.00923923	0.00149288	3e-16	1.1e-15
SESN2	MIMAT0014995	rs11895370	-0.215993	0.00166184	0.0041407	2.02e-16	1.1e-15
SESTD1	MIMAT0014995	rs11895370	0.249212	0.00198203	0.0280988	4.11e-16	1.1e-15
SETDB1	MIMAT0014995	rs11895370	0.12067	0.0207346	0.0259833	3.83e-17	1.1e-15
SGSH	MIMAT0014995	rs11895370	-0.316565	8.24e-07	3.04e-05	2.82e-16	1.1e-15
SIGLEC1	MIMAT0014995	rs11895370	-0.668853	5.31e-06	0.000142714	1.57e-16	1.1e-15
SIGLEC8	MIMAT0014995	rs11895370	-0.406784	0.00814994	0.014205	1.57e-16	1.1e-15
SKA1	MIMAT0014995	rs11895370	0.699469	2.81e-05	0.000837721	3e-16	1.1e-15
SLC25A15	MIMAT0014995	rs11895370	0.469358	7.15e-09	1.58e-07	5.45e-17	1.1e-15
SLC25A23	MIMAT0014995	rs11895370	-0.297781	1.63e-05	2.13e-05	3.87e-16	1.1e-15
SLC25A35	MIMAT0014995	rs11895370	-0.276895	0.00207283	0.0374802	3e-16	1.1e-15
SLC2A11	MIMAT0014995	rs11895370	-0.233321	0.00329912	0.0273538	3e-16	1.1e-15
SLC38A2	MIMAT0014995	rs11895370	0.332445	3.07e-05	0.000968984	3e-16	1.1e-15
SLC7A11	MIMAT0014995	rs11895370	1.13211	2.68e-06	2.54e-05	3e-16	1.1e-15
SLC7A2	MIMAT0014995	rs11895370	0.910148	0.00151287	3.62e-05	3e-16	1.1e-15
SLC9A5	MIMAT0014995	rs11895370	-0.84824	6.44e-09	1.5e-05	3e-16	1.1e-15
SMAD5	MIMAT0014995	rs11895370	0.175251	0.00122453	0.000300449	3e-16	1.1e-15
SMC4	MIMAT0014995	rs11895370	0.298926	0.00127403	0.00861309	3.64e-16	1.1e-15
SNRPB2	MIMAT0014995	rs11895370	0.179568	0.00146006	0.00730626	3e-16	1.1e-15
SNX29	MIMAT0014995	rs11895370	-0.148519	0.0361967	0.0489187	3e-16	1.1e-15
SNX5	MIMAT0014995	rs11895370	0.145813	0.00378304	0.0478194	3.27e-16	1.1e-15
SP1	MIMAT0014995	rs11895370	0.200712	5.31e-06	0.000642017	2.29e-16	1.1e-15
SPATA2L	MIMAT0014995	rs11895370	-0.1928	0.0016626	0.00135467	3.94e-16	1.1e-15
SPN	MIMAT0014995	rs11895370	-0.545594	2.58e-05	2.19e-06	1.57e-16	1.1e-15
SPOCK2	MIMAT0014995	rs11895370	-0.351829	0.00531192	0.00165437	3.08e-16	1.1e-15
SPSB1	MIMAT0014995	rs11895370	-0.311651	0.000165704	0.000826524	3e-16	1.1e-15
SPTY2D1	MIMAT0014995	rs11895370	0.264024	7.28e-07	1.37e-06	3e-16	1.1e-15
SRA1	MIMAT0014995	rs11895370	-0.164481	0.00603207	0.00558402	3e-16	1.1e-15
SRGAP1	MIMAT0014995	rs11895370	0.477063	3.27e-05	0.0101022	3e-16	1.1e-15
ST3GAL5	MIMAT0014995	rs11895370	-0.746026	1.84e-06	0.00208062	2.81e-16	1.1e-15
STC2	MIMAT0014995	rs11895370	0.555817	0.00152782	0.000253198	3e-16	1.1e-15
STK10	MIMAT0014995	rs11895370	-0.242801	0.000210618	0.000997928	4.7e-17	1.1e-15
STMN1	MIMAT0014995	rs11895370	0.354363	0.00354322	0.0270973	3e-16	1.1e-15
STX7	MIMAT0014995	rs11895370	0.167003	0.00182368	0.0411785	3e-16	1.1e-15
SUDS3	MIMAT0014995	rs11895370	0.286988	3.88e-06	1.65e-06	3e-16	1.1e-15
SUV39H2	MIMAT0014995	rs11895370	0.36489	1.28e-05	5.15e-07	3e-16	1.1e-15
SV2A	MIMAT0014995	rs11895370	0.4058	0.0321668	0.00775013	9.96e-17	1.1e-15
SYNJ1	MIMAT0014995	rs11895370	-0.215889	0.00245167	0.0309442	3e-16	1.1e-15
TAOK1	MIMAT0014995	rs11895370	0.612859	9.93e-08	3.44e-06	4.06e-16	1.1e-15
TASP1	MIMAT0014995	rs11895370	0.176778	0.00179573	0.00603626	1.18e-17	1.1e-15
TBC1D10C	MIMAT0014995	rs11895370	-0.776358	3.22e-09	3.69e-10	1.57e-16	1.1e-15
TBC1D12	MIMAT0014995	rs11895370	0.218238	3.44e-05	2.73e-05	6.12e-17	1.1e-15
TBC1D24	MIMAT0014995	rs11895370	-0.379204	7.7e-05	0.00495447	3e-16	1.1e-15
TBX19	MIMAT0014995	rs11895370	-0.485699	4.59e-07	0.00447894	3e-16	1.1e-15
TCF21	MIMAT0014995	rs11895370	-0.351904	0.026796	0.037787	2.15e-16	1.1e-15
TCHP	MIMAT0014995	rs11895370	0.107797	0.0208415	0.0374729	1.06e-16	1.1e-15
TDG	MIMAT0014995	rs11895370	0.517079	2.41e-09	6.57e-12	3e-16	1.1e-15
TEF	MIMAT0014995	rs11895370	-0.466279	3.03e-05	0.0002314	3e-16	1.1e-15
TGFBR1	MIMAT0014995	rs11895370	0.205493	0.000658365	0.0023495	9.64e-17	1.1e-15
TGM2	MIMAT0014995	rs11895370	-0.214504	0.0428257	0.0225425	3e-16	1.1e-15
THAP3	MIMAT0014995	rs11895370	-0.252942	0.000131779	3.36e-05	3.95e-16	1.1e-15
TIPARP	MIMAT0014995	rs11895370	-0.407378	0.000536333	0.00941815	3.96e-16	1.1e-15
TLR7	MIMAT0014995	rs11895370	-0.430374	0.00121772	0.00297381	1.57e-16	1.1e-15
TMED2	MIMAT0014995	rs11895370	0.333755	5.62e-07	1.94e-07	3e-16	1.1e-15
TMEM125	MIMAT0014995	rs11895370	-0.440714	7.9e-05	0.000138182	1.82e-16	1.1e-15
TMEM63C	MIMAT0014995	rs11895370	-1.12682	4.33e-05	0.022619	3.21e-16	1.1e-15
TMEM64	MIMAT0014995	rs11895370	0.345001	0.00361614	0.00134492	4.09e-16	1.1e-15
TMEM86B	MIMAT0014995	rs11895370	-0.485254	2.61e-06	4.09e-05	4.14e-16	1.1e-15
TMEM92	MIMAT0014995	rs11895370	-0.458774	0.000747885	0.00352184	1.26e-16	1.1e-15
TMOD3	MIMAT0014995	rs11895370	0.235298	0.000145996	0.0211607	2.93e-16	1.1e-15
TNFRSF14	MIMAT0014995	rs11895370	-0.723677	6.84e-11	9.32e-13	4.7e-17	1.1e-15
TNKS2	MIMAT0014995	rs11895370	0.206949	4.02e-05	0.00144091	3e-16	1.1e-15
TNNI1	MIMAT0014995	rs11895370	-0.252444	0.0392169	0.0274467	2.94e-16	1.1e-15
TOR1AIP2	MIMAT0014995	rs11895370	0.265874	0.000358223	0.00403445	3e-16	1.1e-15
TRIOBP	MIMAT0014995	rs11895370	-0.222254	0.0016426	6.31e-07	3e-16	1.1e-15
TRMT61A	MIMAT0014995	rs11895370	-0.228212	0.000390089	0.000429123	3.95e-16	1.1e-15
TTYH3	MIMAT0014995	rs11895370	-0.174596	0.0478801	0.0121736	1.57e-16	1.1e-15
TUSC2	MIMAT0014995	rs11895370	-0.110744	0.0147099	0.0170219	3.83e-16	1.1e-15
TXNL4A	MIMAT0014995	rs11895370	0.129368	0.028042	0.0428478	3e-16	1.1e-15
UBASH3A	MIMAT0014995	rs11895370	-0.406753	0.000836398	5.85e-05	3e-16	1.1e-15
UBR2	MIMAT0014995	rs11895370	0.220632	0.000117586	0.00222069	3e-16	1.1e-15
UBXN7	MIMAT0014995	rs11895370	0.467005	7.09e-07	2.78e-06	3.72e-16	1.1e-15
ULK3	MIMAT0014995	rs11895370	-0.286766	9.49e-06	3.5e-05	3e-16	1.1e-15
VANGL1	MIMAT0014995	rs11895370	0.232582	0.000381321	0.019147	3.01e-16	1.1e-15
VAPA	MIMAT0014995	rs11895370	0.203976	0.00163746	0.0024781	9.96e-17	1.1e-15
VPS54	MIMAT0014995	rs11895370	0.246074	8.79e-07	1.36e-06	8.23e-18	1.1e-15
WASF3	MIMAT0014995	rs11895370	0.294934	0.0370937	0.0306681	3e-16	1.1e-15
WDR76	MIMAT0014995	rs11895370	0.460907	1.45e-05	0.000632706	9.96e-17	1.1e-15
WNT10A	MIMAT0014995	rs11895370	-0.966779	6.84e-06	2.12e-05	3e-16	1.1e-15
XPO7	MIMAT0014995	rs11895370	0.236163	5.2e-05	0.00128823	4.05e-16	1.1e-15
XRCC2	MIMAT0014995	rs11895370	0.339307	0.0102809	0.0341485	4.06e-16	1.1e-15
YPEL2	MIMAT0014995	rs11895370	-0.16022	0.00778649	0.00802866	3.28e-16	1.1e-15
ZBP1	MIMAT0014995	rs11895370	-0.568724	0.000112498	0.000622972	3.71e-16	1.1e-15
ZBTB39	MIMAT0014995	rs11895370	0.262924	0.000168726	0.0458741	3.83e-16	1.1e-15
ZBTB5	MIMAT0014995	rs11895370	0.146353	0.00868143	8.38e-05	6.12e-17	1.1e-15
ZC3HAV1L	MIMAT0014995	rs11895370	0.408284	2.74e-05	1.43e-05	9.57e-17	1.1e-15
ZCCHC2	MIMAT0014995	rs11895370	0.255197	0.00214165	0.00369082	3e-16	1.1e-15
ZCWPW1	MIMAT0014995	rs11895370	-0.651967	8.43e-07	4.18e-05	3.54e-16	1.1e-15
ZER1	MIMAT0014995	rs11895370	-0.21884	9.04e-05	1.2e-05	6.12e-17	1.1e-15
ZFC3H1	MIMAT0014995	rs11895370	0.1201	0.0487411	0.00258111	6.12e-17	1.1e-15
ZKSCAN3	MIMAT0014995	rs11895370	0.394867	1.25e-05	3.29e-06	6.12e-17	1.1e-15
ZMYM2	MIMAT0014995	rs11895370	0.24676	0.000162413	8.51e-06	6.12e-17	1.1e-15
ZNF280D	MIMAT0014995	rs11895370	0.119433	0.0136878	0.0242814	1.1e-16	1.1e-15
ZNF286A	MIMAT0014995	rs11895370	0.247227	0.00154708	0.0137859	2.63e-16	1.1e-15
ZNF510	MIMAT0014995	rs11895370	0.115101	0.0222864	0.032423	3e-16	1.1e-15
ZNF557	MIMAT0014995	rs11895370	-0.161501	0.00438648	0.00941957	3e-16	1.1e-15
ZNF605	MIMAT0014995	rs11895370	0.160182	0.0126442	0.000910438	3e-16	1.1e-15
ZNF619	MIMAT0014995	rs11895370	0.204555	0.000558684	0.00849274	3.48e-17	1.1e-15
ZNF629	MIMAT0014995	rs11895370	-0.151749	0.0241833	0.00489693	3.61e-16	1.1e-15
ZNF641	MIMAT0014995	rs11895370	0.222461	0.00168815	0.0251919	8.91e-17	1.1e-15
ZNF70	MIMAT0014995	rs11895370	-0.133329	0.0209467	0.0097941	4.7e-17	1.1e-15
ZNF740	MIMAT0014995	rs11895370	0.148068	0.00276378	0.00900799	3e-16	1.1e-15
ZRANB1	MIMAT0014995	rs11895370	0.24008	4.29e-06	1.91e-07	2.81e-16	1.1e-15
ABHD2	MIMAT0014995	rs12471008	0.400099	0.000163557	0.0063488	1.83e-16	1.1e-15
ABI3	MIMAT0014995	rs12471008	-0.440541	9.34e-08	1.96e-07	2.83e-17	1.1e-15
ABR	MIMAT0014995	rs12471008	-0.162805	0.0234962	0.0149043	3.72e-16	1.1e-15
ACVR2B	MIMAT0014995	rs12471008	0.290518	0.000225815	0.00149582	3.72e-16	1.1e-15
ADAMTS8	MIMAT0014995	rs12471008	-0.811276	0.000264123	0.000517945	3.72e-16	1.1e-15
AEBP2	MIMAT0014995	rs12471008	0.1589	0.00256647	0.00587242	1.45e-16	1.1e-15
AGAP2	MIMAT0014995	rs12471008	-0.307785	0.000747688	0.00708059	2.53e-16	1.1e-15
AGRN	MIMAT0014995	rs12471008	-0.390351	8.83e-05	1.49e-06	1.25e-16	1.1e-15
AIFM2	MIMAT0014995	rs12471008	0.220237	0.0127499	0.00541709	3.72e-16	1.1e-15
AKAP11	MIMAT0014995	rs12471008	0.289756	7.43e-06	2.99e-05	3.96e-16	1.1e-15
ALG10	MIMAT0014995	rs12471008	0.245981	0.000438249	0.00504747	2.29e-16	1.1e-15
AMOTL2	MIMAT0014995	rs12471008	-0.182488	0.0372387	0.00230332	2.24e-16	1.1e-15
ANXA11	MIMAT0014995	rs12471008	-0.108786	0.0467297	0.00952972	1.96e-16	1.1e-15
APOBEC3F	MIMAT0014995	rs12471008	-0.43227	8.05e-05	4.56e-06	2.66e-16	1.1e-15
ARHGAP20	MIMAT0014995	rs12471008	-0.887987	1.4e-06	0.000297706	3.72e-16	1.1e-15
ARID5A	MIMAT0014995	rs12471008	-0.359884	9.84e-08	1.14e-05	7.6e-17	1.1e-15
ARNT	MIMAT0014995	rs12471008	0.165672	0.00150102	0.0116284	4.87e-17	1.1e-15
ASB1	MIMAT0014995	rs12471008	0.109856	0.0340631	0.00992171	1.54e-16	1.1e-15
ATAD2B	MIMAT0014995	rs12471008	0.220032	0.000161954	7.14e-05	1.55e-16	1.1e-15
BAIAP3	MIMAT0014995	rs12471008	-0.930513	3.83e-07	9.02e-06	4.15e-16	1.1e-15
BATF2	MIMAT0014995	rs12471008	-0.277122	0.0189768	0.00165899	3.72e-16	1.1e-15
BCCIP	MIMAT0014995	rs12471008	0.232106	5.17e-05	5.68e-06	3.72e-16	1.1e-15
BCL2L11	MIMAT0014995	rs12471008	0.191553	0.00429939	0.00237559	3.72e-16	1.1e-15
BCL7B	MIMAT0014995	rs12471008	-0.169184	0.000383747	0.000595217	3.4e-16	1.1e-15
BIRC5	MIMAT0014995	rs12471008	0.63565	0.000454218	0.00356314	3.72e-16	1.1e-15
BTBD1	MIMAT0014995	rs12471008	0.180765	1.12e-05	0.000936411	3.14e-17	1.1e-15
BTBD9	MIMAT0014995	rs12471008	-0.314189	0.00172632	0.00448135	3.72e-16	1.1e-15
C1orf112	MIMAT0014995	rs12471008	0.280286	0.00094639	0.00139641	6.43e-17	1.1e-15
C2CD2	MIMAT0014995	rs12471008	-0.283957	6.5e-06	0.000221982	3.43e-17	1.1e-15
C8orf31	MIMAT0014995	rs12471008	-0.510999	0.00457915	0.00200205	3.72e-16	1.1e-15
CA5B	MIMAT0014995	rs12471008	-0.21264	0.0029852	0.00405054	3.61e-16	1.1e-15
CAPN3	MIMAT0014995	rs12471008	-0.99503	2.16e-08	3.81e-05	3.72e-16	1.1e-15
CARD8	MIMAT0014995	rs12471008	-0.207402	0.000303768	0.0225487	3.6e-16	1.1e-15
CARHSP1	MIMAT0014995	rs12471008	-0.179352	0.00861779	0.00369197	3.72e-16	1.1e-15
CASC4	MIMAT0014995	rs12471008	0.168583	0.00189778	0.00801012	4.15e-16	1.1e-15
CCDC115	MIMAT0014995	rs12471008	-0.127759	0.00931528	0.00148185	3.27e-16	1.1e-15
CCDC25	MIMAT0014995	rs12471008	0.144253	0.0128432	0.0160302	3.72e-16	1.1e-15
CCDC58	MIMAT0014995	rs12471008	0.261358	0.00142902	0.00293341	3.72e-16	1.1e-15
CCL22	MIMAT0014995	rs12471008	-0.660057	3.27e-05	0.000353014	1.21e-17	1.1e-15
CCNB1	MIMAT0014995	rs12471008	0.54986	9.94e-05	1.83e-05	3.72e-16	1.1e-15
CD3E	MIMAT0014995	rs12471008	-0.445991	0.000127388	2.43e-05	2.64e-16	1.1e-15
CD44	MIMAT0014995	rs12471008	-0.378024	0.000474256	0.012839	3.6e-16	1.1e-15
CDC40	MIMAT0014995	rs12471008	0.148768	0.0030812	0.00628653	3.72e-16	1.1e-15
CENPN	MIMAT0014995	rs12471008	0.352727	0.000138608	0.00988081	3.72e-16	1.1e-15
CES3	MIMAT0014995	rs12471008	-0.758313	0.00124864	0.0213516	3.72e-16	1.1e-15
CIITA	MIMAT0014995	rs12471008	-0.935909	2.81e-10	3.67e-10	2.3e-17	1.1e-15
CLEC7A	MIMAT0014995	rs12471008	-0.620268	3.74e-06	0.000670578	3.72e-16	1.1e-15
CLIC5	MIMAT0014995	rs12471008	-0.44957	0.0344592	0.00204622	3.72e-16	1.1e-15
CNOT7	MIMAT0014995	rs12471008	0.273995	3.03e-05	6.28e-06	3.72e-16	1.1e-15
CNTD1	MIMAT0014995	rs12471008	-0.43847	8.24e-06	0.0350039	3.77e-16	1.1e-15
COPS2	MIMAT0014995	rs12471008	0.244048	7.4e-06	2.64e-05	3.72e-16	1.1e-15
COX19	MIMAT0014995	rs12471008	-0.181122	0.00388717	0.00528239	4.15e-16	1.1e-15
CREB1	MIMAT0014995	rs12471008	0.110574	0.00329486	0.00129766	1.54e-16	1.1e-15
CREB5	MIMAT0014995	rs12471008	-0.433329	0.00177988	0.0317081	8.87e-17	1.1e-15
CS	MIMAT0014995	rs12471008	0.182499	0.000147846	0.00882522	3.72e-16	1.1e-15
CTDSPL2	MIMAT0014995	rs12471008	0.360887	2.29e-08	2.15e-07	3.72e-16	1.1e-15
CTSO	MIMAT0014995	rs12471008	-0.292667	0.00119766	0.0114192	3.72e-16	1.1e-15
CUL2	MIMAT0014995	rs12471008	0.25914	1.48e-06	5.61e-06	3.72e-16	1.1e-15
CXCL16	MIMAT0014995	rs12471008	-0.197727	0.0303759	0.00919914	1.96e-16	1.1e-15
CYP4B1	MIMAT0014995	rs12471008	-1.067	0.000494576	0.00128701	1.96e-16	1.1e-15
DAZAP2	MIMAT0014995	rs12471008	0.13748	0.00195193	0.0102679	3.72e-16	1.1e-15
DBF4	MIMAT0014995	rs12471008	0.287948	0.00103847	0.00403279	3.72e-16	1.1e-15
DDX6	MIMAT0014995	rs12471008	0.119838	0.00258805	0.0317992	3.72e-16	1.1e-15
DHX33	MIMAT0014995	rs12471008	0.329967	2.93e-06	4.42e-05	2.5e-16	1.1e-15
DIS3	MIMAT0014995	rs12471008	0.184008	0.000296101	0.0148815	2.24e-16	1.1e-15
DNAJC14	MIMAT0014995	rs12471008	0.195611	1.19e-06	0.0140717	4.02e-16	1.1e-15
DNHD1	MIMAT0014995	rs12471008	-0.631642	1.33e-06	0.0033837	3.72e-16	1.1e-15
DTL	MIMAT0014995	rs12471008	0.561783	3.62e-05	0.000100567	3.72e-16	1.1e-15
DUSP4	MIMAT0014995	rs12471008	1.01825	3.2e-06	7.69e-06	3.72e-16	1.1e-15
DUT	MIMAT0014995	rs12471008	0.143768	0.0119422	0.000206706	3.14e-16	1.1e-15
DYRK2	MIMAT0014995	rs12471008	0.230018	0.000405782	0.0395179	3.04e-16	1.1e-15
E2F3	MIMAT0014995	rs12471008	0.204046	0.00831037	0.00211687	3.72e-16	1.1e-15
ENY2	MIMAT0014995	rs12471008	0.191179	0.00337762	3.9e-05	3.72e-16	1.1e-15
EPAS1	MIMAT0014995	rs12471008	0.253463	0.00436904	0.0175837	3.72e-16	1.1e-15
EPB41L1	MIMAT0014995	rs12471008	-0.187004	0.0108559	0.00295777	3.72e-16	1.1e-15
EPB41L4A	MIMAT0014995	rs12471008	-0.424104	0.00167494	0.00069682	3.72e-16	1.1e-15
EPHA2	MIMAT0014995	rs12471008	-0.387288	0.0109473	1e-05	1.54e-16	1.1e-15
ERBB2	MIMAT0014995	rs12471008	-0.211794	0.00458358	0.000638739	1.06e-16	1.1e-15
F2R	MIMAT0014995	rs12471008	0.274627	0.00513551	0.0184107	2.31e-16	1.1e-15
FAM160B1	MIMAT0014995	rs12471008	0.150198	0.00415281	0.00117131	5.97e-17	1.1e-15
FAS	MIMAT0014995	rs12471008	-0.520032	1.11e-05	0.000236608	1.56e-16	1.1e-15
FECH	MIMAT0014995	rs12471008	0.429275	3.11e-06	3.02e-09	3.72e-16	1.1e-15
FGFRL1	MIMAT0014995	rs12471008	-0.208793	0.0231532	0.00887015	1.69e-16	1.1e-15
FGL2	MIMAT0014995	rs12471008	-0.358453	0.00388289	0.00595978	2.16e-16	1.1e-15
FLVCR1	MIMAT0014995	rs12471008	0.48341	8.75e-07	3.57e-08	9.54e-17	1.1e-15
FOXA3	MIMAT0014995	rs12471008	0.727266	0.00274287	0.00517956	3.72e-16	1.1e-15
FOXD2	MIMAT0014995	rs12471008	-0.30806	0.00254122	0.00502872	4.01e-16	1.1e-15
FUT10	MIMAT0014995	rs12471008	0.253173	0.0016134	0.00774317	3.72e-16	1.1e-15
G6PD	MIMAT0014995	rs12471008	0.368582	0.0185454	0.020226	3.72e-16	1.1e-15
GALM	MIMAT0014995	rs12471008	-0.173669	0.0265694	0.00277883	2.96e-16	1.1e-15
GALNT4	MIMAT0014995	rs12471008	0.504682	0.000140354	0.0176797	3.72e-16	1.1e-15
GIGYF2	MIMAT0014995	rs12471008	0.166487	0.000403726	0.0253492	3.72e-16	1.1e-15
GNAI1	MIMAT0014995	rs12471008	0.449885	0.000322578	0.00332246	3.4e-16	1.1e-15
GNPDA2	MIMAT0014995	rs12471008	0.12938	0.0260577	0.00213177	1.4e-16	1.1e-15
GPR68	MIMAT0014995	rs12471008	-0.701046	6.56e-07	0.032401	3.72e-16	1.1e-15
GPRIN3	MIMAT0014995	rs12471008	0.363853	0.00611542	0.00871531	3.72e-16	1.1e-15
GSTCD	MIMAT0014995	rs12471008	0.280176	1.29e-05	0.000388474	7.71e-17	1.1e-15
GTF2F1	MIMAT0014995	rs12471008	-0.100347	0.018706	0.00266526	3.72e-16	1.1e-15
HAUS2	MIMAT0014995	rs12471008	0.234861	5.11e-06	0.00189665	3.72e-16	1.1e-15
HBS1L	MIMAT0014995	rs12471008	0.31155	4.7e-07	3.8e-06	3.72e-16	1.1e-15
HEATR1	MIMAT0014995	rs12471008	0.216023	0.000347214	3.97e-05	7.05e-17	1.1e-15
HERC4	MIMAT0014995	rs12471008	0.155771	0.00553725	9.8e-05	3.72e-16	1.1e-15
HIF1AN	MIMAT0014995	rs12471008	0.143937	0.00390943	0.0308987	3.72e-16	1.1e-15
HIVEP3	MIMAT0014995	rs12471008	-0.299776	0.0016646	0.000130334	3.96e-16	1.1e-15
HSPA5	MIMAT0014995	rs12471008	0.119354	0.0286955	0.0324944	3.72e-16	1.1e-15
ICK	MIMAT0014995	rs12471008	0.217936	0.00089542	0.00800682	3.72e-16	1.1e-15
IDE	MIMAT0014995	rs12471008	0.482453	3.84e-10	1.99e-10	9.55e-17	1.1e-15
IDS	MIMAT0014995	rs12471008	-0.285597	0.00141208	0.0259785	3.72e-16	1.1e-15
IFFO2	MIMAT0014995	rs12471008	-0.496422	4.3e-06	3.01e-05	3.72e-16	1.1e-15
IFI44L	MIMAT0014995	rs12471008	-0.586417	0.00341979	0.00161509	3.72e-16	1.1e-15
IL34	MIMAT0014995	rs12471008	-0.667116	5.33e-07	1.89e-05	5.94e-17	1.1e-15
IL6ST	MIMAT0014995	rs12471008	0.303183	0.0164549	0.0360484	2.5e-16	1.1e-15
ISOC2	MIMAT0014995	rs12471008	-0.219506	0.000234373	0.0246619	1.38e-16	1.1e-15
ITGA3	MIMAT0014995	rs12471008	-0.542264	1.08e-05	1.51e-05	1.58e-16	1.1e-15
JDP2	MIMAT0014995	rs12471008	-0.377351	7.37e-06	3.47e-05	4.15e-16	1.1e-15
JUN	MIMAT0014995	rs12471008	-0.522177	4.23e-07	1.06e-06	3.72e-16	1.1e-15
KCTD2	MIMAT0014995	rs12471008	-0.165447	0.000619562	0.00369468	3.72e-16	1.1e-15
KCTD7	MIMAT0014995	rs12471008	-0.250333	0.000364371	0.0338201	3.72e-16	1.1e-15
KDM1B	MIMAT0014995	rs12471008	0.248996	0.000140494	0.000171811	7.71e-17	1.1e-15
KIAA0895L	MIMAT0014995	rs12471008	-0.442514	1.67e-05	0.012096	3.72e-16	1.1e-15
KPNA1	MIMAT0014995	rs12471008	0.123075	0.00666998	0.00679698	1.48e-16	1.1e-15
KPNB1	MIMAT0014995	rs12471008	0.298934	5.13e-07	3.88e-05	3.72e-16	1.1e-15
L2HGDH	MIMAT0014995	rs12471008	0.262049	0.000362396	4.75e-06	4.02e-16	1.1e-15
LDLRAD2	MIMAT0014995	rs12471008	-0.501187	2.95e-06	6.01e-08	3.6e-16	1.1e-15
LIG3	MIMAT0014995	rs12471008	0.232045	0.000148397	0.00511349	3.14e-16	1.1e-15
LIN54	MIMAT0014995	rs12471008	0.214126	6.82e-07	0.000229426	1.25e-16	1.1e-15
LPAR2	MIMAT0014995	rs12471008	-0.307463	1.24e-05	5.18e-06	6.52e-17	1.1e-15
LPGAT1	MIMAT0014995	rs12471008	0.253516	0.000915224	3.29e-05	1.36e-16	1.1e-15
LRP2BP	MIMAT0014995	rs12471008	-0.456987	2.7e-05	0.0124695	3.72e-16	1.1e-15
LRRC8E	MIMAT0014995	rs12471008	-0.227855	0.000890673	0.00103678	5.57e-17	1.1e-15
LSM14A	MIMAT0014995	rs12471008	0.189438	5.37e-05	0.0015181	1.1e-17	1.1e-15
MACC1	MIMAT0014995	rs12471008	-0.464715	0.000551343	1.58e-06	6.53e-17	1.1e-15
MAML3	MIMAT0014995	rs12471008	0.212262	0.0214245	0.0218907	3.4e-16	1.1e-15
MCM8	MIMAT0014995	rs12471008	0.402241	0.000117187	0.000663601	3.72e-16	1.1e-15
MCOLN2	MIMAT0014995	rs12471008	-0.502715	4.63e-05	0.00187642	1.96e-16	1.1e-15
MECP2	MIMAT0014995	rs12471008	-0.107796	0.0233104	0.0357498	3.4e-16	1.1e-15
MEF2C	MIMAT0014995	rs12471008	-0.51793	1.7e-06	0.00229105	3.72e-16	1.1e-15
MFAP1	MIMAT0014995	rs12471008	0.222659	1.87e-05	0.00023781	3.72e-16	1.1e-15
MFHAS1	MIMAT0014995	rs12471008	0.335821	0.000342848	0.00366437	1.12e-16	1.1e-15
MIER3	MIMAT0014995	rs12471008	0.227657	9.05e-05	1.61e-05	1.96e-16	1.1e-15
MKRN2	MIMAT0014995	rs12471008	0.0843846	0.0383801	0.0352581	3.72e-16	1.1e-15
MLLT10	MIMAT0014995	rs12471008	0.11538	0.0314823	0.0061623	7.71e-17	1.1e-15
MLLT11	MIMAT0014995	rs12471008	0.819303	4.62e-05	5.36e-07	1.25e-16	1.1e-15
MR1	MIMAT0014995	rs12471008	-0.303991	0.000848403	0.0165852	3.72e-16	1.1e-15
MRPL35	MIMAT0014995	rs12471008	0.25288	6.79e-07	1.45e-05	3.72e-16	1.1e-15
MTHFSD	MIMAT0014995	rs12471008	-0.207264	0.000709938	0.000650868	2.49e-16	1.1e-15
MYEF2	MIMAT0014995	rs12471008	0.234734	0.0394732	0.0236865	6.55e-17	1.1e-15
NCAPH	MIMAT0014995	rs12471008	0.692888	3.43e-05	0.000669612	3.72e-16	1.1e-15
NECAP1	MIMAT0014995	rs12471008	0.140893	0.00615939	0.0374919	3.72e-16	1.1e-15
NF1	MIMAT0014995	rs12471008	0.144393	0.0259654	0.0406463	3.98e-16	1.1e-15
NFATC1	MIMAT0014995	rs12471008	-0.554898	1.35e-07	2.55e-08	6.7e-17	1.1e-15
NLN	MIMAT0014995	rs12471008	0.450994	1.26e-06	1.15e-08	3.72e-16	1.1e-15
NLRC5	MIMAT0014995	rs12471008	-0.384266	0.000332983	0.000312692	3.72e-16	1.1e-15
NR3C1	MIMAT0014995	rs12471008	0.195452	0.0114508	0.0163428	3.72e-16	1.1e-15
NSF	MIMAT0014995	rs12471008	0.210802	6e-05	2.67e-05	3.17e-16	1.1e-15
NT5DC3	MIMAT0014995	rs12471008	0.284178	0.00178302	0.00246317	4.15e-16	1.1e-15
NUCKS1	MIMAT0014995	rs12471008	0.172543	0.00255461	0.0154451	3.78e-16	1.1e-15
OBSCN	MIMAT0014995	rs12471008	-0.589863	4.63e-05	0.00166053	3.72e-16	1.1e-15
OCRL	MIMAT0014995	rs12471008	0.196828	0.00038494	1.05e-05	6.7e-17	1.1e-15
OPRL1	MIMAT0014995	rs12471008	-0.408244	0.000201139	0.00339204	5.94e-17	1.1e-15
ORAI2	MIMAT0014995	rs12471008	-0.301623	8.47e-05	0.000257202	3.4e-16	1.1e-15
P2RY13	MIMAT0014995	rs12471008	-0.505568	9.67e-05	3.85e-05	7.26e-17	1.1e-15
PAN3	MIMAT0014995	rs12471008	0.119812	0.0227062	0.00272518	1.18e-16	1.1e-15
PAPLN	MIMAT0014995	rs12471008	-0.666017	2.16e-07	1.84e-06	4.02e-16	1.1e-15
PBK	MIMAT0014995	rs12471008	1.12945	9.25e-08	3.05e-10	3.72e-16	1.1e-15
PBRM1	MIMAT0014995	rs12471008	0.238503	2.4e-05	1.98e-05	3.72e-16	1.1e-15
PBX1	MIMAT0014995	rs12471008	0.59154	1.28e-05	0.000406406	3.6e-16	1.1e-15
PCBP2	MIMAT0014995	rs12471008	0.266317	3.29e-08	4.51e-06	3.72e-16	1.1e-15
PDE3B	MIMAT0014995	rs12471008	0.718951	3.01e-06	1.68e-05	3.72e-16	1.1e-15
PDE4C	MIMAT0014995	rs12471008	-0.561883	0.00239195	0.020344	3.72e-16	1.1e-15
PDIA3	MIMAT0014995	rs12471008	0.212311	0.00629398	0.014946	3.72e-16	1.1e-15
PDK2	MIMAT0014995	rs12471008	-0.280263	0.000376451	7.71e-06	2.8e-16	1.1e-15
PDP2	MIMAT0014995	rs12471008	0.164189	0.0180157	0.029291	3.72e-16	1.1e-15
PEX26	MIMAT0014995	rs12471008	0.255936	1.66e-05	0.0227897	7.71e-17	1.1e-15
PGGT1B	MIMAT0014995	rs12471008	0.10065	0.0398939	0.00973898	3.72e-16	1.1e-15
PHF6	MIMAT0014995	rs12471008	0.279877	1.76e-05	3.79e-06	4.07e-16	1.1e-15
PIK3IP1	MIMAT0014995	rs12471008	-0.350982	0.000313148	5.31e-05	1.46e-16	1.1e-15
PITPNM3	MIMAT0014995	rs12471008	-0.427046	0.000299262	0.00153237	1.7e-16	1.1e-15
PLCB1	MIMAT0014995	rs12471008	0.548219	0.000577856	0.000954059	3.72e-16	1.1e-15
PLCG1	MIMAT0014995	rs12471008	-0.206929	0.00382212	0.0334709	1.96e-16	1.1e-15
PLEKHG4B	MIMAT0014995	rs12471008	-0.627943	0.0250632	0.0492319	4.15e-16	1.1e-15
PLIN5	MIMAT0014995	rs12471008	-0.896746	9.54e-08	0.00210599	1.96e-16	1.1e-15
PML	MIMAT0014995	rs12471008	-0.384635	3.56e-06	1.47e-08	1.83e-16	1.1e-15
PODNL1	MIMAT0014995	rs12471008	-0.928458	1.07e-06	0.00554054	3.72e-16	1.1e-15
POLQ	MIMAT0014995	rs12471008	0.532893	0.00132349	0.00353852	3.72e-16	1.1e-15
POLR2E	MIMAT0014995	rs12471008	-0.123036	0.0051411	0.0278639	2.57e-16	1.1e-15
PPIL2	MIMAT0014995	rs12471008	-0.214222	0.000100155	2.03e-05	4.12e-16	1.1e-15
PPP1R3B	MIMAT0014995	rs12471008	0.352958	0.00170323	0.00602055	2.24e-16	1.1e-15
PPP2R1B	MIMAT0014995	rs12471008	0.356509	8.65e-08	8.5e-05	5.06e-17	1.1e-15
PRKAB2	MIMAT0014995	rs12471008	0.242954	0.00235513	1.9e-05	1.93e-16	1.1e-15
PTPN7	MIMAT0014995	rs12471008	-0.504777	3.87e-06	3.78e-06	1.96e-16	1.1e-15
RAB14	MIMAT0014995	rs12471008	0.0932656	0.0387475	0.0298164	3.72e-16	1.1e-15
RAB43	MIMAT0014995	rs12471008	-0.459882	3.68e-08	5.54e-08	3.72e-16	1.1e-15
RAD23B	MIMAT0014995	rs12471008	0.218997	1.17e-05	0.001127	3.72e-16	1.1e-15
RALA	MIMAT0014995	rs12471008	0.141061	0.00637873	0.0396476	3.72e-16	1.1e-15
RALGAPB	MIMAT0014995	rs12471008	0.15715	0.00311429	0.0385203	3.72e-16	1.1e-15
RAP2A	MIMAT0014995	rs12471008	0.255385	0.00085964	2.52e-05	3.72e-16	1.1e-15
RAPGEF3	MIMAT0014995	rs12471008	-0.443089	0.000293402	0.0100742	3.72e-16	1.1e-15
RARA	MIMAT0014995	rs12471008	-0.403066	8.45e-08	1.04e-08	5.94e-17	1.1e-15
RELB	MIMAT0014995	rs12471008	-0.190169	0.0139718	0.009464	3.27e-16	1.1e-15
RFC5	MIMAT0014995	rs12471008	0.340144	5.24e-05	1.88e-05	3.72e-16	1.1e-15
RGS11	MIMAT0014995	rs12471008	-0.977675	1.12e-07	0.000165267	3.72e-16	1.1e-15
RHOG	MIMAT0014995	rs12471008	-0.256224	2.24e-07	5.84e-07	3.28e-17	1.1e-15
RNF125	MIMAT0014995	rs12471008	-0.216202	0.0361002	0.0185399	3.72e-16	1.1e-15
RNF144B	MIMAT0014995	rs12471008	-0.26641	0.0161381	0.00947652	1.46e-16	1.1e-15
RNF157	MIMAT0014995	rs12471008	0.438129	0.0163648	0.0129489	3.72e-16	1.1e-15
RNF207	MIMAT0014995	rs12471008	-0.550262	2.3e-05	0.000158414	3.72e-16	1.1e-15
RPL28	MIMAT0014995	rs12471008	-0.248668	0.00166062	0.00131089	1e-16	1.1e-15
RRP15	MIMAT0014995	rs12471008	0.234132	3.3e-05	2.51e-05	3.31e-16	1.1e-15
RSAD2	MIMAT0014995	rs12471008	-0.42381	0.0024921	0.000147657	1.56e-16	1.1e-15
SCN8A	MIMAT0014995	rs12471008	0.37703	0.0462215	0.0266143	3.96e-16	1.1e-15
SCOC	MIMAT0014995	rs12471008	0.187662	0.00536792	0.00761014	3.14e-16	1.1e-15
SEC23IP	MIMAT0014995	rs12471008	0.243267	6.29e-08	2.68e-05	2.4e-17	1.1e-15
SEC24A	MIMAT0014995	rs12471008	0.260225	2.97e-05	6.79e-06	3.72e-16	1.1e-15
SECTM1	MIMAT0014995	rs12471008	-0.563502	0.000182574	1.88e-07	3.72e-16	1.1e-15
SEH1L	MIMAT0014995	rs12471008	0.268508	1.92e-05	9.21e-06	3.7e-16	1.1e-15
SERAC1	MIMAT0014995	rs12471008	0.184449	0.0111577	0.0391304	3.72e-16	1.1e-15
SERF1A	MIMAT0014995	rs12471008	0.189058	0.00819903	0.00126407	3.72e-16	1.1e-15
SESN2	MIMAT0014995	rs12471008	-0.216462	0.00167267	0.00416555	2.49e-16	1.1e-15
SETDB1	MIMAT0014995	rs12471008	0.122286	0.0192813	0.0244912	4.87e-17	1.1e-15
SGSH	MIMAT0014995	rs12471008	-0.318117	7.92e-07	2.81e-05	3.48e-16	1.1e-15
SIGLEC1	MIMAT0014995	rs12471008	-0.669333	5.55e-06	0.000148507	1.96e-16	1.1e-15
SIGLEC8	MIMAT0014995	rs12471008	-0.398695	0.0095262	0.0168408	1.96e-16	1.1e-15
SKA1	MIMAT0014995	rs12471008	0.702945	2.68e-05	0.000802712	3.72e-16	1.1e-15
SLC25A15	MIMAT0014995	rs12471008	0.467639	8.47e-09	1.95e-07	6.78e-17	1.1e-15
SLC25A35	MIMAT0014995	rs12471008	-0.271651	0.00247982	0.0430792	3.72e-16	1.1e-15
SLC2A11	MIMAT0014995	rs12471008	-0.225936	0.00417539	0.0336705	3.72e-16	1.1e-15
SLC38A1	MIMAT0014995	rs12471008	0.283134	0.0289873	0.0489231	3.72e-16	1.1e-15
SLC38A2	MIMAT0014995	rs12471008	0.337499	2.42e-05	0.000753864	3.72e-16	1.1e-15
SLC7A11	MIMAT0014995	rs12471008	1.11077	3.46e-06	3.55e-05	3.72e-16	1.1e-15
SLC7A2	MIMAT0014995	rs12471008	0.91582	0.00146723	3.44e-05	3.72e-16	1.1e-15
SLC9A5	MIMAT0014995	rs12471008	-0.850104	6.72e-09	1.46e-05	3.72e-16	1.1e-15
SMAD5	MIMAT0014995	rs12471008	0.181272	0.000801706	0.00016623	3.72e-16	1.1e-15
SNRPB2	MIMAT0014995	rs12471008	0.18142	0.00134354	0.00671917	3.72e-16	1.1e-15
SNX29	MIMAT0014995	rs12471008	-0.151073	0.0335119	0.0454311	3.72e-16	1.1e-15
SNX5	MIMAT0014995	rs12471008	0.147545	0.00347576	0.0444512	4.02e-16	1.1e-15
SP1	MIMAT0014995	rs12471008	0.200928	5.52e-06	0.000652672	2.83e-16	1.1e-15
SPN	MIMAT0014995	rs12471008	-0.553915	1.96e-05	1.43e-06	1.96e-16	1.1e-15
SPOCK2	MIMAT0014995	rs12471008	-0.351236	0.00549912	0.00176672	3.84e-16	1.1e-15
SPSB1	MIMAT0014995	rs12471008	-0.313932	0.000155617	0.000763933	3.72e-16	1.1e-15
SPTY2D1	MIMAT0014995	rs12471008	0.263667	7.99e-07	1.53e-06	3.72e-16	1.1e-15
SRA1	MIMAT0014995	rs12471008	-0.167061	0.00536384	0.00493619	3.72e-16	1.1e-15
SRGAP1	MIMAT0014995	rs12471008	0.484761	2.49e-05	0.00819422	3.72e-16	1.1e-15
ST3GAL5	MIMAT0014995	rs12471008	-0.744814	2.02e-06	0.00222228	3.46e-16	1.1e-15
STC2	MIMAT0014995	rs12471008	0.553464	0.00163697	0.000279643	3.72e-16	1.1e-15
STK10	MIMAT0014995	rs12471008	-0.246707	0.00016694	0.000789484	5.94e-17	1.1e-15
STMN1	MIMAT0014995	rs12471008	0.362794	0.0028131	0.0224632	3.72e-16	1.1e-15
SUDS3	MIMAT0014995	rs12471008	0.289506	3.36e-06	1.33e-06	3.72e-16	1.1e-15
SUV39H2	MIMAT0014995	rs12471008	0.367701	1.15e-05	4.34e-07	3.72e-16	1.1e-15
SV2A	MIMAT0014995	rs12471008	0.424983	0.0243997	0.00538924	1.25e-16	1.1e-15
SYNJ1	MIMAT0014995	rs12471008	-0.214875	0.00262213	0.0323092	3.72e-16	1.1e-15
TASP1	MIMAT0014995	rs12471008	0.181382	0.00136123	0.00452153	1.48e-17	1.1e-15
TBC1D10C	MIMAT0014995	rs12471008	-0.78607	2.1e-09	1.53e-10	1.96e-16	1.1e-15
TBC1D12	MIMAT0014995	rs12471008	0.221008	2.87e-05	2.11e-05	7.71e-17	1.1e-15
TBC1D24	MIMAT0014995	rs12471008	-0.3811	7.49e-05	0.00473359	3.72e-16	1.1e-15
TBX19	MIMAT0014995	rs12471008	-0.483569	5.33e-07	0.00487247	3.72e-16	1.1e-15
TCF21	MIMAT0014995	rs12471008	-0.361318	0.0228258	0.0327497	2.68e-16	1.1e-15
TCHP	MIMAT0014995	rs12471008	0.10495	0.0243501	0.0438053	1.33e-16	1.1e-15
TDG	MIMAT0014995	rs12471008	0.519341	2.31e-09	5.56e-12	3.72e-16	1.1e-15
TEF	MIMAT0014995	rs12471008	-0.468475	2.92e-05	0.000222113	3.72e-16	1.1e-15
TGFBR1	MIMAT0014995	rs12471008	0.201556	0.000795168	0.00284705	1.2e-16	1.1e-15
TGM2	MIMAT0014995	rs12471008	-0.22209	0.0358849	0.0184621	3.72e-16	1.1e-15
TLR7	MIMAT0014995	rs12471008	-0.430314	0.00125328	0.00311089	1.96e-16	1.1e-15
TMED2	MIMAT0014995	rs12471008	0.333816	6.01e-07	2.07e-07	3.72e-16	1.1e-15
TMEM125	MIMAT0014995	rs12471008	-0.444219	7.2e-05	0.000123833	2.23e-16	1.1e-15
TMEM63C	MIMAT0014995	rs12471008	-1.1136	5.27e-05	0.0257816	3.96e-16	1.1e-15
TMEM92	MIMAT0014995	rs12471008	-0.463636	0.000669704	0.00315983	1.5e-16	1.1e-15
TMOD3	MIMAT0014995	rs12471008	0.236405	0.000142277	0.0204476	3.6e-16	1.1e-15
TNFRSF14	MIMAT0014995	rs12471008	-0.723104	7.84e-11	1.18e-12	5.94e-17	1.1e-15
TNKS2	MIMAT0014995	rs12471008	0.211357	2.71e-05	0.000990961	3.72e-16	1.1e-15
TNNI1	MIMAT0014995	rs12471008	-0.249521	0.041921	0.0298146	3.58e-16	1.1e-15
TOR1AIP2	MIMAT0014995	rs12471008	0.267208	0.000347029	0.00391658	3.72e-16	1.1e-15
TRIOBP	MIMAT0014995	rs12471008	-0.221315	0.00175589	7.42e-07	3.72e-16	1.1e-15
UBASH3A	MIMAT0014995	rs12471008	-0.417276	0.000603694	3.55e-05	3.72e-16	1.1e-15
UBR2	MIMAT0014995	rs12471008	0.22198	0.000111389	0.00210532	3.72e-16	1.1e-15
ULK3	MIMAT0014995	rs12471008	-0.28646	1.02e-05	3.72e-05	3.72e-16	1.1e-15
VANGL1	MIMAT0014995	rs12471008	0.230827	0.000432239	0.0211467	3.72e-16	1.1e-15
VAPA	MIMAT0014995	rs12471008	0.20009	0.00195891	0.00300511	1.25e-16	1.1e-15
VPS54	MIMAT0014995	rs12471008	0.250997	4.53e-07	5.5e-07	1.06e-17	1.1e-15
WASF3	MIMAT0014995	rs12471008	0.297356	0.0361495	0.0296584	3.72e-16	1.1e-15
WDR76	MIMAT0014995	rs12471008	0.468462	1.04e-05	0.000461962	1.25e-16	1.1e-15
WNT10A	MIMAT0014995	rs12471008	-0.956209	8.53e-06	2.86e-05	3.72e-16	1.1e-15
YPEL2	MIMAT0014995	rs12471008	-0.149611	0.0112067	0.012282	3.97e-16	1.1e-15
ZBTB5	MIMAT0014995	rs12471008	0.144127	0.00977862	0.000104133	7.71e-17	1.1e-15
ZC3HAV1L	MIMAT0014995	rs12471008	0.413924	2.12e-05	1.02e-05	1.21e-16	1.1e-15
ZCCHC2	MIMAT0014995	rs12471008	0.250999	0.00252947	0.00445652	3.72e-16	1.1e-15
ZER1	MIMAT0014995	rs12471008	-0.218254	9.78e-05	1.33e-05	7.71e-17	1.1e-15
ZFC3H1	MIMAT0014995	rs12471008	0.122328	0.0450697	0.00232595	7.71e-17	1.1e-15
ZKSCAN3	MIMAT0014995	rs12471008	0.397032	1.19e-05	3.05e-06	7.71e-17	1.1e-15
ZMYM2	MIMAT0014995	rs12471008	0.248627	0.000150263	7.66e-06	7.71e-17	1.1e-15
ZNF280D	MIMAT0014995	rs12471008	0.120625	0.0130545	0.0230264	1.36e-16	1.1e-15
ZNF286A	MIMAT0014995	rs12471008	0.247137	0.00159575	0.0142623	3.27e-16	1.1e-15
ZNF510	MIMAT0014995	rs12471008	0.113879	0.0240264	0.0351884	3.72e-16	1.1e-15
ZNF557	MIMAT0014995	rs12471008	-0.162322	0.00430716	0.00920463	3.72e-16	1.1e-15
ZNF605	MIMAT0014995	rs12471008	0.159898	0.0130209	0.000970728	3.72e-16	1.1e-15
ZNF619	MIMAT0014995	rs12471008	0.210056	0.000378296	0.00609808	4.4e-17	1.1e-15
ZNF641	MIMAT0014995	rs12471008	0.223464	0.00165658	0.02481	1.12e-16	1.1e-15
ZNF70	MIMAT0014995	rs12471008	-0.130525	0.0235417	0.0110474	5.94e-17	1.1e-15
ZNF740	MIMAT0014995	rs12471008	0.149088	0.00264645	0.00868619	3.72e-16	1.1e-15
ZRANB1	MIMAT0014995	rs12471008	0.244651	2.86e-06	9.04e-08	3.46e-16	1.1e-15
ABHD2	MIMAT0014995	rs13427002	0.400099	0.000163557	0.0063488	1.83e-16	1.1e-15
ABI3	MIMAT0014995	rs13427002	-0.440541	9.34e-08	1.96e-07	2.83e-17	1.1e-15
ABR	MIMAT0014995	rs13427002	-0.162805	0.0234962	0.0149043	3.72e-16	1.1e-15
ACVR2B	MIMAT0014995	rs13427002	0.290518	0.000225815	0.00149582	3.72e-16	1.1e-15
ADAMTS8	MIMAT0014995	rs13427002	-0.811276	0.000264123	0.000517945	3.72e-16	1.1e-15
AEBP2	MIMAT0014995	rs13427002	0.1589	0.00256647	0.00587242	1.45e-16	1.1e-15
AGAP2	MIMAT0014995	rs13427002	-0.307785	0.000747688	0.00708059	2.53e-16	1.1e-15
AGRN	MIMAT0014995	rs13427002	-0.390351	8.83e-05	1.49e-06	1.25e-16	1.1e-15
AIFM2	MIMAT0014995	rs13427002	0.220237	0.0127499	0.00541709	3.72e-16	1.1e-15
AKAP11	MIMAT0014995	rs13427002	0.289756	7.43e-06	2.99e-05	3.96e-16	1.1e-15
ALG10	MIMAT0014995	rs13427002	0.245981	0.000438249	0.00504747	2.29e-16	1.1e-15
AMOTL2	MIMAT0014995	rs13427002	-0.182488	0.0372387	0.00230332	2.24e-16	1.1e-15
ANXA11	MIMAT0014995	rs13427002	-0.108786	0.0467297	0.00952972	1.96e-16	1.1e-15
APOBEC3F	MIMAT0014995	rs13427002	-0.43227	8.05e-05	4.56e-06	2.66e-16	1.1e-15
ARHGAP20	MIMAT0014995	rs13427002	-0.887987	1.4e-06	0.000297706	3.72e-16	1.1e-15
ARID5A	MIMAT0014995	rs13427002	-0.359884	9.84e-08	1.14e-05	7.6e-17	1.1e-15
ARNT	MIMAT0014995	rs13427002	0.165672	0.00150102	0.0116284	4.87e-17	1.1e-15
ASB1	MIMAT0014995	rs13427002	0.109856	0.0340631	0.00992171	1.54e-16	1.1e-15
ATAD2B	MIMAT0014995	rs13427002	0.220032	0.000161954	7.14e-05	1.55e-16	1.1e-15
BAIAP3	MIMAT0014995	rs13427002	-0.930513	3.83e-07	9.02e-06	4.15e-16	1.1e-15
BATF2	MIMAT0014995	rs13427002	-0.277122	0.0189768	0.00165899	3.72e-16	1.1e-15
BCCIP	MIMAT0014995	rs13427002	0.232106	5.17e-05	5.68e-06	3.72e-16	1.1e-15
BCL2L11	MIMAT0014995	rs13427002	0.191553	0.00429939	0.00237559	3.72e-16	1.1e-15
BCL7B	MIMAT0014995	rs13427002	-0.169184	0.000383747	0.000595217	3.4e-16	1.1e-15
BIRC5	MIMAT0014995	rs13427002	0.63565	0.000454218	0.00356314	3.72e-16	1.1e-15
BTBD1	MIMAT0014995	rs13427002	0.180765	1.12e-05	0.000936411	3.14e-17	1.1e-15
BTBD9	MIMAT0014995	rs13427002	-0.314189	0.00172632	0.00448135	3.72e-16	1.1e-15
C1orf112	MIMAT0014995	rs13427002	0.280286	0.00094639	0.00139641	6.43e-17	1.1e-15
C2CD2	MIMAT0014995	rs13427002	-0.283957	6.5e-06	0.000221982	3.43e-17	1.1e-15
C8orf31	MIMAT0014995	rs13427002	-0.510999	0.00457915	0.00200205	3.72e-16	1.1e-15
CA5B	MIMAT0014995	rs13427002	-0.21264	0.0029852	0.00405054	3.61e-16	1.1e-15
CAPN3	MIMAT0014995	rs13427002	-0.99503	2.16e-08	3.81e-05	3.72e-16	1.1e-15
CARD8	MIMAT0014995	rs13427002	-0.207402	0.000303768	0.0225487	3.6e-16	1.1e-15
CARHSP1	MIMAT0014995	rs13427002	-0.179352	0.00861779	0.00369197	3.72e-16	1.1e-15
CASC4	MIMAT0014995	rs13427002	0.168583	0.00189778	0.00801012	4.15e-16	1.1e-15
CCDC115	MIMAT0014995	rs13427002	-0.127759	0.00931528	0.00148185	3.27e-16	1.1e-15
CCDC25	MIMAT0014995	rs13427002	0.144253	0.0128432	0.0160302	3.72e-16	1.1e-15
CCDC58	MIMAT0014995	rs13427002	0.261358	0.00142902	0.00293341	3.72e-16	1.1e-15
CCL22	MIMAT0014995	rs13427002	-0.660057	3.27e-05	0.000353014	1.21e-17	1.1e-15
CCNB1	MIMAT0014995	rs13427002	0.54986	9.94e-05	1.83e-05	3.72e-16	1.1e-15
CD3E	MIMAT0014995	rs13427002	-0.445991	0.000127388	2.43e-05	2.64e-16	1.1e-15
CD44	MIMAT0014995	rs13427002	-0.378024	0.000474256	0.012839	3.6e-16	1.1e-15
CDC40	MIMAT0014995	rs13427002	0.148768	0.0030812	0.00628653	3.72e-16	1.1e-15
CENPN	MIMAT0014995	rs13427002	0.352727	0.000138608	0.00988081	3.72e-16	1.1e-15
CES3	MIMAT0014995	rs13427002	-0.758313	0.00124864	0.0213516	3.72e-16	1.1e-15
CIITA	MIMAT0014995	rs13427002	-0.935909	2.81e-10	3.67e-10	2.3e-17	1.1e-15
CLEC7A	MIMAT0014995	rs13427002	-0.620268	3.74e-06	0.000670578	3.72e-16	1.1e-15
CLIC5	MIMAT0014995	rs13427002	-0.44957	0.0344592	0.00204622	3.72e-16	1.1e-15
CNOT7	MIMAT0014995	rs13427002	0.273995	3.03e-05	6.28e-06	3.72e-16	1.1e-15
CNTD1	MIMAT0014995	rs13427002	-0.43847	8.24e-06	0.0350039	3.77e-16	1.1e-15
COPS2	MIMAT0014995	rs13427002	0.244048	7.4e-06	2.64e-05	3.72e-16	1.1e-15
COX19	MIMAT0014995	rs13427002	-0.181122	0.00388717	0.00528239	4.15e-16	1.1e-15
CREB1	MIMAT0014995	rs13427002	0.110574	0.00329486	0.00129766	1.54e-16	1.1e-15
CREB5	MIMAT0014995	rs13427002	-0.433329	0.00177988	0.0317081	8.87e-17	1.1e-15
CS	MIMAT0014995	rs13427002	0.182499	0.000147846	0.00882522	3.72e-16	1.1e-15
CTDSPL2	MIMAT0014995	rs13427002	0.360887	2.29e-08	2.15e-07	3.72e-16	1.1e-15
CTSO	MIMAT0014995	rs13427002	-0.292667	0.00119766	0.0114192	3.72e-16	1.1e-15
CUL2	MIMAT0014995	rs13427002	0.25914	1.48e-06	5.61e-06	3.72e-16	1.1e-15
CXCL16	MIMAT0014995	rs13427002	-0.197727	0.0303759	0.00919914	1.96e-16	1.1e-15
CYP4B1	MIMAT0014995	rs13427002	-1.067	0.000494576	0.00128701	1.96e-16	1.1e-15
DAZAP2	MIMAT0014995	rs13427002	0.13748	0.00195193	0.0102679	3.72e-16	1.1e-15
DBF4	MIMAT0014995	rs13427002	0.287948	0.00103847	0.00403279	3.72e-16	1.1e-15
DDX6	MIMAT0014995	rs13427002	0.119838	0.00258805	0.0317992	3.72e-16	1.1e-15
DHX33	MIMAT0014995	rs13427002	0.329967	2.93e-06	4.42e-05	2.5e-16	1.1e-15
DIS3	MIMAT0014995	rs13427002	0.184008	0.000296101	0.0148815	2.24e-16	1.1e-15
DNAJC14	MIMAT0014995	rs13427002	0.195611	1.19e-06	0.0140717	4.02e-16	1.1e-15
DNHD1	MIMAT0014995	rs13427002	-0.631642	1.33e-06	0.0033837	3.72e-16	1.1e-15
DTL	MIMAT0014995	rs13427002	0.561783	3.62e-05	0.000100567	3.72e-16	1.1e-15
DUSP4	MIMAT0014995	rs13427002	1.01825	3.2e-06	7.69e-06	3.72e-16	1.1e-15
DUT	MIMAT0014995	rs13427002	0.143768	0.0119422	0.000206706	3.14e-16	1.1e-15
DYRK2	MIMAT0014995	rs13427002	0.230018	0.000405782	0.0395179	3.04e-16	1.1e-15
E2F3	MIMAT0014995	rs13427002	0.204046	0.00831037	0.00211687	3.72e-16	1.1e-15
ENY2	MIMAT0014995	rs13427002	0.191179	0.00337762	3.9e-05	3.72e-16	1.1e-15
EPAS1	MIMAT0014995	rs13427002	0.253463	0.00436904	0.0175837	3.72e-16	1.1e-15
EPB41L1	MIMAT0014995	rs13427002	-0.187004	0.0108559	0.00295777	3.72e-16	1.1e-15
EPB41L4A	MIMAT0014995	rs13427002	-0.424104	0.00167494	0.00069682	3.72e-16	1.1e-15
EPHA2	MIMAT0014995	rs13427002	-0.387288	0.0109473	1e-05	1.54e-16	1.1e-15
ERBB2	MIMAT0014995	rs13427002	-0.211794	0.00458358	0.000638739	1.06e-16	1.1e-15
F2R	MIMAT0014995	rs13427002	0.274627	0.00513551	0.0184107	2.31e-16	1.1e-15
FAM160B1	MIMAT0014995	rs13427002	0.150198	0.00415281	0.00117131	5.97e-17	1.1e-15
FAS	MIMAT0014995	rs13427002	-0.520032	1.11e-05	0.000236608	1.56e-16	1.1e-15
FECH	MIMAT0014995	rs13427002	0.429275	3.11e-06	3.02e-09	3.72e-16	1.1e-15
FGFRL1	MIMAT0014995	rs13427002	-0.208793	0.0231532	0.00887015	1.69e-16	1.1e-15
FGL2	MIMAT0014995	rs13427002	-0.358453	0.00388289	0.00595978	2.16e-16	1.1e-15
FLVCR1	MIMAT0014995	rs13427002	0.48341	8.75e-07	3.57e-08	9.54e-17	1.1e-15
FOXA3	MIMAT0014995	rs13427002	0.727266	0.00274287	0.00517956	3.72e-16	1.1e-15
FOXD2	MIMAT0014995	rs13427002	-0.30806	0.00254122	0.00502872	4.01e-16	1.1e-15
FUT10	MIMAT0014995	rs13427002	0.253173	0.0016134	0.00774317	3.72e-16	1.1e-15
G6PD	MIMAT0014995	rs13427002	0.368582	0.0185454	0.020226	3.72e-16	1.1e-15
GALM	MIMAT0014995	rs13427002	-0.173669	0.0265694	0.00277883	2.96e-16	1.1e-15
GALNT4	MIMAT0014995	rs13427002	0.504682	0.000140354	0.0176797	3.72e-16	1.1e-15
GIGYF2	MIMAT0014995	rs13427002	0.166487	0.000403726	0.0253492	3.72e-16	1.1e-15
GNAI1	MIMAT0014995	rs13427002	0.449885	0.000322578	0.00332246	3.4e-16	1.1e-15
GNPDA2	MIMAT0014995	rs13427002	0.12938	0.0260577	0.00213177	1.4e-16	1.1e-15
GPR68	MIMAT0014995	rs13427002	-0.701046	6.56e-07	0.032401	3.72e-16	1.1e-15
GPRIN3	MIMAT0014995	rs13427002	0.363853	0.00611542	0.00871531	3.72e-16	1.1e-15
GSTCD	MIMAT0014995	rs13427002	0.280176	1.29e-05	0.000388474	7.71e-17	1.1e-15
GTF2F1	MIMAT0014995	rs13427002	-0.100347	0.018706	0.00266526	3.72e-16	1.1e-15
HAUS2	MIMAT0014995	rs13427002	0.234861	5.11e-06	0.00189665	3.72e-16	1.1e-15
HBS1L	MIMAT0014995	rs13427002	0.31155	4.7e-07	3.8e-06	3.72e-16	1.1e-15
HEATR1	MIMAT0014995	rs13427002	0.216023	0.000347214	3.97e-05	7.05e-17	1.1e-15
HERC4	MIMAT0014995	rs13427002	0.155771	0.00553725	9.8e-05	3.72e-16	1.1e-15
HIF1AN	MIMAT0014995	rs13427002	0.143937	0.00390943	0.0308987	3.72e-16	1.1e-15
HIVEP3	MIMAT0014995	rs13427002	-0.299776	0.0016646	0.000130334	3.96e-16	1.1e-15
HSPA5	MIMAT0014995	rs13427002	0.119354	0.0286955	0.0324944	3.72e-16	1.1e-15
ICK	MIMAT0014995	rs13427002	0.217936	0.00089542	0.00800682	3.72e-16	1.1e-15
IDE	MIMAT0014995	rs13427002	0.482453	3.84e-10	1.99e-10	9.55e-17	1.1e-15
IDS	MIMAT0014995	rs13427002	-0.285597	0.00141208	0.0259785	3.72e-16	1.1e-15
IFFO2	MIMAT0014995	rs13427002	-0.496422	4.3e-06	3.01e-05	3.72e-16	1.1e-15
IFI44L	MIMAT0014995	rs13427002	-0.586417	0.00341979	0.00161509	3.72e-16	1.1e-15
IL34	MIMAT0014995	rs13427002	-0.667116	5.33e-07	1.89e-05	5.94e-17	1.1e-15
IL6ST	MIMAT0014995	rs13427002	0.303183	0.0164549	0.0360484	2.5e-16	1.1e-15
ISOC2	MIMAT0014995	rs13427002	-0.219506	0.000234373	0.0246619	1.38e-16	1.1e-15
ITGA3	MIMAT0014995	rs13427002	-0.542264	1.08e-05	1.51e-05	1.58e-16	1.1e-15
JDP2	MIMAT0014995	rs13427002	-0.377351	7.37e-06	3.47e-05	4.15e-16	1.1e-15
JUN	MIMAT0014995	rs13427002	-0.522177	4.23e-07	1.06e-06	3.72e-16	1.1e-15
KCTD2	MIMAT0014995	rs13427002	-0.165447	0.000619562	0.00369468	3.72e-16	1.1e-15
KCTD7	MIMAT0014995	rs13427002	-0.250333	0.000364371	0.0338201	3.72e-16	1.1e-15
KDM1B	MIMAT0014995	rs13427002	0.248996	0.000140494	0.000171811	7.71e-17	1.1e-15
KIAA0895L	MIMAT0014995	rs13427002	-0.442514	1.67e-05	0.012096	3.72e-16	1.1e-15
KPNA1	MIMAT0014995	rs13427002	0.123075	0.00666998	0.00679698	1.48e-16	1.1e-15
KPNB1	MIMAT0014995	rs13427002	0.298934	5.13e-07	3.88e-05	3.72e-16	1.1e-15
L2HGDH	MIMAT0014995	rs13427002	0.262049	0.000362396	4.75e-06	4.02e-16	1.1e-15
LDLRAD2	MIMAT0014995	rs13427002	-0.501187	2.95e-06	6.01e-08	3.6e-16	1.1e-15
LIG3	MIMAT0014995	rs13427002	0.232045	0.000148397	0.00511349	3.14e-16	1.1e-15
LIN54	MIMAT0014995	rs13427002	0.214126	6.82e-07	0.000229426	1.25e-16	1.1e-15
LPAR2	MIMAT0014995	rs13427002	-0.307463	1.24e-05	5.18e-06	6.52e-17	1.1e-15
LPGAT1	MIMAT0014995	rs13427002	0.253516	0.000915224	3.29e-05	1.36e-16	1.1e-15
LRP2BP	MIMAT0014995	rs13427002	-0.456987	2.7e-05	0.0124695	3.72e-16	1.1e-15
LRRC8E	MIMAT0014995	rs13427002	-0.227855	0.000890673	0.00103678	5.57e-17	1.1e-15
LSM14A	MIMAT0014995	rs13427002	0.189438	5.37e-05	0.0015181	1.1e-17	1.1e-15
MACC1	MIMAT0014995	rs13427002	-0.464715	0.000551343	1.58e-06	6.53e-17	1.1e-15
MAML3	MIMAT0014995	rs13427002	0.212262	0.0214245	0.0218907	3.4e-16	1.1e-15
MCM8	MIMAT0014995	rs13427002	0.402241	0.000117187	0.000663601	3.72e-16	1.1e-15
MCOLN2	MIMAT0014995	rs13427002	-0.502715	4.63e-05	0.00187642	1.96e-16	1.1e-15
MECP2	MIMAT0014995	rs13427002	-0.107796	0.0233104	0.0357498	3.4e-16	1.1e-15
MEF2C	MIMAT0014995	rs13427002	-0.51793	1.7e-06	0.00229105	3.72e-16	1.1e-15
MFAP1	MIMAT0014995	rs13427002	0.222659	1.87e-05	0.00023781	3.72e-16	1.1e-15
MFHAS1	MIMAT0014995	rs13427002	0.335821	0.000342848	0.00366437	1.12e-16	1.1e-15
MIER3	MIMAT0014995	rs13427002	0.227657	9.05e-05	1.61e-05	1.96e-16	1.1e-15
MKRN2	MIMAT0014995	rs13427002	0.0843846	0.0383801	0.0352581	3.72e-16	1.1e-15
MLLT10	MIMAT0014995	rs13427002	0.11538	0.0314823	0.0061623	7.71e-17	1.1e-15
MLLT11	MIMAT0014995	rs13427002	0.819303	4.62e-05	5.36e-07	1.25e-16	1.1e-15
MR1	MIMAT0014995	rs13427002	-0.303991	0.000848403	0.0165852	3.72e-16	1.1e-15
MRPL35	MIMAT0014995	rs13427002	0.25288	6.79e-07	1.45e-05	3.72e-16	1.1e-15
MTHFSD	MIMAT0014995	rs13427002	-0.207264	0.000709938	0.000650868	2.49e-16	1.1e-15
MYEF2	MIMAT0014995	rs13427002	0.234734	0.0394732	0.0236865	6.55e-17	1.1e-15
NCAPH	MIMAT0014995	rs13427002	0.692888	3.43e-05	0.000669612	3.72e-16	1.1e-15
NECAP1	MIMAT0014995	rs13427002	0.140893	0.00615939	0.0374919	3.72e-16	1.1e-15
NF1	MIMAT0014995	rs13427002	0.144393	0.0259654	0.0406463	3.98e-16	1.1e-15
NFATC1	MIMAT0014995	rs13427002	-0.554898	1.35e-07	2.55e-08	6.7e-17	1.1e-15
NLN	MIMAT0014995	rs13427002	0.450994	1.26e-06	1.15e-08	3.72e-16	1.1e-15
NLRC5	MIMAT0014995	rs13427002	-0.384266	0.000332983	0.000312692	3.72e-16	1.1e-15
NR3C1	MIMAT0014995	rs13427002	0.195452	0.0114508	0.0163428	3.72e-16	1.1e-15
NSF	MIMAT0014995	rs13427002	0.210802	6e-05	2.67e-05	3.17e-16	1.1e-15
NT5DC3	MIMAT0014995	rs13427002	0.284178	0.00178302	0.00246317	4.15e-16	1.1e-15
NUCKS1	MIMAT0014995	rs13427002	0.172543	0.00255461	0.0154451	3.78e-16	1.1e-15
OBSCN	MIMAT0014995	rs13427002	-0.589863	4.63e-05	0.00166053	3.72e-16	1.1e-15
OCRL	MIMAT0014995	rs13427002	0.196828	0.00038494	1.05e-05	6.7e-17	1.1e-15
OPRL1	MIMAT0014995	rs13427002	-0.408244	0.000201139	0.00339204	5.94e-17	1.1e-15
ORAI2	MIMAT0014995	rs13427002	-0.301623	8.47e-05	0.000257202	3.4e-16	1.1e-15
P2RY13	MIMAT0014995	rs13427002	-0.505568	9.67e-05	3.85e-05	7.26e-17	1.1e-15
PAN3	MIMAT0014995	rs13427002	0.119812	0.0227062	0.00272518	1.18e-16	1.1e-15
PAPLN	MIMAT0014995	rs13427002	-0.666017	2.16e-07	1.84e-06	4.02e-16	1.1e-15
PBK	MIMAT0014995	rs13427002	1.12945	9.25e-08	3.05e-10	3.72e-16	1.1e-15
PBRM1	MIMAT0014995	rs13427002	0.238503	2.4e-05	1.98e-05	3.72e-16	1.1e-15
PBX1	MIMAT0014995	rs13427002	0.59154	1.28e-05	0.000406406	3.6e-16	1.1e-15
PCBP2	MIMAT0014995	rs13427002	0.266317	3.29e-08	4.51e-06	3.72e-16	1.1e-15
PDE3B	MIMAT0014995	rs13427002	0.718951	3.01e-06	1.68e-05	3.72e-16	1.1e-15
PDE4C	MIMAT0014995	rs13427002	-0.561883	0.00239195	0.020344	3.72e-16	1.1e-15
PDIA3	MIMAT0014995	rs13427002	0.212311	0.00629398	0.014946	3.72e-16	1.1e-15
PDK2	MIMAT0014995	rs13427002	-0.280263	0.000376451	7.71e-06	2.8e-16	1.1e-15
PDP2	MIMAT0014995	rs13427002	0.164189	0.0180157	0.029291	3.72e-16	1.1e-15
PEX26	MIMAT0014995	rs13427002	0.255936	1.66e-05	0.0227897	7.71e-17	1.1e-15
PGGT1B	MIMAT0014995	rs13427002	0.10065	0.0398939	0.00973898	3.72e-16	1.1e-15
PHF6	MIMAT0014995	rs13427002	0.279877	1.76e-05	3.79e-06	4.07e-16	1.1e-15
PIK3IP1	MIMAT0014995	rs13427002	-0.350982	0.000313148	5.31e-05	1.46e-16	1.1e-15
PITPNM3	MIMAT0014995	rs13427002	-0.427046	0.000299262	0.00153237	1.7e-16	1.1e-15
PLCB1	MIMAT0014995	rs13427002	0.548219	0.000577856	0.000954059	3.72e-16	1.1e-15
PLCG1	MIMAT0014995	rs13427002	-0.206929	0.00382212	0.0334709	1.96e-16	1.1e-15
PLEKHG4B	MIMAT0014995	rs13427002	-0.627943	0.0250632	0.0492319	4.15e-16	1.1e-15
PLIN5	MIMAT0014995	rs13427002	-0.896746	9.54e-08	0.00210599	1.96e-16	1.1e-15
PML	MIMAT0014995	rs13427002	-0.384635	3.56e-06	1.47e-08	1.83e-16	1.1e-15
PODNL1	MIMAT0014995	rs13427002	-0.928458	1.07e-06	0.00554054	3.72e-16	1.1e-15
POLQ	MIMAT0014995	rs13427002	0.532893	0.00132349	0.00353852	3.72e-16	1.1e-15
POLR2E	MIMAT0014995	rs13427002	-0.123036	0.0051411	0.0278639	2.57e-16	1.1e-15
PPIL2	MIMAT0014995	rs13427002	-0.214222	0.000100155	2.03e-05	4.12e-16	1.1e-15
PPP1R3B	MIMAT0014995	rs13427002	0.352958	0.00170323	0.00602055	2.24e-16	1.1e-15
PPP2R1B	MIMAT0014995	rs13427002	0.356509	8.65e-08	8.5e-05	5.06e-17	1.1e-15
PRKAB2	MIMAT0014995	rs13427002	0.242954	0.00235513	1.9e-05	1.93e-16	1.1e-15
PTPN7	MIMAT0014995	rs13427002	-0.504777	3.87e-06	3.78e-06	1.96e-16	1.1e-15
RAB14	MIMAT0014995	rs13427002	0.0932656	0.0387475	0.0298164	3.72e-16	1.1e-15
RAB43	MIMAT0014995	rs13427002	-0.459882	3.68e-08	5.54e-08	3.72e-16	1.1e-15
RAD23B	MIMAT0014995	rs13427002	0.218997	1.17e-05	0.001127	3.72e-16	1.1e-15
RALA	MIMAT0014995	rs13427002	0.141061	0.00637873	0.0396476	3.72e-16	1.1e-15
RALGAPB	MIMAT0014995	rs13427002	0.15715	0.00311429	0.0385203	3.72e-16	1.1e-15
RAP2A	MIMAT0014995	rs13427002	0.255385	0.00085964	2.52e-05	3.72e-16	1.1e-15
RAPGEF3	MIMAT0014995	rs13427002	-0.443089	0.000293402	0.0100742	3.72e-16	1.1e-15
RARA	MIMAT0014995	rs13427002	-0.403066	8.45e-08	1.04e-08	5.94e-17	1.1e-15
RELB	MIMAT0014995	rs13427002	-0.190169	0.0139718	0.009464	3.27e-16	1.1e-15
RFC5	MIMAT0014995	rs13427002	0.340144	5.24e-05	1.88e-05	3.72e-16	1.1e-15
RGS11	MIMAT0014995	rs13427002	-0.977675	1.12e-07	0.000165267	3.72e-16	1.1e-15
RHOG	MIMAT0014995	rs13427002	-0.256224	2.24e-07	5.84e-07	3.28e-17	1.1e-15
RNF125	MIMAT0014995	rs13427002	-0.216202	0.0361002	0.0185399	3.72e-16	1.1e-15
RNF144B	MIMAT0014995	rs13427002	-0.26641	0.0161381	0.00947652	1.46e-16	1.1e-15
RNF157	MIMAT0014995	rs13427002	0.438129	0.0163648	0.0129489	3.72e-16	1.1e-15
RNF207	MIMAT0014995	rs13427002	-0.550262	2.3e-05	0.000158414	3.72e-16	1.1e-15
RPL28	MIMAT0014995	rs13427002	-0.248668	0.00166062	0.00131089	1e-16	1.1e-15
RRP15	MIMAT0014995	rs13427002	0.234132	3.3e-05	2.51e-05	3.31e-16	1.1e-15
RSAD2	MIMAT0014995	rs13427002	-0.42381	0.0024921	0.000147657	1.56e-16	1.1e-15
SCN8A	MIMAT0014995	rs13427002	0.37703	0.0462215	0.0266143	3.96e-16	1.1e-15
SCOC	MIMAT0014995	rs13427002	0.187662	0.00536792	0.00761014	3.14e-16	1.1e-15
SEC23IP	MIMAT0014995	rs13427002	0.243267	6.29e-08	2.68e-05	2.4e-17	1.1e-15
SEC24A	MIMAT0014995	rs13427002	0.260225	2.97e-05	6.79e-06	3.72e-16	1.1e-15
SECTM1	MIMAT0014995	rs13427002	-0.563502	0.000182574	1.88e-07	3.72e-16	1.1e-15
SEH1L	MIMAT0014995	rs13427002	0.268508	1.92e-05	9.21e-06	3.7e-16	1.1e-15
SERAC1	MIMAT0014995	rs13427002	0.184449	0.0111577	0.0391304	3.72e-16	1.1e-15
SERF1A	MIMAT0014995	rs13427002	0.189058	0.00819903	0.00126407	3.72e-16	1.1e-15
SESN2	MIMAT0014995	rs13427002	-0.216462	0.00167267	0.00416555	2.49e-16	1.1e-15
SETDB1	MIMAT0014995	rs13427002	0.122286	0.0192813	0.0244912	4.87e-17	1.1e-15
SGSH	MIMAT0014995	rs13427002	-0.318117	7.92e-07	2.81e-05	3.48e-16	1.1e-15
SIGLEC1	MIMAT0014995	rs13427002	-0.669333	5.55e-06	0.000148507	1.96e-16	1.1e-15
SIGLEC8	MIMAT0014995	rs13427002	-0.398695	0.0095262	0.0168408	1.96e-16	1.1e-15
SKA1	MIMAT0014995	rs13427002	0.702945	2.68e-05	0.000802712	3.72e-16	1.1e-15
SLC25A15	MIMAT0014995	rs13427002	0.467639	8.47e-09	1.95e-07	6.78e-17	1.1e-15
SLC25A35	MIMAT0014995	rs13427002	-0.271651	0.00247982	0.0430792	3.72e-16	1.1e-15
SLC2A11	MIMAT0014995	rs13427002	-0.225936	0.00417539	0.0336705	3.72e-16	1.1e-15
SLC38A1	MIMAT0014995	rs13427002	0.283134	0.0289873	0.0489231	3.72e-16	1.1e-15
SLC38A2	MIMAT0014995	rs13427002	0.337499	2.42e-05	0.000753864	3.72e-16	1.1e-15
SLC7A11	MIMAT0014995	rs13427002	1.11077	3.46e-06	3.55e-05	3.72e-16	1.1e-15
SLC7A2	MIMAT0014995	rs13427002	0.91582	0.00146723	3.44e-05	3.72e-16	1.1e-15
SLC9A5	MIMAT0014995	rs13427002	-0.850104	6.72e-09	1.46e-05	3.72e-16	1.1e-15
SMAD5	MIMAT0014995	rs13427002	0.181272	0.000801706	0.00016623	3.72e-16	1.1e-15
SNRPB2	MIMAT0014995	rs13427002	0.18142	0.00134354	0.00671917	3.72e-16	1.1e-15
SNX29	MIMAT0014995	rs13427002	-0.151073	0.0335119	0.0454311	3.72e-16	1.1e-15
SNX5	MIMAT0014995	rs13427002	0.147545	0.00347576	0.0444512	4.02e-16	1.1e-15
SP1	MIMAT0014995	rs13427002	0.200928	5.52e-06	0.000652672	2.83e-16	1.1e-15
SPN	MIMAT0014995	rs13427002	-0.553915	1.96e-05	1.43e-06	1.96e-16	1.1e-15
SPOCK2	MIMAT0014995	rs13427002	-0.351236	0.00549912	0.00176672	3.84e-16	1.1e-15
SPSB1	MIMAT0014995	rs13427002	-0.313932	0.000155617	0.000763933	3.72e-16	1.1e-15
SPTY2D1	MIMAT0014995	rs13427002	0.263667	7.99e-07	1.53e-06	3.72e-16	1.1e-15
SRA1	MIMAT0014995	rs13427002	-0.167061	0.00536384	0.00493619	3.72e-16	1.1e-15
SRGAP1	MIMAT0014995	rs13427002	0.484761	2.49e-05	0.00819422	3.72e-16	1.1e-15
ST3GAL5	MIMAT0014995	rs13427002	-0.744814	2.02e-06	0.00222228	3.46e-16	1.1e-15
STC2	MIMAT0014995	rs13427002	0.553464	0.00163697	0.000279643	3.72e-16	1.1e-15
STK10	MIMAT0014995	rs13427002	-0.246707	0.00016694	0.000789484	5.94e-17	1.1e-15
STMN1	MIMAT0014995	rs13427002	0.362794	0.0028131	0.0224632	3.72e-16	1.1e-15
SUDS3	MIMAT0014995	rs13427002	0.289506	3.36e-06	1.33e-06	3.72e-16	1.1e-15
SUV39H2	MIMAT0014995	rs13427002	0.367701	1.15e-05	4.34e-07	3.72e-16	1.1e-15
SV2A	MIMAT0014995	rs13427002	0.424983	0.0243997	0.00538924	1.25e-16	1.1e-15
SYNJ1	MIMAT0014995	rs13427002	-0.214875	0.00262213	0.0323092	3.72e-16	1.1e-15
TASP1	MIMAT0014995	rs13427002	0.181382	0.00136123	0.00452153	1.48e-17	1.1e-15
TBC1D10C	MIMAT0014995	rs13427002	-0.78607	2.1e-09	1.53e-10	1.96e-16	1.1e-15
TBC1D12	MIMAT0014995	rs13427002	0.221008	2.87e-05	2.11e-05	7.71e-17	1.1e-15
TBC1D24	MIMAT0014995	rs13427002	-0.3811	7.49e-05	0.00473359	3.72e-16	1.1e-15
TBX19	MIMAT0014995	rs13427002	-0.483569	5.33e-07	0.00487247	3.72e-16	1.1e-15
TCF21	MIMAT0014995	rs13427002	-0.361318	0.0228258	0.0327497	2.68e-16	1.1e-15
TCHP	MIMAT0014995	rs13427002	0.10495	0.0243501	0.0438053	1.33e-16	1.1e-15
TDG	MIMAT0014995	rs13427002	0.519341	2.31e-09	5.56e-12	3.72e-16	1.1e-15
TEF	MIMAT0014995	rs13427002	-0.468475	2.92e-05	0.000222113	3.72e-16	1.1e-15
TGFBR1	MIMAT0014995	rs13427002	0.201556	0.000795168	0.00284705	1.2e-16	1.1e-15
TGM2	MIMAT0014995	rs13427002	-0.22209	0.0358849	0.0184621	3.72e-16	1.1e-15
TLR7	MIMAT0014995	rs13427002	-0.430314	0.00125328	0.00311089	1.96e-16	1.1e-15
TMED2	MIMAT0014995	rs13427002	0.333816	6.01e-07	2.07e-07	3.72e-16	1.1e-15
TMEM125	MIMAT0014995	rs13427002	-0.444219	7.2e-05	0.000123833	2.23e-16	1.1e-15
TMEM63C	MIMAT0014995	rs13427002	-1.1136	5.27e-05	0.0257816	3.96e-16	1.1e-15
TMEM92	MIMAT0014995	rs13427002	-0.463636	0.000669704	0.00315983	1.5e-16	1.1e-15
TMOD3	MIMAT0014995	rs13427002	0.236405	0.000142277	0.0204476	3.6e-16	1.1e-15
TNFRSF14	MIMAT0014995	rs13427002	-0.723104	7.84e-11	1.18e-12	5.94e-17	1.1e-15
TNKS2	MIMAT0014995	rs13427002	0.211357	2.71e-05	0.000990961	3.72e-16	1.1e-15
TNNI1	MIMAT0014995	rs13427002	-0.249521	0.041921	0.0298146	3.58e-16	1.1e-15
TOR1AIP2	MIMAT0014995	rs13427002	0.267208	0.000347029	0.00391658	3.72e-16	1.1e-15
TRIOBP	MIMAT0014995	rs13427002	-0.221315	0.00175589	7.42e-07	3.72e-16	1.1e-15
UBASH3A	MIMAT0014995	rs13427002	-0.417276	0.000603694	3.55e-05	3.72e-16	1.1e-15
UBR2	MIMAT0014995	rs13427002	0.22198	0.000111389	0.00210532	3.72e-16	1.1e-15
ULK3	MIMAT0014995	rs13427002	-0.28646	1.02e-05	3.72e-05	3.72e-16	1.1e-15
VANGL1	MIMAT0014995	rs13427002	0.230827	0.000432239	0.0211467	3.72e-16	1.1e-15
VAPA	MIMAT0014995	rs13427002	0.20009	0.00195891	0.00300511	1.25e-16	1.1e-15
VPS54	MIMAT0014995	rs13427002	0.250997	4.53e-07	5.5e-07	1.06e-17	1.1e-15
WASF3	MIMAT0014995	rs13427002	0.297356	0.0361495	0.0296584	3.72e-16	1.1e-15
WDR76	MIMAT0014995	rs13427002	0.468462	1.04e-05	0.000461962	1.25e-16	1.1e-15
WNT10A	MIMAT0014995	rs13427002	-0.956209	8.53e-06	2.86e-05	3.72e-16	1.1e-15
YPEL2	MIMAT0014995	rs13427002	-0.149611	0.0112067	0.012282	3.97e-16	1.1e-15
ZBTB5	MIMAT0014995	rs13427002	0.144127	0.00977862	0.000104133	7.71e-17	1.1e-15
ZC3HAV1L	MIMAT0014995	rs13427002	0.413924	2.12e-05	1.02e-05	1.21e-16	1.1e-15
ZCCHC2	MIMAT0014995	rs13427002	0.250999	0.00252947	0.00445652	3.72e-16	1.1e-15
ZER1	MIMAT0014995	rs13427002	-0.218254	9.78e-05	1.33e-05	7.71e-17	1.1e-15
ZFC3H1	MIMAT0014995	rs13427002	0.122328	0.0450697	0.00232595	7.71e-17	1.1e-15
ZKSCAN3	MIMAT0014995	rs13427002	0.397032	1.19e-05	3.05e-06	7.71e-17	1.1e-15
ZMYM2	MIMAT0014995	rs13427002	0.248627	0.000150263	7.66e-06	7.71e-17	1.1e-15
ZNF280D	MIMAT0014995	rs13427002	0.120625	0.0130545	0.0230264	1.36e-16	1.1e-15
ZNF286A	MIMAT0014995	rs13427002	0.247137	0.00159575	0.0142623	3.27e-16	1.1e-15
ZNF510	MIMAT0014995	rs13427002	0.113879	0.0240264	0.0351884	3.72e-16	1.1e-15
ZNF557	MIMAT0014995	rs13427002	-0.162322	0.00430716	0.00920463	3.72e-16	1.1e-15
ZNF605	MIMAT0014995	rs13427002	0.159898	0.0130209	0.000970728	3.72e-16	1.1e-15
ZNF619	MIMAT0014995	rs13427002	0.210056	0.000378296	0.00609808	4.4e-17	1.1e-15
ZNF641	MIMAT0014995	rs13427002	0.223464	0.00165658	0.02481	1.12e-16	1.1e-15
ZNF70	MIMAT0014995	rs13427002	-0.130525	0.0235417	0.0110474	5.94e-17	1.1e-15
ZNF740	MIMAT0014995	rs13427002	0.149088	0.00264645	0.00868619	3.72e-16	1.1e-15
ZRANB1	MIMAT0014995	rs13427002	0.244651	2.86e-06	9.04e-08	3.46e-16	1.1e-15
ABHD2	MIMAT0014995	rs16838834	0.407385	0.000129983	0.00477351	1.94e-16	1.1e-15
ABI3	MIMAT0014995	rs16838834	-0.441627	1.08e-07	1.99e-07	3.21e-17	1.1e-15
ABR	MIMAT0014995	rs16838834	-0.162534	0.0237967	0.0149355	3.87e-16	1.1e-15
ACVR2B	MIMAT0014995	rs16838834	0.290337	0.000270698	0.00156243	3.87e-16	1.1e-15
ADAMTS8	MIMAT0014995	rs16838834	-0.813579	0.000290711	0.000505292	3.87e-16	1.1e-15
AEBP2	MIMAT0014995	rs16838834	0.159279	0.0025681	0.00562444	1.53e-16	1.1e-15
AGAP2	MIMAT0014995	rs16838834	-0.310799	0.000719556	0.0061275	2.7e-16	1.1e-15
AGRN	MIMAT0014995	rs16838834	-0.387339	0.000108872	2.9e-06	1.34e-16	1.1e-15
AIFM2	MIMAT0014995	rs16838834	0.218705	0.0134822	0.00626802	3.87e-16	1.1e-15
AKAP11	MIMAT0014995	rs16838834	0.290877	6.95e-06	2.7e-05	4.08e-16	1.1e-15
ALG10	MIMAT0014995	rs16838834	0.246299	0.000438878	0.00489571	2.44e-16	1.1e-15
AMOTL2	MIMAT0014995	rs16838834	-0.183442	0.036499	0.00234687	2.37e-16	1.1e-15
APOBEC3F	MIMAT0014995	rs16838834	-0.435086	7.48e-05	3.81e-06	2.79e-16	1.1e-15
ARHGAP20	MIMAT0014995	rs16838834	-0.886603	1.43e-06	0.000322018	3.87e-16	1.1e-15
ARID5A	MIMAT0014995	rs16838834	-0.360923	9.91e-08	1.04e-05	8.4e-17	1.1e-15
ARNT	MIMAT0014995	rs16838834	0.166314	0.00157662	0.0109917	5.47e-17	1.1e-15
ASB1	MIMAT0014995	rs16838834	0.107637	0.0374697	0.0117895	1.55e-16	1.1e-15
ATAD2B	MIMAT0014995	rs16838834	0.219447	0.000187445	7.88e-05	1.64e-16	1.1e-15
BATF2	MIMAT0014995	rs16838834	-0.27919	0.0181781	0.00153345	3.87e-16	1.1e-15
BCCIP	MIMAT0014995	rs16838834	0.233946	5.03e-05	4.68e-06	3.87e-16	1.1e-15
BCL2L11	MIMAT0014995	rs16838834	0.190922	0.00450164	0.00243658	3.87e-16	1.1e-15
BCL7B	MIMAT0014995	rs16838834	-0.172173	0.000362064	0.000449837	3.52e-16	1.1e-15
BIRC5	MIMAT0014995	rs16838834	0.636601	0.000475143	0.00343726	3.87e-16	1.1e-15
BTBD1	MIMAT0014995	rs16838834	0.182387	9.69e-06	0.000799514	3.47e-17	1.1e-15
BTBD9	MIMAT0014995	rs16838834	-0.313842	0.00174039	0.00464544	3.87e-16	1.1e-15
C1orf112	MIMAT0014995	rs16838834	0.279242	0.00103267	0.00146921	7.02e-17	1.1e-15
C2CD2	MIMAT0014995	rs16838834	-0.283862	6.81e-06	0.000255526	3.83e-17	1.1e-15
C8orf31	MIMAT0014995	rs16838834	-0.516746	0.00420316	0.00172221	3.87e-16	1.1e-15
CA5B	MIMAT0014995	rs16838834	-0.214051	0.00295049	0.00366365	3.71e-16	1.1e-15
CAPN3	MIMAT0014995	rs16838834	-1.00376	1.9e-08	2.78e-05	3.87e-16	1.1e-15
CARD8	MIMAT0014995	rs16838834	-0.208996	0.000284132	0.0201669	3.82e-16	1.1e-15
CARHSP1	MIMAT0014995	rs16838834	-0.177834	0.00912154	0.0041092	3.87e-16	1.1e-15
CCDC115	MIMAT0014995	rs16838834	-0.12987	0.0090263	0.00124566	3.45e-16	1.1e-15
CCDC25	MIMAT0014995	rs16838834	0.14681	0.0114647	0.0141254	3.87e-16	1.1e-15
CCDC58	MIMAT0014995	rs16838834	0.26343	0.00134943	0.00258782	3.87e-16	1.1e-15
CCL22	MIMAT0014995	rs16838834	-0.658757	3.41e-05	0.000361442	1.22e-17	1.1e-15
CCNB1	MIMAT0014995	rs16838834	0.550674	0.000102672	1.78e-05	3.87e-16	1.1e-15
CD3E	MIMAT0014995	rs16838834	-0.446863	0.000132406	2.35e-05	2.83e-16	1.1e-15
CD44	MIMAT0014995	rs16838834	-0.382456	0.000479205	0.011007	3.82e-16	1.1e-15
CDC40	MIMAT0014995	rs16838834	0.146019	0.00379694	0.00895082	3.87e-16	1.1e-15
CENPN	MIMAT0014995	rs16838834	0.351836	0.000143769	0.0101722	3.87e-16	1.1e-15
CES3	MIMAT0014995	rs16838834	-0.743487	0.0016111	0.0293546	3.87e-16	1.1e-15
CIITA	MIMAT0014995	rs16838834	-0.942333	2.85e-10	2.62e-10	2.56e-17	1.1e-15
CLEC7A	MIMAT0014995	rs16838834	-0.622438	3.76e-06	0.000611375	3.87e-16	1.1e-15
CLIC5	MIMAT0014995	rs16838834	-0.438529	0.0387036	0.00261503	3.87e-16	1.1e-15
CNOT7	MIMAT0014995	rs16838834	0.275621	2.78e-05	5.44e-06	3.87e-16	1.1e-15
CNTD1	MIMAT0014995	rs16838834	-0.442213	7.07e-06	0.0315927	3.96e-16	1.1e-15
COPS2	MIMAT0014995	rs16838834	0.246895	6.1e-06	1.93e-05	3.87e-16	1.1e-15
CREB1	MIMAT0014995	rs16838834	0.111793	0.00321276	0.00111355	1.55e-16	1.1e-15
CREB5	MIMAT0014995	rs16838834	-0.444372	0.00152319	0.023987	9.66e-17	1.1e-15
CS	MIMAT0014995	rs16838834	0.181538	0.000160947	0.00938916	3.87e-16	1.1e-15
CTDSPL2	MIMAT0014995	rs16838834	0.364275	2.19e-08	1.49e-07	3.87e-16	1.1e-15
CTSO	MIMAT0014995	rs16838834	-0.291318	0.00129377	0.0118378	3.87e-16	1.1e-15
CUL2	MIMAT0014995	rs16838834	0.259873	1.48e-06	5.12e-06	3.87e-16	1.1e-15
CXCL16	MIMAT0014995	rs16838834	-0.196135	0.0324627	0.00966832	2.1e-16	1.1e-15
CYP4B1	MIMAT0014995	rs16838834	-1.06733	0.000514509	0.00126791	2.1e-16	1.1e-15
DAZAP2	MIMAT0014995	rs16838834	0.13976	0.00166916	0.00863912	3.87e-16	1.1e-15
DBF4	MIMAT0014995	rs16838834	0.286321	0.00114188	0.0042833	3.87e-16	1.1e-15
DDX6	MIMAT0014995	rs16838834	0.117511	0.00308018	0.0391036	3.87e-16	1.1e-15
DENND1B	MIMAT0014995	rs16838834	0.175885	0.0362076	0.0493819	3.87e-16	1.1e-15
DHX33	MIMAT0014995	rs16838834	0.329853	3.2e-06	4.49e-05	2.65e-16	1.1e-15
DIS3	MIMAT0014995	rs16838834	0.183986	0.000296441	0.0152565	2.37e-16	1.1e-15
DNAJC14	MIMAT0014995	rs16838834	0.194955	1.26e-06	0.0149051	4.14e-16	1.1e-15
DNHD1	MIMAT0014995	rs16838834	-0.641307	9.83e-07	0.00248952	3.87e-16	1.1e-15
DTL	MIMAT0014995	rs16838834	0.561982	4.01e-05	0.000101627	3.87e-16	1.1e-15
DUSP4	MIMAT0014995	rs16838834	1.02606	2.8e-06	6.12e-06	3.87e-16	1.1e-15
DUT	MIMAT0014995	rs16838834	0.145825	0.0109647	0.000169018	3.31e-16	1.1e-15
DYRK2	MIMAT0014995	rs16838834	0.229069	0.000426473	0.0420066	3.25e-16	1.1e-15
E2F3	MIMAT0014995	rs16838834	0.203707	0.0090855	0.0021874	3.87e-16	1.1e-15
ENY2	MIMAT0014995	rs16838834	0.189304	0.00370362	5.3e-05	3.87e-16	1.1e-15
EPAS1	MIMAT0014995	rs16838834	0.257408	0.0038403	0.01512	3.87e-16	1.1e-15
EPB41L1	MIMAT0014995	rs16838834	-0.183929	0.0121166	0.00369925	3.87e-16	1.1e-15
EPB41L4A	MIMAT0014995	rs16838834	-0.418039	0.00194212	0.000957493	3.87e-16	1.1e-15
EPHA2	MIMAT0014995	rs16838834	-0.380852	0.0122214	1.49e-05	1.55e-16	1.1e-15
ERBB2	MIMAT0014995	rs16838834	-0.208786	0.00551228	0.00101657	1.12e-16	1.1e-15
F2R	MIMAT0014995	rs16838834	0.27958	0.00449261	0.0161942	2.46e-16	1.1e-15
FAM160B1	MIMAT0014995	rs16838834	0.150492	0.00408969	0.00116853	6.46e-17	1.1e-15
FAS	MIMAT0014995	rs16838834	-0.513573	1.34e-05	0.000324681	1.64e-16	1.1e-15
FECH	MIMAT0014995	rs16838834	0.427234	3.5e-06	5.24e-09	3.87e-16	1.1e-15
FGFRL1	MIMAT0014995	rs16838834	-0.213218	0.0209718	0.0072214	1.75e-16	1.1e-15
FGL2	MIMAT0014995	rs16838834	-0.356089	0.00419622	0.0063253	2.28e-16	1.1e-15
FLVCR1	MIMAT0014995	rs16838834	0.485417	8.74e-07	3.09e-08	1.01e-16	1.1e-15
FOXA3	MIMAT0014995	rs16838834	0.742744	0.00227354	0.00399297	3.87e-16	1.1e-15
FUT10	MIMAT0014995	rs16838834	0.256156	0.00144853	0.00701275	3.87e-16	1.1e-15
G6PD	MIMAT0014995	rs16838834	0.36479	0.019878	0.0232236	3.87e-16	1.1e-15
GALM	MIMAT0014995	rs16838834	-0.170399	0.0295436	0.00360167	3.07e-16	1.1e-15
GALNT4	MIMAT0014995	rs16838834	0.505403	0.000138595	0.0180274	3.87e-16	1.1e-15
GIGYF2	MIMAT0014995	rs16838834	0.164614	0.000459674	0.0293122	3.87e-16	1.1e-15
GNAI1	MIMAT0014995	rs16838834	0.454858	0.000281821	0.00281445	3.52e-16	1.1e-15
GNPDA2	MIMAT0014995	rs16838834	0.129689	0.0257931	0.00215833	1.55e-16	1.1e-15
GPR68	MIMAT0014995	rs16838834	-0.707786	6.18e-07	0.0270946	3.87e-16	1.1e-15
GPRIN3	MIMAT0014995	rs16838834	0.365134	0.00602033	0.00895476	3.87e-16	1.1e-15
GSTCD	MIMAT0014995	rs16838834	0.280231	1.31e-05	0.000386389	8.31e-17	1.1e-15
GTF2F1	MIMAT0014995	rs16838834	-0.103144	0.0172092	0.00204831	3.87e-16	1.1e-15
HAUS2	MIMAT0014995	rs16838834	0.235016	5.1e-06	0.00185529	3.87e-16	1.1e-15
HBS1L	MIMAT0014995	rs16838834	0.309971	5.22e-07	5.12e-06	3.87e-16	1.1e-15
HEATR1	MIMAT0014995	rs16838834	0.215755	0.000368851	4.12e-05	7.47e-17	1.1e-15
HERC4	MIMAT0014995	rs16838834	0.152863	0.00644385	0.000149438	3.87e-16	1.1e-15
HIF1AN	MIMAT0014995	rs16838834	0.146783	0.00366519	0.0253117	3.87e-16	1.1e-15
HIVEP3	MIMAT0014995	rs16838834	-0.30163	0.00157101	0.000116855	4.08e-16	1.1e-15
HSPA5	MIMAT0014995	rs16838834	0.121643	0.0263352	0.0278395	3.87e-16	1.1e-15
ICK	MIMAT0014995	rs16838834	0.219854	0.000854692	0.00701599	3.87e-16	1.1e-15
IDE	MIMAT0014995	rs16838834	0.484763	3.45e-10	1.5e-10	1.02e-16	1.1e-15
IDS	MIMAT0014995	rs16838834	-0.28965	0.00124257	0.02198	3.87e-16	1.1e-15
IFFO2	MIMAT0014995	rs16838834	-0.496952	4.21e-06	2.95e-05	3.87e-16	1.1e-15
IFI44L	MIMAT0014995	rs16838834	-0.580099	0.00380159	0.00205052	3.87e-16	1.1e-15
IL34	MIMAT0014995	rs16838834	-0.658551	6.86e-07	2.92e-05	6.51e-17	1.1e-15
IL6ST	MIMAT0014995	rs16838834	0.307049	0.0152131	0.032825	2.65e-16	1.1e-15
ISOC2	MIMAT0014995	rs16838834	-0.220772	0.000233556	0.022545	1.49e-16	1.1e-15
ITGA3	MIMAT0014995	rs16838834	-0.545256	1.01e-05	1.27e-05	1.59e-16	1.1e-15
JUN	MIMAT0014995	rs16838834	-0.523566	4.04e-07	9.67e-07	3.87e-16	1.1e-15
KCTD2	MIMAT0014995	rs16838834	-0.165057	0.000673791	0.0044071	3.87e-16	1.1e-15
KCTD7	MIMAT0014995	rs16838834	-0.253629	0.000312643	0.0300847	3.87e-16	1.1e-15
KDM1B	MIMAT0014995	rs16838834	0.245557	0.000167334	0.000239146	8.31e-17	1.1e-15
KIAA0895L	MIMAT0014995	rs16838834	-0.447195	1.41e-05	0.0106218	3.87e-16	1.1e-15
KPNA1	MIMAT0014995	rs16838834	0.12625	0.00602755	0.00518348	1.64e-16	1.1e-15
KPNB1	MIMAT0014995	rs16838834	0.296673	6.08e-07	4.87e-05	3.87e-16	1.1e-15
L2HGDH	MIMAT0014995	rs16838834	0.260389	0.000393678	5.51e-06	4.14e-16	1.1e-15
LDLRAD2	MIMAT0014995	rs16838834	-0.501323	3.06e-06	6.04e-08	3.71e-16	1.1e-15
LIG3	MIMAT0014995	rs16838834	0.23206	0.000166027	0.00506554	3.31e-16	1.1e-15
LIN54	MIMAT0014995	rs16838834	0.215062	6.95e-07	0.00020387	1.34e-16	1.1e-15
LPAR2	MIMAT0014995	rs16838834	-0.302956	1.87e-05	1.32e-05	7.13e-17	1.1e-15
LPGAT1	MIMAT0014995	rs16838834	0.25286	0.000945049	3.44e-05	1.4e-16	1.1e-15
LRP2BP	MIMAT0014995	rs16838834	-0.456829	2.72e-05	0.0130056	3.87e-16	1.1e-15
LRRC8E	MIMAT0014995	rs16838834	-0.224383	0.00107781	0.00150261	6.22e-17	1.1e-15
LSM14A	MIMAT0014995	rs16838834	0.193989	4.75e-05	0.00100056	1.24e-17	1.1e-15
MACC1	MIMAT0014995	rs16838834	-0.45675	0.000715357	3.71e-06	7e-17	1.1e-15
MAML3	MIMAT0014995	rs16838834	0.217079	0.0188747	0.018127	3.52e-16	1.1e-15
MCM8	MIMAT0014995	rs16838834	0.401305	0.000135868	0.00070239	3.87e-16	1.1e-15
MCOLN2	MIMAT0014995	rs16838834	-0.507024	4.23e-05	0.00158043	2.1e-16	1.1e-15
MECP2	MIMAT0014995	rs16838834	-0.110283	0.0204701	0.0302734	3.52e-16	1.1e-15
MEF2C	MIMAT0014995	rs16838834	-0.511241	2.19e-06	0.00316876	3.87e-16	1.1e-15
MFAP1	MIMAT0014995	rs16838834	0.226663	1.46e-05	0.000153993	3.87e-16	1.1e-15
MFHAS1	MIMAT0014995	rs16838834	0.33596	0.000341224	0.00367016	1.2e-16	1.1e-15
MIER3	MIMAT0014995	rs16838834	0.227809	9.17e-05	1.59e-05	2.1e-16	1.1e-15
MKRN2	MIMAT0014995	rs16838834	0.087695	0.0333468	0.0267136	3.87e-16	1.1e-15
MLLT10	MIMAT0014995	rs16838834	0.11608	0.0316144	0.00579414	8.31e-17	1.1e-15
MLLT11	MIMAT0014995	rs16838834	0.820195	4.65e-05	5.25e-07	1.34e-16	1.1e-15
MR1	MIMAT0014995	rs16838834	-0.301104	0.000945839	0.0183092	3.87e-16	1.1e-15
MRPL35	MIMAT0014995	rs16838834	0.253746	6.33e-07	1.36e-05	3.87e-16	1.1e-15
MTHFSD	MIMAT0014995	rs16838834	-0.209838	0.000628208	0.000518537	2.53e-16	1.1e-15
MYEF2	MIMAT0014995	rs16838834	0.235699	0.0394442	0.0224661	6.52e-17	1.1e-15
NCAPH	MIMAT0014995	rs16838834	0.693716	3.83e-05	0.000659765	3.87e-16	1.1e-15
NECAP1	MIMAT0014995	rs16838834	0.139614	0.00684188	0.044069	3.87e-16	1.1e-15
NF1	MIMAT0014995	rs16838834	0.140403	0.0300736	0.0498413	4.13e-16	1.1e-15
NFATC1	MIMAT0014995	rs16838834	-0.558788	1.35e-07	1.99e-08	7.25e-17	1.1e-15
NLN	MIMAT0014995	rs16838834	0.447332	1.43e-06	1.78e-08	3.87e-16	1.1e-15
NLRC5	MIMAT0014995	rs16838834	-0.386634	0.000309273	0.000287349	3.87e-16	1.1e-15
NR3C1	MIMAT0014995	rs16838834	0.196455	0.0110712	0.0160391	3.87e-16	1.1e-15
NSF	MIMAT0014995	rs16838834	0.208733	6.81e-05	3.54e-05	3.3e-16	1.1e-15
NUCKS1	MIMAT0014995	rs16838834	0.176013	0.00240905	0.0124139	3.95e-16	1.1e-15
OBSCN	MIMAT0014995	rs16838834	-0.593518	4.21e-05	0.00150383	3.87e-16	1.1e-15
OCRL	MIMAT0014995	rs16838834	0.194373	0.000443007	1.44e-05	7.25e-17	1.1e-15
OPRL1	MIMAT0014995	rs16838834	-0.409214	0.00019886	0.00351039	6.51e-17	1.1e-15
ORAI2	MIMAT0014995	rs16838834	-0.304407	7.45e-05	0.000215018	3.52e-16	1.1e-15
P2RY13	MIMAT0014995	rs16838834	-0.506576	0.000104254	3.84e-05	8.14e-17	1.1e-15
PAN3	MIMAT0014995	rs16838834	0.119615	0.0231324	0.00274387	1.27e-16	1.1e-15
PAPLN	MIMAT0014995	rs16838834	-0.671846	1.97e-07	1.32e-06	4.14e-16	1.1e-15
PBK	MIMAT0014995	rs16838834	1.13237	9.23e-08	2.72e-10	3.87e-16	1.1e-15
PBRM1	MIMAT0014995	rs16838834	0.239605	2.48e-05	1.8e-05	3.87e-16	1.1e-15
PBX1	MIMAT0014995	rs16838834	0.59218	1.27e-05	0.000426107	3.82e-16	1.1e-15
PCBP2	MIMAT0014995	rs16838834	0.267123	3.15e-08	4e-06	3.87e-16	1.1e-15
PDE3B	MIMAT0014995	rs16838834	0.712694	4.12e-06	3.17e-05	3.87e-16	1.1e-15
PDE4C	MIMAT0014995	rs16838834	-0.545579	0.00322876	0.0298965	3.87e-16	1.1e-15
PDIA3	MIMAT0014995	rs16838834	0.217087	0.00532365	0.0118619	3.87e-16	1.1e-15
PDK2	MIMAT0014995	rs16838834	-0.279286	0.000387764	8.36e-06	2.77e-16	1.1e-15
PDP2	MIMAT0014995	rs16838834	0.163369	0.0185408	0.0304152	3.87e-16	1.1e-15
PEX26	MIMAT0014995	rs16838834	0.259362	1.36e-05	0.0184313	8.31e-17	1.1e-15
PGGT1B	MIMAT0014995	rs16838834	0.101622	0.038099	0.0091506	3.87e-16	1.1e-15
PIK3IP1	MIMAT0014995	rs16838834	-0.349382	0.000348499	5.91e-05	1.51e-16	1.1e-15
PITPNM3	MIMAT0014995	rs16838834	-0.423135	0.000340927	0.00196066	1.71e-16	1.1e-15
PLCB1	MIMAT0014995	rs16838834	0.551589	0.000571396	0.000854334	3.87e-16	1.1e-15
PLCG1	MIMAT0014995	rs16838834	-0.211877	0.00312922	0.0274237	2.1e-16	1.1e-15
PLIN5	MIMAT0014995	rs16838834	-0.906306	8.66e-08	0.00160816	2.1e-16	1.1e-15
PML	MIMAT0014995	rs16838834	-0.386497	3.52e-06	1.25e-08	1.94e-16	1.1e-15
PODNL1	MIMAT0014995	rs16838834	-0.934642	1.01e-06	0.00476005	3.87e-16	1.1e-15
POLQ	MIMAT0014995	rs16838834	0.530604	0.00150545	0.00373888	3.87e-16	1.1e-15
POLR2E	MIMAT0014995	rs16838834	-0.120874	0.00598474	0.0344002	2.76e-16	1.1e-15
PPP1R3B	MIMAT0014995	rs16838834	0.358722	0.00148131	0.0048241	2.37e-16	1.1e-15
PPP2R1B	MIMAT0014995	rs16838834	0.353738	1.04e-07	0.000119731	5.44e-17	1.1e-15
PRKAB2	MIMAT0014995	rs16838834	0.245334	0.00234225	1.67e-05	2.1e-16	1.1e-15
PTPN7	MIMAT0014995	rs16838834	-0.50791	3.86e-06	3.2e-06	2.1e-16	1.1e-15
RAB14	MIMAT0014995	rs16838834	0.0950304	0.0355622	0.0259205	3.87e-16	1.1e-15
RAB43	MIMAT0014995	rs16838834	-0.462132	3.49e-08	4.42e-08	3.87e-16	1.1e-15
RAD23B	MIMAT0014995	rs16838834	0.216774	1.38e-05	0.00145423	3.87e-16	1.1e-15
RALA	MIMAT0014995	rs16838834	0.142301	0.00601992	0.0362547	3.87e-16	1.1e-15
RALGAPB	MIMAT0014995	rs16838834	0.156369	0.00335931	0.0394512	3.87e-16	1.1e-15
RAP2A	MIMAT0014995	rs16838834	0.254703	0.000879823	2.75e-05	3.87e-16	1.1e-15
RAPGEF3	MIMAT0014995	rs16838834	-0.435184	0.000374283	0.0137935	3.87e-16	1.1e-15
RARA	MIMAT0014995	rs16838834	-0.403001	8.55e-08	1.21e-08	6.51e-17	1.1e-15
RELB	MIMAT0014995	rs16838834	-0.193285	0.0131836	0.00801567	3.45e-16	1.1e-15
RFC5	MIMAT0014995	rs16838834	0.336879	6.04e-05	2.39e-05	3.87e-16	1.1e-15
RGS11	MIMAT0014995	rs16838834	-0.972818	1.31e-07	0.000219016	3.87e-16	1.1e-15
RHOG	MIMAT0014995	rs16838834	-0.257069	2.85e-07	6.25e-07	3.59e-17	1.1e-15
RNF125	MIMAT0014995	rs16838834	-0.223023	0.0340391	0.0149348	3.87e-16	1.1e-15
RNF144B	MIMAT0014995	rs16838834	-0.261479	0.0180467	0.0114527	1.56e-16	1.1e-15
RNF157	MIMAT0014995	rs16838834	0.436423	0.0167641	0.0133275	3.87e-16	1.1e-15
RNF207	MIMAT0014995	rs16838834	-0.554919	2.08e-05	0.000145921	3.87e-16	1.1e-15
RPL28	MIMAT0014995	rs16838834	-0.244452	0.00194763	0.00172756	1.09e-16	1.1e-15
RRP15	MIMAT0014995	rs16838834	0.235553	3.37e-05	2.21e-05	3.48e-16	1.1e-15
RSAD2	MIMAT0014995	rs16838834	-0.419759	0.00272586	0.000190081	1.64e-16	1.1e-15
SCN8A	MIMAT0014995	rs16838834	0.378304	0.0458327	0.0255814	4.08e-16	1.1e-15
SCOC	MIMAT0014995	rs16838834	0.190238	0.00482622	0.00673814	3.31e-16	1.1e-15
SEC23IP	MIMAT0014995	rs16838834	0.244159	5.84e-08	2.37e-05	2.53e-17	1.1e-15
SEC24A	MIMAT0014995	rs16838834	0.259742	3.04e-05	7.61e-06	3.87e-16	1.1e-15
SECTM1	MIMAT0014995	rs16838834	-0.566076	0.000172881	1.66e-07	3.87e-16	1.1e-15
SEH1L	MIMAT0014995	rs16838834	0.26398	2.54e-05	1.74e-05	3.9e-16	1.1e-15
SERAC1	MIMAT0014995	rs16838834	0.183371	0.0117671	0.0432879	3.87e-16	1.1e-15
SERF1A	MIMAT0014995	rs16838834	0.192226	0.00738542	0.00101204	3.87e-16	1.1e-15
SESN2	MIMAT0014995	rs16838834	-0.217056	0.00162387	0.00400349	2.53e-16	1.1e-15
SETDB1	MIMAT0014995	rs16838834	0.119546	0.0223082	0.028728	5.47e-17	1.1e-15
SGSH	MIMAT0014995	rs16838834	-0.319998	7.16e-07	2.32e-05	3.61e-16	1.1e-15
SIGLEC1	MIMAT0014995	rs16838834	-0.668489	5.68e-06	0.000154884	2.1e-16	1.1e-15
SIGLEC8	MIMAT0014995	rs16838834	-0.386241	0.0118745	0.0232621	2.1e-16	1.1e-15
SKA1	MIMAT0014995	rs16838834	0.699171	2.96e-05	0.000885561	3.87e-16	1.1e-15
SLC25A15	MIMAT0014995	rs16838834	0.467788	8.4e-09	2.11e-07	7.28e-17	1.1e-15
SLC25A35	MIMAT0014995	rs16838834	-0.270204	0.00266161	0.0479529	3.87e-16	1.1e-15
SLC2A11	MIMAT0014995	rs16838834	-0.222799	0.00495176	0.0424773	3.87e-16	1.1e-15
SLC38A1	MIMAT0014995	rs16838834	0.283889	0.0290337	0.047096	3.87e-16	1.1e-15
SLC38A2	MIMAT0014995	rs16838834	0.342272	2.07e-05	0.000553306	3.87e-16	1.1e-15
SLC7A11	MIMAT0014995	rs16838834	1.10585	4.21e-06	5.37e-05	3.87e-16	1.1e-15
SLC7A2	MIMAT0014995	rs16838834	0.926699	0.00131599	2.73e-05	3.87e-16	1.1e-15
SLC9A5	MIMAT0014995	rs16838834	-0.859082	5.2e-09	9.87e-06	3.87e-16	1.1e-15
SMAD5	MIMAT0014995	rs16838834	0.184656	0.000749885	0.00012396	3.87e-16	1.1e-15
SNRPB2	MIMAT0014995	rs16838834	0.182307	0.00129438	0.00622875	3.87e-16	1.1e-15
SNX29	MIMAT0014995	rs16838834	-0.152025	0.0326896	0.0429536	3.87e-16	1.1e-15
SNX5	MIMAT0014995	rs16838834	0.149361	0.00314528	0.0392669	4.14e-16	1.1e-15
SP1	MIMAT0014995	rs16838834	0.201235	5.34e-06	0.000633874	2.92e-16	1.1e-15
SPN	MIMAT0014995	rs16838834	-0.55592	2.07e-05	1.36e-06	2.1e-16	1.1e-15
SPOCK2	MIMAT0014995	rs16838834	-0.342565	0.00663486	0.00240384	4.07e-16	1.1e-15
SPSB1	MIMAT0014995	rs16838834	-0.314547	0.00015308	0.000730106	3.87e-16	1.1e-15
SPTY2D1	MIMAT0014995	rs16838834	0.264398	7.54e-07	1.43e-06	3.87e-16	1.1e-15
SRA1	MIMAT0014995	rs16838834	-0.166587	0.00559455	0.0050094	3.87e-16	1.1e-15
SRGAP1	MIMAT0014995	rs16838834	0.489967	2.26e-05	0.00673572	3.87e-16	1.1e-15
ST3GAL5	MIMAT0014995	rs16838834	-0.743217	2.09e-06	0.00234178	3.56e-16	1.1e-15
STC2	MIMAT0014995	rs16838834	0.552524	0.00165832	0.000295762	3.87e-16	1.1e-15
STK10	MIMAT0014995	rs16838834	-0.247763	0.000171121	0.000729895	6.51e-17	1.1e-15
STMN1	MIMAT0014995	rs16838834	0.363997	0.00287798	0.0212782	3.87e-16	1.1e-15
SUDS3	MIMAT0014995	rs16838834	0.289343	3.58e-06	1.37e-06	3.87e-16	1.1e-15
SUV39H2	MIMAT0014995	rs16838834	0.366444	1.26e-05	4.95e-07	3.87e-16	1.1e-15
SV2A	MIMAT0014995	rs16838834	0.435859	0.0224938	0.00426466	1.34e-16	1.1e-15
SYNJ1	MIMAT0014995	rs16838834	-0.217445	0.00235472	0.0294528	3.87e-16	1.1e-15
TASP1	MIMAT0014995	rs16838834	0.185442	0.00115651	0.00329166	1.54e-17	1.1e-15
TBC1D10C	MIMAT0014995	rs16838834	-0.79008	2.44e-09	1.41e-10	2.1e-16	1.1e-15
TBC1D12	MIMAT0014995	rs16838834	0.223445	2.58e-05	1.58e-05	8.31e-17	1.1e-15
TBC1D24	MIMAT0014995	rs16838834	-0.385276	6.42e-05	0.00394284	3.87e-16	1.1e-15
TBX19	MIMAT0014995	rs16838834	-0.487514	4.52e-07	0.00428358	3.87e-16	1.1e-15
TCF21	MIMAT0014995	rs16838834	-0.356897	0.025246	0.0350147	2.86e-16	1.1e-15
TDG	MIMAT0014995	rs16838834	0.518887	2.44e-09	6.22e-12	3.87e-16	1.1e-15
TEF	MIMAT0014995	rs16838834	-0.467505	3.05e-05	0.000230783	3.87e-16	1.1e-15
TGFBR1	MIMAT0014995	rs16838834	0.20137	0.000842629	0.00330383	1.27e-16	1.1e-15
TGM2	MIMAT0014995	rs16838834	-0.221733	0.0371578	0.0183057	3.87e-16	1.1e-15
TLR7	MIMAT0014995	rs16838834	-0.423185	0.00148033	0.00390283	2.1e-16	1.1e-15
TMED2	MIMAT0014995	rs16838834	0.335505	5.44e-07	1.75e-07	3.87e-16	1.1e-15
TMEM125	MIMAT0014995	rs16838834	-0.443643	7.51e-05	0.000126163	2.31e-16	1.1e-15
TMEM63C	MIMAT0014995	rs16838834	-1.11542	5.25e-05	0.0265555	4.08e-16	1.1e-15
TMEM92	MIMAT0014995	rs16838834	-0.461551	0.000714455	0.00330111	1.48e-16	1.1e-15
TMOD3	MIMAT0014995	rs16838834	0.238335	0.000127327	0.0182607	3.71e-16	1.1e-15
TNFRSF14	MIMAT0014995	rs16838834	-0.721395	8.28e-11	1.61e-12	6.51e-17	1.1e-15
TNKS2	MIMAT0014995	rs16838834	0.21361	2.63e-05	0.000802324	3.87e-16	1.1e-15
TNNI1	MIMAT0014995	rs16838834	-0.246089	0.0445726	0.033044	3.66e-16	1.1e-15
TOR1AIP2	MIMAT0014995	rs16838834	0.266902	0.000354132	0.00394515	3.87e-16	1.1e-15
TRIOBP	MIMAT0014995	rs16838834	-0.219953	0.00184765	8.96e-07	3.87e-16	1.1e-15
UBASH3A	MIMAT0014995	rs16838834	-0.420642	0.00061196	3.14e-05	3.87e-16	1.1e-15
UBR2	MIMAT0014995	rs16838834	0.221509	0.000115994	0.00215835	3.87e-16	1.1e-15
ULK3	MIMAT0014995	rs16838834	-0.288689	8.98e-06	3.12e-05	3.87e-16	1.1e-15
VANGL1	MIMAT0014995	rs16838834	0.227798	0.000502671	0.0251487	3.9e-16	1.1e-15
VAPA	MIMAT0014995	rs16838834	0.198786	0.00214089	0.00365857	1.34e-16	1.1e-15
VPS54	MIMAT0014995	rs16838834	0.254829	5.02e-07	4.01e-07	1.2e-17	1.1e-15
WASF3	MIMAT0014995	rs16838834	0.3009	0.0340968	0.027342	3.87e-16	1.1e-15
WDR76	MIMAT0014995	rs16838834	0.470647	1.1e-05	0.000419198	1.34e-16	1.1e-15
WNT10A	MIMAT0014995	rs16838834	-0.943465	1.06e-05	4.5e-05	3.87e-16	1.1e-15
YPEL2	MIMAT0014995	rs16838834	-0.143484	0.016372	0.0224892	4.04e-16	1.1e-15
ZBTB5	MIMAT0014995	rs16838834	0.139597	0.0120808	0.000178882	8.31e-17	1.1e-15
ZC3HAV1L	MIMAT0014995	rs16838834	0.411715	2.57e-05	1.25e-05	1.33e-16	1.1e-15
ZCCHC2	MIMAT0014995	rs16838834	0.246547	0.00297679	0.00586016	3.87e-16	1.1e-15
ZER1	MIMAT0014995	rs16838834	-0.219152	9.28e-05	1.27e-05	8.31e-17	1.1e-15
ZFC3H1	MIMAT0014995	rs16838834	0.120548	0.0486135	0.00261458	8.31e-17	1.1e-15
ZKSCAN3	MIMAT0014995	rs16838834	0.39762	1.19e-05	2.94e-06	8.31e-17	1.1e-15
ZMYM2	MIMAT0014995	rs16838834	0.248299	0.000157182	8e-06	8.31e-17	1.1e-15
ZNF280D	MIMAT0014995	rs16838834	0.122622	0.0117583	0.0199237	1.45e-16	1.1e-15
ZNF286A	MIMAT0014995	rs16838834	0.244685	0.00175779	0.015927	3.45e-16	1.1e-15
ZNF510	MIMAT0014995	rs16838834	0.111513	0.0268876	0.0412999	3.87e-16	1.1e-15
ZNF557	MIMAT0014995	rs16838834	-0.163804	0.00399932	0.00831273	3.87e-16	1.1e-15
ZNF605	MIMAT0014995	rs16838834	0.156752	0.0147086	0.00122675	3.87e-16	1.1e-15
ZNF619	MIMAT0014995	rs16838834	0.214826	0.000329984	0.0043933	4.83e-17	1.1e-15
ZNF641	MIMAT0014995	rs16838834	0.222151	0.00176286	0.0262181	1.2e-16	1.1e-15
ZNF70	MIMAT0014995	rs16838834	-0.131377	0.0231638	0.0115126	6.51e-17	1.1e-15
ZNF740	MIMAT0014995	rs16838834	0.1481	0.00282671	0.00925464	3.87e-16	1.1e-15
ZRANB1	MIMAT0014995	rs16838834	0.246332	2.99e-06	7.77e-08	3.56e-16	1.1e-15
ABHD2	MIMAT0014995	rs2241347	0.396332	0.000178751	0.00703061	1.47e-16	1.1e-15
ABI3	MIMAT0014995	rs2241347	-0.435406	1.31e-07	3.18e-07	2.22e-17	1.1e-15
ABR	MIMAT0014995	rs2241347	-0.161441	0.0243247	0.0153622	3e-16	1.1e-15
ACVR2B	MIMAT0014995	rs2241347	0.2823	0.000364097	0.0023689	3e-16	1.1e-15
ADAMTS8	MIMAT0014995	rs2241347	-0.791297	0.000387121	0.000790773	3e-16	1.1e-15
AEBP2	MIMAT0014995	rs2241347	0.156999	0.00283871	0.00646129	1.16e-16	1.1e-15
AGAP2	MIMAT0014995	rs2241347	-0.301631	0.000954681	0.00876763	2.02e-16	1.1e-15
AGRN	MIMAT0014995	rs2241347	-0.399175	7.1e-05	1.09e-06	9.96e-17	1.1e-15
AIFM2	MIMAT0014995	rs2241347	0.224791	0.0110999	0.00459457	3e-16	1.1e-15
AKAP11	MIMAT0014995	rs2241347	0.289261	7.24e-06	2.95e-05	3.21e-16	1.1e-15
AKNA	MIMAT0014995	rs2241347	-0.352021	1.4e-05	5.61e-08	3.61e-16	1.1e-15
ALG10	MIMAT0014995	rs2241347	0.244294	0.000464819	0.00530464	1.84e-16	1.1e-15
ALPK1	MIMAT0014995	rs2241347	-0.350873	3.23e-06	7.71e-08	4.13e-16	1.1e-15
AMOTL2	MIMAT0014995	rs2241347	-0.18498	0.0345856	0.00207978	1.79e-16	1.1e-15
ANXA11	MIMAT0014995	rs2241347	-0.112085	0.0405434	0.00777299	1.57e-16	1.1e-15
AP1B1	MIMAT0014995	rs2241347	-0.169454	0.000450738	2.98e-06	3.85e-16	1.1e-15
APOBEC3F	MIMAT0014995	rs2241347	-0.429279	8.52e-05	5.05e-06	2.14e-16	1.1e-15
ARHGAP20	MIMAT0014995	rs2241347	-0.891454	1.22e-06	0.000264436	3e-16	1.1e-15
ARID5A	MIMAT0014995	rs2241347	-0.357388	1.11e-07	1.34e-05	6.01e-17	1.1e-15
ARNT	MIMAT0014995	rs2241347	0.161772	0.00198175	0.0145898	3.83e-17	1.1e-15
ASB1	MIMAT0014995	rs2241347	0.111468	0.0312836	0.00873978	1.27e-16	1.1e-15
ATAD2B	MIMAT0014995	rs2241347	0.215804	0.000220598	0.000105649	1.25e-16	1.1e-15
ATP2A2	MIMAT0014995	rs2241347	0.32107	4.98e-07	1.53e-07	3.59e-16	1.1e-15
BAIAP3	MIMAT0014995	rs2241347	-0.934783	3.29e-07	7.72e-06	3.35e-16	1.1e-15
BATF2	MIMAT0014995	rs2241347	-0.27576	0.0192048	0.00167837	3e-16	1.1e-15
BCCIP	MIMAT0014995	rs2241347	0.22816	6.72e-05	8.58e-06	3e-16	1.1e-15
BCL2L11	MIMAT0014995	rs2241347	0.188854	0.00479678	0.00268203	3e-16	1.1e-15
BCL7B	MIMAT0014995	rs2241347	-0.163667	0.000614786	0.00103333	2.75e-16	1.1e-15
BCL9L	MIMAT0014995	rs2241347	-0.222952	0.00671103	0.000425735	3.61e-16	1.1e-15
BIRC5	MIMAT0014995	rs2241347	0.623881	0.000576262	0.00445147	3e-16	1.1e-15
BTBD1	MIMAT0014995	rs2241347	0.180956	1.04e-05	0.000895879	2.48e-17	1.1e-15
BTBD9	MIMAT0014995	rs2241347	-0.315714	0.00160192	0.0041525	3e-16	1.1e-15
C14orf37	MIMAT0014995	rs2241347	0.415172	0.00387444	1.5e-05	3.4e-16	1.1e-15
C1orf112	MIMAT0014995	rs2241347	0.276108	0.00111707	0.0016547	5.08e-17	1.1e-15
C1orf159	MIMAT0014995	rs2241347	-0.377438	2.05e-06	4.56e-06	3.95e-16	1.1e-15
C2CD2	MIMAT0014995	rs2241347	-0.286372	5.49e-06	0.000190067	2.69e-17	1.1e-15
C8orf31	MIMAT0014995	rs2241347	-0.505478	0.00489036	0.00218956	3e-16	1.1e-15
CA5B	MIMAT0014995	rs2241347	-0.207474	0.00375114	0.00518319	2.92e-16	1.1e-15
CAPN3	MIMAT0014995	rs2241347	-0.986553	2.59e-08	4.76e-05	3e-16	1.1e-15
CARD8	MIMAT0014995	rs2241347	-0.205031	0.000345712	0.0248623	2.89e-16	1.1e-15
CARHSP1	MIMAT0014995	rs2241347	-0.180237	0.00814964	0.003419	3e-16	1.1e-15
CASC4	MIMAT0014995	rs2241347	0.168591	0.00184437	0.007949	3.35e-16	1.1e-15
CCDC115	MIMAT0014995	rs2241347	-0.122629	0.0128995	0.00231523	2.63e-16	1.1e-15
CCDC25	MIMAT0014995	rs2241347	0.145007	0.0122104	0.015377	3e-16	1.1e-15
CCDC50	MIMAT0014995	rs2241347	0.257909	0.000211219	1.55e-05	3.88e-16	1.1e-15
CCDC58	MIMAT0014995	rs2241347	0.257899	0.00160929	0.00333511	3e-16	1.1e-15
CCL22	MIMAT0014995	rs2241347	-0.656606	3.46e-05	0.000371361	9.72e-18	1.1e-15
CCNB1	MIMAT0014995	rs2241347	0.542687	0.000118723	2.36e-05	3e-16	1.1e-15
CD3E	MIMAT0014995	rs2241347	-0.439872	0.000154034	3.16e-05	2.11e-16	1.1e-15
CD44	MIMAT0014995	rs2241347	-0.366831	0.00073708	0.0179528	2.89e-16	1.1e-15
CDC40	MIMAT0014995	rs2241347	0.153566	0.0024047	0.00480384	3e-16	1.1e-15
CENPN	MIMAT0014995	rs2241347	0.35169	0.000139188	0.00994286	3e-16	1.1e-15
CES3	MIMAT0014995	rs2241347	-0.781023	0.000952889	0.0167374	3e-16	1.1e-15
CFLAR	MIMAT0014995	rs2241347	-0.223103	0.00458315	0.00840483	4.06e-16	1.1e-15
CHMP1A	MIMAT0014995	rs2241347	-0.106705	0.0327401	0.00455809	3.95e-16	1.1e-15
CIITA	MIMAT0014995	rs2241347	-0.927681	3.64e-10	6.21e-10	1.81e-17	1.1e-15
CLEC7A	MIMAT0014995	rs2241347	-0.61364	4.57e-06	0.000808173	3e-16	1.1e-15
CLIC5	MIMAT0014995	rs2241347	-0.454221	0.0323048	0.00181205	3e-16	1.1e-15
CLTC	MIMAT0014995	rs2241347	0.129854	0.00770192	0.00989072	3.52e-16	1.1e-15
CNOT7	MIMAT0014995	rs2241347	0.274052	2.88e-05	5.89e-06	3e-16	1.1e-15
CNTD1	MIMAT0014995	rs2241347	-0.439444	7.5e-06	0.0338917	3.05e-16	1.1e-15
COPS2	MIMAT0014995	rs2241347	0.24361	7.19e-06	2.64e-05	3e-16	1.1e-15
COX19	MIMAT0014995	rs2241347	-0.18503	0.00328668	0.00445161	3.35e-16	1.1e-15
CREB1	MIMAT0014995	rs2241347	0.106869	0.00455474	0.00196998	1.27e-16	1.1e-15
CREB5	MIMAT0014995	rs2241347	-0.420202	0.00250679	0.0410152	7.05e-17	1.1e-15
CRTC1	MIMAT0014995	rs2241347	-0.263805	0.0034662	0.0425448	3e-16	1.1e-15
CS	MIMAT0014995	rs2241347	0.181372	0.000156907	0.00923882	3e-16	1.1e-15
CTDSPL2	MIMAT0014995	rs2241347	0.356105	3.25e-08	3.77e-07	3e-16	1.1e-15
CTSO	MIMAT0014995	rs2241347	-0.288715	0.00137532	0.0128026	3e-16	1.1e-15
CUL2	MIMAT0014995	rs2241347	0.256965	1.71e-06	6.83e-06	3e-16	1.1e-15
CXCL16	MIMAT0014995	rs2241347	-0.192594	0.0349731	0.0108209	1.57e-16	1.1e-15
CYP4B1	MIMAT0014995	rs2241347	-1.05191	0.000582521	0.00152744	1.57e-16	1.1e-15
DAZAP2	MIMAT0014995	rs2241347	0.137339	0.00191667	0.0103191	3e-16	1.1e-15
DBF4	MIMAT0014995	rs2241347	0.28402	0.00120297	0.00461076	3e-16	1.1e-15
DCAF16	MIMAT0014995	rs2241347	0.300129	1.73e-06	3.11e-06	3.4e-16	1.1e-15
DDX6	MIMAT0014995	rs2241347	0.121344	0.0022527	0.0281792	3e-16	1.1e-15
DEPDC1B	MIMAT0014995	rs2241347	0.72669	5.4e-05	0.000805535	3.92e-16	1.1e-15
DHX33	MIMAT0014995	rs2241347	0.326596	3.58e-06	5.52e-05	2e-16	1.1e-15
DIS3	MIMAT0014995	rs2241347	0.18504	0.000266207	0.0137577	1.79e-16	1.1e-15
DNAJC14	MIMAT0014995	rs2241347	0.195765	1.1e-06	0.0135081	3.27e-16	1.1e-15
DNHD1	MIMAT0014995	rs2241347	-0.630648	1.28e-06	0.00343043	3e-16	1.1e-15
DTL	MIMAT0014995	rs2241347	0.552242	4.91e-05	0.000143479	3e-16	1.1e-15
DUSP4	MIMAT0014995	rs2241347	1.01598	3.13e-06	7.73e-06	3e-16	1.1e-15
DUT	MIMAT0014995	rs2241347	0.141619	0.0129428	0.000236964	2.52e-16	1.1e-15
DVL2	MIMAT0014995	rs2241347	0.13498	0.0120393	0.0252186	3.95e-16	1.1e-15
DYRK2	MIMAT0014995	rs2241347	0.230971	0.000372373	0.0375258	2.45e-16	1.1e-15
E2F3	MIMAT0014995	rs2241347	0.197207	0.0110806	0.00302812	3e-16	1.1e-15
ENY2	MIMAT0014995	rs2241347	0.194364	0.00292138	3.08e-05	3e-16	1.1e-15
EPAS1	MIMAT0014995	rs2241347	0.252532	0.00439234	0.0178885	3e-16	1.1e-15
EPB41L1	MIMAT0014995	rs2241347	-0.189957	0.00961745	0.00250562	3e-16	1.1e-15
EPB41L4A	MIMAT0014995	rs2241347	-0.431911	0.00139623	0.000550719	3e-16	1.1e-15
EPHA2	MIMAT0014995	rs2241347	-0.39745	0.00917954	6.82e-06	1.27e-16	1.1e-15
ERBB2	MIMAT0014995	rs2241347	-0.219667	0.00361628	0.000470561	8.52e-17	1.1e-15
ERI3	MIMAT0014995	rs2241347	-0.106158	0.0316408	0.0285994	4.14e-16	1.1e-15
EXOC7	MIMAT0014995	rs2241347	-0.190316	2.77e-05	9.08e-05	3.57e-16	1.1e-15
F2R	MIMAT0014995	rs2241347	0.276607	0.00477699	0.0175206	1.85e-16	1.1e-15
FAM160B1	MIMAT0014995	rs2241347	0.150447	0.00399443	0.00111362	4.75e-17	1.1e-15
FAM160B2	MIMAT0014995	rs2241347	-0.304658	1.54e-05	0.00691876	3.83e-16	1.1e-15
FAS	MIMAT0014995	rs2241347	-0.522524	9.68e-06	0.000202841	1.25e-16	1.1e-15
FECH	MIMAT0014995	rs2241347	0.435024	2.5e-06	1.97e-09	3e-16	1.1e-15
FGFRL1	MIMAT0014995	rs2241347	-0.202464	0.0273832	0.0109708	1.36e-16	1.1e-15
FGL2	MIMAT0014995	rs2241347	-0.353562	0.00434076	0.00662985	1.73e-16	1.1e-15
FLVCR1	MIMAT0014995	rs2241347	0.478628	1.05e-06	5.02e-08	7.66e-17	1.1e-15
FLYWCH1	MIMAT0014995	rs2241347	-0.389754	2.5e-10	2.1e-06	3.95e-16	1.1e-15
FOXA3	MIMAT0014995	rs2241347	0.720478	0.00289952	0.00562243	3e-16	1.1e-15
FOXD2	MIMAT0014995	rs2241347	-0.310045	0.00233607	0.00459293	3.24e-16	1.1e-15
FOXP2	MIMAT0014995	rs2241347	0.429347	0.0298525	0.0464066	3.61e-16	1.1e-15
FUT10	MIMAT0014995	rs2241347	0.255162	0.0014636	0.00713483	3e-16	1.1e-15
G6PD	MIMAT0014995	rs2241347	0.376797	0.0161482	0.0174514	3e-16	1.1e-15
GALM	MIMAT0014995	rs2241347	-0.178143	0.023073	0.00226387	2.39e-16	1.1e-15
GALNT4	MIMAT0014995	rs2241347	0.508799	0.000121904	0.0160589	3e-16	1.1e-15
GIGYF2	MIMAT0014995	rs2241347	0.167725	0.000356307	0.0230143	3e-16	1.1e-15
GNAI1	MIMAT0014995	rs2241347	0.448209	0.000324858	0.0034156	2.75e-16	1.1e-15
GNPDA2	MIMAT0014995	rs2241347	0.130042	0.0249598	0.00199367	1.11e-16	1.1e-15
GPR132	MIMAT0014995	rs2241347	-0.810191	1.92e-09	1.12e-09	3.85e-16	1.1e-15
GPR68	MIMAT0014995	rs2241347	-0.690571	9.76e-07	0.0394165	3e-16	1.1e-15
GPRIN3	MIMAT0014995	rs2241347	0.369238	0.00541162	0.00771642	3e-16	1.1e-15
GSTCD	MIMAT0014995	rs2241347	0.279142	1.32e-05	0.000397313	6.12e-17	1.1e-15
GTF2F1	MIMAT0014995	rs2241347	-0.0952288	0.0263974	0.00433528	3e-16	1.1e-15
H6PD	MIMAT0014995	rs2241347	-0.20535	0.00126955	0.000971662	3.89e-16	1.1e-15
HAS3	MIMAT0014995	rs2241347	-0.935051	3.92e-05	0.000417452	3.5e-16	1.1e-15
HAUS2	MIMAT0014995	rs2241347	0.233844	5.27e-06	0.00197624	3e-16	1.1e-15
HAVCR2	MIMAT0014995	rs2241347	-0.472592	1.91e-05	0.000757406	3.71e-16	1.1e-15
HBS1L	MIMAT0014995	rs2241347	0.314218	3.8e-07	2.87e-06	3e-16	1.1e-15
HEATR1	MIMAT0014995	rs2241347	0.213405	0.000402699	4.85e-05	5.68e-17	1.1e-15
HERC4	MIMAT0014995	rs2241347	0.159328	0.00463833	7.29e-05	3e-16	1.1e-15
HIF1AN	MIMAT0014995	rs2241347	0.138214	0.00583205	0.0426431	3e-16	1.1e-15
HIVEP3	MIMAT0014995	rs2241347	-0.298425	0.00168924	0.000133325	3.21e-16	1.1e-15
HNRNPA3	MIMAT0014995	rs2241347	0.117465	0.00669676	0.0441665	3.49e-16	1.1e-15
HSPA5	MIMAT0014995	rs2241347	0.116293	0.0327633	0.037248	3e-16	1.1e-15
HSPD1	MIMAT0014995	rs2241347	0.412942	1.97e-08	6.12e-08	3.96e-16	1.1e-15
ICK	MIMAT0014995	rs2241347	0.213836	0.00110566	0.00969144	3e-16	1.1e-15
IDE	MIMAT0014995	rs2241347	0.481647	3.59e-10	1.94e-10	7.59e-17	1.1e-15
IDS	MIMAT0014995	rs2241347	-0.281774	0.00158909	0.0288068	3e-16	1.1e-15
IFFO2	MIMAT0014995	rs2241347	-0.495531	4.19e-06	2.98e-05	3e-16	1.1e-15
IFI44L	MIMAT0014995	rs2241347	-0.598354	0.00286763	0.0012975	3e-16	1.1e-15
IKBKG	MIMAT0014995	rs2241347	-0.291901	2.62e-06	0.000200382	3.95e-16	1.1e-15
IL32	MIMAT0014995	rs2241347	-0.338855	0.00608634	0.000233697	4e-16	1.1e-15
IL34	MIMAT0014995	rs2241347	-0.667988	4.85e-07	1.68e-05	4.7e-17	1.1e-15
IL6ST	MIMAT0014995	rs2241347	0.301676	0.0166506	0.0367314	2e-16	1.1e-15
ISM1	MIMAT0014995	rs2241347	-0.62778	8.7e-05	0.0335555	3.85e-16	1.1e-15
ISOC2	MIMAT0014995	rs2241347	-0.215941	0.000295596	0.0287898	1.09e-16	1.1e-15
ITGA3	MIMAT0014995	rs2241347	-0.537424	1.21e-05	1.81e-05	1.3e-16	1.1e-15
JDP2	MIMAT0014995	rs2241347	-0.377295	7.01e-06	3.26e-05	3.35e-16	1.1e-15
JMJD1C	MIMAT0014995	rs2241347	0.197543	0.00116831	0.00186467	4.09e-16	1.1e-15
JUN	MIMAT0014995	rs2241347	-0.520432	4.23e-07	1.1e-06	3e-16	1.1e-15
KCNN4	MIMAT0014995	rs2241347	-1.02443	4.55e-06	3.69e-06	3.85e-16	1.1e-15
KCTD2	MIMAT0014995	rs2241347	-0.169168	0.000498298	0.00296988	3e-16	1.1e-15
KCTD7	MIMAT0014995	rs2241347	-0.251547	0.000334164	0.0324249	3e-16	1.1e-15
KDM1B	MIMAT0014995	rs2241347	0.25051	0.000124578	0.000146744	6.12e-17	1.1e-15
KIAA0895L	MIMAT0014995	rs2241347	-0.444464	1.49e-05	0.0114118	3e-16	1.1e-15
KIAA1522	MIMAT0014995	rs2241347	-0.184196	0.00736268	1.84e-05	3.82e-16	1.1e-15
KPNA1	MIMAT0014995	rs2241347	0.118764	0.00914389	0.00948354	1.18e-16	1.1e-15
KPNA3	MIMAT0014995	rs2241347	0.256809	7.78e-06	3.45e-06	3.85e-16	1.1e-15
KPNB1	MIMAT0014995	rs2241347	0.298078	5.22e-07	3.92e-05	3e-16	1.1e-15
KRBA1	MIMAT0014995	rs2241347	-0.217285	0.0103966	0.0302302	3.82e-16	1.1e-15
L2HGDH	MIMAT0014995	rs2241347	0.260683	0.000377003	4.95e-06	3.27e-16	1.1e-15
LAPTM5	MIMAT0014995	rs2241347	-0.47382	5.12e-06	2.16e-05	3.85e-16	1.1e-15
LDLRAD2	MIMAT0014995	rs2241347	-0.496822	3.36e-06	7.76e-08	2.93e-16	1.1e-15
LIG3	MIMAT0014995	rs2241347	0.227264	0.000208251	0.00670481	2.52e-16	1.1e-15
LIN54	MIMAT0014995	rs2241347	0.211748	8.75e-07	0.000291274	9.96e-17	1.1e-15
LPAR2	MIMAT0014995	rs2241347	-0.314441	1e-05	3.91e-06	5.16e-17	1.1e-15
LPGAT1	MIMAT0014995	rs2241347	0.251971	0.000952294	3.46e-05	1.1e-16	1.1e-15
LRP2BP	MIMAT0014995	rs2241347	-0.46054	2.29e-05	0.011148	3e-16	1.1e-15
LRRC8E	MIMAT0014995	rs2241347	-0.231821	0.000742347	0.000843329	4.4e-17	1.1e-15
LSM14A	MIMAT0014995	rs2241347	0.184722	8.98e-05	0.00237154	8.62e-18	1.1e-15
MACC1	MIMAT0014995	rs2241347	-0.477824	0.000432707	1.07e-06	5.23e-17	1.1e-15
MAML3	MIMAT0014995	rs2241347	0.209097	0.0230099	0.0237906	2.75e-16	1.1e-15
MAP3K2	MIMAT0014995	rs2241347	0.264861	3.25e-05	7.48e-05	4.06e-16	1.1e-15
MCM8	MIMAT0014995	rs2241347	0.394604	0.000162052	0.000916117	3e-16	1.1e-15
MCOLN2	MIMAT0014995	rs2241347	-0.497443	5.32e-05	0.00215152	1.57e-16	1.1e-15
MECP2	MIMAT0014995	rs2241347	-0.106878	0.0240562	0.0372561	2.75e-16	1.1e-15
MEF2C	MIMAT0014995	rs2241347	-0.523154	1.34e-06	0.00186212	3e-16	1.1e-15
METTL9	MIMAT0014995	rs2241347	0.189166	0.000389089	0.000781912	3.61e-16	1.1e-15
MFAP1	MIMAT0014995	rs2241347	0.219928	2.21e-05	0.000295222	3e-16	1.1e-15
MFHAS1	MIMAT0014995	rs2241347	0.335726	0.000331154	0.00355924	8.91e-17	1.1e-15
MIER3	MIMAT0014995	rs2241347	0.225884	9.78e-05	1.8e-05	1.57e-16	1.1e-15
MLLT10	MIMAT0014995	rs2241347	0.111679	0.0375735	0.0077145	6.12e-17	1.1e-15
MLLT11	MIMAT0014995	rs2241347	0.814083	4.89e-05	5.91e-07	9.96e-17	1.1e-15
MR1	MIMAT0014995	rs2241347	-0.302665	0.000869634	0.0168176	3e-16	1.1e-15
MRPL19	MIMAT0014995	rs2241347	0.26235	2.13e-07	8.18e-09	3.36e-16	1.1e-15
MRPL35	MIMAT0014995	rs2241347	0.253546	6.04e-07	1.29e-05	3e-16	1.1e-15
MTHFSD	MIMAT0014995	rs2241347	-0.204688	0.00079401	0.000756402	2.02e-16	1.1e-15
MXD4	MIMAT0014995	rs2241347	-0.228915	0.000669501	0.00554197	3.54e-16	1.1e-15
MYEF2	MIMAT0014995	rs2241347	0.226793	0.046652	0.0287174	5.47e-17	1.1e-15
NCAPH	MIMAT0014995	rs2241347	0.680174	4.87e-05	0.000935632	3e-16	1.1e-15
NECAP1	MIMAT0014995	rs2241347	0.144991	0.00500158	0.0312213	3e-16	1.1e-15
NF1	MIMAT0014995	rs2241347	0.146709	0.0234543	0.036378	3.22e-16	1.1e-15
NFATC1	MIMAT0014995	rs2241347	-0.548083	1.81e-07	4.32e-08	5.32e-17	1.1e-15
NIPAL3	MIMAT0014995	rs2241347	-0.278566	0.000659724	0.0001857	4.09e-16	1.1e-15
NLN	MIMAT0014995	rs2241347	0.453409	1.07e-06	8.44e-09	3e-16	1.1e-15
NLRC5	MIMAT0014995	rs2241347	-0.385292	0.000311082	0.000290687	3e-16	1.1e-15
NOL11	MIMAT0014995	rs2241347	0.211365	4.56e-05	4.95e-05	3.57e-16	1.1e-15
NPAS2	MIMAT0014995	rs2241347	-0.341186	0.0317039	0.0146557	3.85e-16	1.1e-15
NR3C1	MIMAT0014995	rs2241347	0.19679	0.0107474	0.0153952	3e-16	1.1e-15
NSF	MIMAT0014995	rs2241347	0.211841	5.36e-05	2.27e-05	2.56e-16	1.1e-15
NT5DC3	MIMAT0014995	rs2241347	0.288933	0.00149054	0.00197765	3.35e-16	1.1e-15
NUCKS1	MIMAT0014995	rs2241347	0.165959	0.0039125	0.0223569	3.06e-16	1.1e-15
OBSCN	MIMAT0014995	rs2241347	-0.58944	4.46e-05	0.00164229	3e-16	1.1e-15
OCRL	MIMAT0014995	rs2241347	0.196843	0.000371411	9.76e-06	5.32e-17	1.1e-15
OPA1	MIMAT0014995	rs2241347	0.267614	6.01e-06	5.99e-05	3.85e-16	1.1e-15
OPRL1	MIMAT0014995	rs2241347	-0.411795	0.000175665	0.00302952	4.7e-17	1.1e-15
ORAI2	MIMAT0014995	rs2241347	-0.301	8.33e-05	0.000259021	2.75e-16	1.1e-15
P2RX1	MIMAT0014995	rs2241347	-0.508707	4.86e-05	0.0396276	4e-16	1.1e-15
P2RY13	MIMAT0014995	rs2241347	-0.497827	0.000123727	5.28e-05	5.73e-17	1.1e-15
P4HA1	MIMAT0014995	rs2241347	0.199375	0.0144056	0.0182043	3.52e-16	1.1e-15
PAFAH1B1	MIMAT0014995	rs2241347	0.141076	0.000711407	0.0116894	3.6e-16	1.1e-15
PAN3	MIMAT0014995	rs2241347	0.118213	0.024243	0.00294877	9.43e-17	1.1e-15
PAPLN	MIMAT0014995	rs2241347	-0.658053	2.76e-07	2.68e-06	3.27e-16	1.1e-15
PBK	MIMAT0014995	rs2241347	1.12165	1.03e-07	3.98e-10	3e-16	1.1e-15
PBRM1	MIMAT0014995	rs2241347	0.234561	3.22e-05	2.94e-05	3e-16	1.1e-15
PBX1	MIMAT0014995	rs2241347	0.595454	1.1e-05	0.000354341	2.89e-16	1.1e-15
PCBP2	MIMAT0014995	rs2241347	0.265063	3.45e-08	4.97e-06	3e-16	1.1e-15
PDE3B	MIMAT0014995	rs2241347	0.734474	2.34e-06	1.19e-05	3e-16	1.1e-15
PDE4C	MIMAT0014995	rs2241347	-0.579686	0.00181886	0.0156533	3e-16	1.1e-15
PDIA3	MIMAT0014995	rs2241347	0.209782	0.00676301	0.0162097	3e-16	1.1e-15
PDK2	MIMAT0014995	rs2241347	-0.280763	0.000358232	6.97e-06	2.35e-16	1.1e-15
PDP2	MIMAT0014995	rs2241347	0.164029	0.017816	0.0288767	3e-16	1.1e-15
PEX26	MIMAT0014995	rs2241347	0.253748	1.85e-05	0.0248828	6.12e-17	1.1e-15
PGGT1B	MIMAT0014995	rs2241347	0.100659	0.039333	0.00957121	3e-16	1.1e-15
PHF6	MIMAT0014995	rs2241347	0.277393	2.02e-05	4.58e-06	3.3e-16	1.1e-15
PI4K2B	MIMAT0014995	rs2241347	0.221027	0.00198385	0.000933597	3.96e-16	1.1e-15
PIK3IP1	MIMAT0014995	rs2241347	-0.34623	0.000374487	6.75e-05	1.2e-16	1.1e-15
PITPNM3	MIMAT0014995	rs2241347	-0.436221	0.000231152	0.00113484	1.42e-16	1.1e-15
PLCB1	MIMAT0014995	rs2241347	0.538199	0.00072016	0.00121918	3e-16	1.1e-15
PLCG1	MIMAT0014995	rs2241347	-0.206907	0.00373578	0.0335431	1.57e-16	1.1e-15
PLEKHG4B	MIMAT0014995	rs2241347	-0.64878	0.0210414	0.0416982	3.35e-16	1.1e-15
PLIN5	MIMAT0014995	rs2241347	-0.884881	1.37e-07	0.00274975	1.57e-16	1.1e-15
PM20D2	MIMAT0014995	rs2241347	0.244886	0.00284208	0.00838253	3.82e-16	1.1e-15
PML	MIMAT0014995	rs2241347	-0.380522	4.24e-06	2.11e-08	1.47e-16	1.1e-15
PODNL1	MIMAT0014995	rs2241347	-0.917833	1.36e-06	0.00661004	3e-16	1.1e-15
POLQ	MIMAT0014995	rs2241347	0.520157	0.00176937	0.004685	3e-16	1.1e-15
POLR2E	MIMAT0014995	rs2241347	-0.125401	0.00436128	0.0239824	2.05e-16	1.1e-15
PPIL2	MIMAT0014995	rs2241347	-0.217172	8.41e-05	1.62e-05	3.3e-16	1.1e-15
PPP1R3B	MIMAT0014995	rs2241347	0.348169	0.00190995	0.00679636	1.79e-16	1.1e-15
PPP2R1B	MIMAT0014995	rs2241347	0.359526	6.79e-08	6.61e-05	4.02e-17	1.1e-15
PRKAB2	MIMAT0014995	rs2241347	0.236826	0.00305404	2.99e-05	1.53e-16	1.1e-15
PTPN7	MIMAT0014995	rs2241347	-0.498236	4.98e-06	5.41e-06	1.57e-16	1.1e-15
RAB14	MIMAT0014995	rs2241347	0.0913454	0.0423219	0.0330348	3e-16	1.1e-15
RAB43	MIMAT0014995	rs2241347	-0.456385	4.16e-08	7.17e-08	3e-16	1.1e-15
RABEP1	MIMAT0014995	rs2241347	0.0811588	0.0399824	0.0235429	3.85e-16	1.1e-15
RAD23B	MIMAT0014995	rs2241347	0.220808	9.75e-06	0.000946179	3e-16	1.1e-15
RAD9A	MIMAT0014995	rs2241347	-0.284604	8.54e-05	2.78e-05	3.53e-16	1.1e-15
RALA	MIMAT0014995	rs2241347	0.13917	0.00698005	0.0428848	3e-16	1.1e-15
RALGAPB	MIMAT0014995	rs2241347	0.154671	0.00360324	0.0426982	3e-16	1.1e-15
RAP2A	MIMAT0014995	rs2241347	0.256137	0.000807592	2.27e-05	3e-16	1.1e-15
RAPGEF3	MIMAT0014995	rs2241347	-0.452158	0.000227059	0.00796525	3e-16	1.1e-15
RARA	MIMAT0014995	rs2241347	-0.404652	7.24e-08	8.26e-09	4.7e-17	1.1e-15
RBL1	MIMAT0014995	rs2241347	0.405052	0.000113565	0.00328808	4.06e-16	1.1e-15
RCHY1	MIMAT0014995	rs2241347	0.0982494	0.0489748	0.0418506	3.26e-16	1.1e-15
RELB	MIMAT0014995	rs2241347	-0.183773	0.0176462	0.0123109	2.63e-16	1.1e-15
RFC5	MIMAT0014995	rs2241347	0.339234	5.27e-05	1.85e-05	3e-16	1.1e-15
RGL1	MIMAT0014995	rs2241347	-0.454958	5.79e-05	0.000142873	3.59e-16	1.1e-15
RGS11	MIMAT0014995	rs2241347	-0.989937	8.45e-08	0.000122188	3e-16	1.1e-15
RHOG	MIMAT0014995	rs2241347	-0.252207	3.79e-07	1.18e-06	2.59e-17	1.1e-15
RIMS3	MIMAT0014995	rs2241347	-0.401421	0.00104437	0.0493688	2.81e-16	1.1e-15
RNASEH1	MIMAT0014995	rs2241347	0.215933	0.000157676	0.00223905	3.83e-16	1.1e-15
RNASEH2C	MIMAT0014995	rs2241347	-0.283281	1.16e-05	0.000583176	3.83e-16	1.1e-15
RNF126	MIMAT0014995	rs2241347	-0.132092	0.0210894	0.0073511	3.95e-16	1.1e-15
RNF144B	MIMAT0014995	rs2241347	-0.268416	0.0151316	0.00874519	1.16e-16	1.1e-15
RNF157	MIMAT0014995	rs2241347	0.435707	0.016655	0.0131605	3e-16	1.1e-15
RNF169	MIMAT0014995	rs2241347	0.199416	0.00200708	0.0295705	4.06e-16	1.1e-15
RNF207	MIMAT0014995	rs2241347	-0.555135	1.98e-05	0.000136051	3e-16	1.1e-15
RPL28	MIMAT0014995	rs2241347	-0.25019	0.0015205	0.00116857	7.98e-17	1.1e-15
RPS6KA2	MIMAT0014995	rs2241347	-0.362692	0.000664475	0.0038091	3.61e-16	1.1e-15
RRP15	MIMAT0014995	rs2241347	0.230042	4.48e-05	3.77e-05	2.67e-16	1.1e-15
RSAD2	MIMAT0014995	rs2241347	-0.429789	0.00216614	0.000119687	1.25e-16	1.1e-15
SAMD8	MIMAT0014995	rs2241347	0.324177	8.12e-06	9e-06	4.06e-16	1.1e-15
SCOC	MIMAT0014995	rs2241347	0.188366	0.00509565	0.00726721	2.52e-16	1.1e-15
SEC23IP	MIMAT0014995	rs2241347	0.242634	6.22e-08	2.73e-05	1.91e-17	1.1e-15
SEC24A	MIMAT0014995	rs2241347	0.26156	2.63e-05	5.72e-06	3e-16	1.1e-15
SECTM1	MIMAT0014995	rs2241347	-0.562159	0.000180563	1.84e-07	3e-16	1.1e-15
SEH1L	MIMAT0014995	rs2241347	0.272563	1.51e-05	6.38e-06	2.98e-16	1.1e-15
SERAC1	MIMAT0014995	rs2241347	0.188208	0.00968195	0.0345586	3e-16	1.1e-15
SERF1A	MIMAT0014995	rs2241347	0.185606	0.00923923	0.00149288	3e-16	1.1e-15
SESN2	MIMAT0014995	rs2241347	-0.215993	0.00166184	0.0041407	2.02e-16	1.1e-15
SESTD1	MIMAT0014995	rs2241347	0.249212	0.00198203	0.0280988	4.11e-16	1.1e-15
SETDB1	MIMAT0014995	rs2241347	0.12067	0.0207346	0.0259833	3.83e-17	1.1e-15
SGSH	MIMAT0014995	rs2241347	-0.316565	8.24e-07	3.04e-05	2.82e-16	1.1e-15
SIGLEC1	MIMAT0014995	rs2241347	-0.668853	5.31e-06	0.000142714	1.57e-16	1.1e-15
SIGLEC8	MIMAT0014995	rs2241347	-0.406784	0.00814994	0.014205	1.57e-16	1.1e-15
SKA1	MIMAT0014995	rs2241347	0.699469	2.81e-05	0.000837721	3e-16	1.1e-15
SLC25A15	MIMAT0014995	rs2241347	0.469358	7.15e-09	1.58e-07	5.45e-17	1.1e-15
SLC25A23	MIMAT0014995	rs2241347	-0.297781	1.63e-05	2.13e-05	3.87e-16	1.1e-15
SLC25A35	MIMAT0014995	rs2241347	-0.276895	0.00207283	0.0374802	3e-16	1.1e-15
SLC2A11	MIMAT0014995	rs2241347	-0.233321	0.00329912	0.0273538	3e-16	1.1e-15
SLC38A2	MIMAT0014995	rs2241347	0.332445	3.07e-05	0.000968984	3e-16	1.1e-15
SLC7A11	MIMAT0014995	rs2241347	1.13211	2.68e-06	2.54e-05	3e-16	1.1e-15
SLC7A2	MIMAT0014995	rs2241347	0.910148	0.00151287	3.62e-05	3e-16	1.1e-15
SLC9A5	MIMAT0014995	rs2241347	-0.84824	6.44e-09	1.5e-05	3e-16	1.1e-15
SMAD5	MIMAT0014995	rs2241347	0.175251	0.00122453	0.000300449	3e-16	1.1e-15
SMC4	MIMAT0014995	rs2241347	0.298926	0.00127403	0.00861309	3.64e-16	1.1e-15
SNRPB2	MIMAT0014995	rs2241347	0.179568	0.00146006	0.00730626	3e-16	1.1e-15
SNX29	MIMAT0014995	rs2241347	-0.148519	0.0361967	0.0489187	3e-16	1.1e-15
SNX5	MIMAT0014995	rs2241347	0.145813	0.00378304	0.0478194	3.27e-16	1.1e-15
SP1	MIMAT0014995	rs2241347	0.200712	5.31e-06	0.000642017	2.29e-16	1.1e-15
SPATA2L	MIMAT0014995	rs2241347	-0.1928	0.0016626	0.00135467	3.94e-16	1.1e-15
SPN	MIMAT0014995	rs2241347	-0.545594	2.58e-05	2.19e-06	1.57e-16	1.1e-15
SPOCK2	MIMAT0014995	rs2241347	-0.351829	0.00531192	0.00165437	3.08e-16	1.1e-15
SPSB1	MIMAT0014995	rs2241347	-0.311651	0.000165704	0.000826524	3e-16	1.1e-15
SPTY2D1	MIMAT0014995	rs2241347	0.264024	7.28e-07	1.37e-06	3e-16	1.1e-15
SRA1	MIMAT0014995	rs2241347	-0.164481	0.00603207	0.00558402	3e-16	1.1e-15
SRGAP1	MIMAT0014995	rs2241347	0.477063	3.27e-05	0.0101022	3e-16	1.1e-15
ST3GAL5	MIMAT0014995	rs2241347	-0.746026	1.84e-06	0.00208062	2.81e-16	1.1e-15
STC2	MIMAT0014995	rs2241347	0.555817	0.00152782	0.000253198	3e-16	1.1e-15
STK10	MIMAT0014995	rs2241347	-0.242801	0.000210618	0.000997928	4.7e-17	1.1e-15
STMN1	MIMAT0014995	rs2241347	0.354363	0.00354322	0.0270973	3e-16	1.1e-15
STX7	MIMAT0014995	rs2241347	0.167003	0.00182368	0.0411785	3e-16	1.1e-15
SUDS3	MIMAT0014995	rs2241347	0.286988	3.88e-06	1.65e-06	3e-16	1.1e-15
SUV39H2	MIMAT0014995	rs2241347	0.36489	1.28e-05	5.15e-07	3e-16	1.1e-15
SV2A	MIMAT0014995	rs2241347	0.4058	0.0321668	0.00775013	9.96e-17	1.1e-15
SYNJ1	MIMAT0014995	rs2241347	-0.215889	0.00245167	0.0309442	3e-16	1.1e-15
TAOK1	MIMAT0014995	rs2241347	0.612859	9.93e-08	3.44e-06	4.06e-16	1.1e-15
TASP1	MIMAT0014995	rs2241347	0.176778	0.00179573	0.00603626	1.18e-17	1.1e-15
TBC1D10C	MIMAT0014995	rs2241347	-0.776358	3.22e-09	3.69e-10	1.57e-16	1.1e-15
TBC1D12	MIMAT0014995	rs2241347	0.218238	3.44e-05	2.73e-05	6.12e-17	1.1e-15
TBC1D24	MIMAT0014995	rs2241347	-0.379204	7.7e-05	0.00495447	3e-16	1.1e-15
TBX19	MIMAT0014995	rs2241347	-0.485699	4.59e-07	0.00447894	3e-16	1.1e-15
TCF21	MIMAT0014995	rs2241347	-0.351904	0.026796	0.037787	2.15e-16	1.1e-15
TCHP	MIMAT0014995	rs2241347	0.107797	0.0208415	0.0374729	1.06e-16	1.1e-15
TDG	MIMAT0014995	rs2241347	0.517079	2.41e-09	6.57e-12	3e-16	1.1e-15
TEF	MIMAT0014995	rs2241347	-0.466279	3.03e-05	0.0002314	3e-16	1.1e-15
TGFBR1	MIMAT0014995	rs2241347	0.205493	0.000658365	0.0023495	9.64e-17	1.1e-15
TGM2	MIMAT0014995	rs2241347	-0.214504	0.0428257	0.0225425	3e-16	1.1e-15
THAP3	MIMAT0014995	rs2241347	-0.252942	0.000131779	3.36e-05	3.95e-16	1.1e-15
TIPARP	MIMAT0014995	rs2241347	-0.407378	0.000536333	0.00941815	3.96e-16	1.1e-15
TLR7	MIMAT0014995	rs2241347	-0.430374	0.00121772	0.00297381	1.57e-16	1.1e-15
TMED2	MIMAT0014995	rs2241347	0.333755	5.62e-07	1.94e-07	3e-16	1.1e-15
TMEM125	MIMAT0014995	rs2241347	-0.440714	7.9e-05	0.000138182	1.82e-16	1.1e-15
TMEM63C	MIMAT0014995	rs2241347	-1.12682	4.33e-05	0.022619	3.21e-16	1.1e-15
TMEM64	MIMAT0014995	rs2241347	0.345001	0.00361614	0.00134492	4.09e-16	1.1e-15
TMEM86B	MIMAT0014995	rs2241347	-0.485254	2.61e-06	4.09e-05	4.14e-16	1.1e-15
TMEM92	MIMAT0014995	rs2241347	-0.458774	0.000747885	0.00352184	1.26e-16	1.1e-15
TMOD3	MIMAT0014995	rs2241347	0.235298	0.000145996	0.0211607	2.93e-16	1.1e-15
TNFRSF14	MIMAT0014995	rs2241347	-0.723677	6.84e-11	9.32e-13	4.7e-17	1.1e-15
TNKS2	MIMAT0014995	rs2241347	0.206949	4.02e-05	0.00144091	3e-16	1.1e-15
TNNI1	MIMAT0014995	rs2241347	-0.252444	0.0392169	0.0274467	2.94e-16	1.1e-15
TOR1AIP2	MIMAT0014995	rs2241347	0.265874	0.000358223	0.00403445	3e-16	1.1e-15
TRIOBP	MIMAT0014995	rs2241347	-0.222254	0.0016426	6.31e-07	3e-16	1.1e-15
TRMT61A	MIMAT0014995	rs2241347	-0.228212	0.000390089	0.000429123	3.95e-16	1.1e-15
TTYH3	MIMAT0014995	rs2241347	-0.174596	0.0478801	0.0121736	1.57e-16	1.1e-15
TUSC2	MIMAT0014995	rs2241347	-0.110744	0.0147099	0.0170219	3.83e-16	1.1e-15
TXNL4A	MIMAT0014995	rs2241347	0.129368	0.028042	0.0428478	3e-16	1.1e-15
UBASH3A	MIMAT0014995	rs2241347	-0.406753	0.000836398	5.85e-05	3e-16	1.1e-15
UBR2	MIMAT0014995	rs2241347	0.220632	0.000117586	0.00222069	3e-16	1.1e-15
UBXN7	MIMAT0014995	rs2241347	0.467005	7.09e-07	2.78e-06	3.72e-16	1.1e-15
ULK3	MIMAT0014995	rs2241347	-0.286766	9.49e-06	3.5e-05	3e-16	1.1e-15
VANGL1	MIMAT0014995	rs2241347	0.232582	0.000381321	0.019147	3.01e-16	1.1e-15
VAPA	MIMAT0014995	rs2241347	0.203976	0.00163746	0.0024781	9.96e-17	1.1e-15
VPS54	MIMAT0014995	rs2241347	0.246074	8.79e-07	1.36e-06	8.23e-18	1.1e-15
WASF3	MIMAT0014995	rs2241347	0.294934	0.0370937	0.0306681	3e-16	1.1e-15
WDR76	MIMAT0014995	rs2241347	0.460907	1.45e-05	0.000632706	9.96e-17	1.1e-15
WNT10A	MIMAT0014995	rs2241347	-0.966779	6.84e-06	2.12e-05	3e-16	1.1e-15
XPO7	MIMAT0014995	rs2241347	0.236163	5.2e-05	0.00128823	4.05e-16	1.1e-15
XRCC2	MIMAT0014995	rs2241347	0.339307	0.0102809	0.0341485	4.06e-16	1.1e-15
YPEL2	MIMAT0014995	rs2241347	-0.16022	0.00778649	0.00802866	3.28e-16	1.1e-15
ZBP1	MIMAT0014995	rs2241347	-0.568724	0.000112498	0.000622972	3.71e-16	1.1e-15
ZBTB39	MIMAT0014995	rs2241347	0.262924	0.000168726	0.0458741	3.83e-16	1.1e-15
ZBTB5	MIMAT0014995	rs2241347	0.146353	0.00868143	8.38e-05	6.12e-17	1.1e-15
ZC3HAV1L	MIMAT0014995	rs2241347	0.408284	2.74e-05	1.43e-05	9.57e-17	1.1e-15
ZCCHC2	MIMAT0014995	rs2241347	0.255197	0.00214165	0.00369082	3e-16	1.1e-15
ZCWPW1	MIMAT0014995	rs2241347	-0.651967	8.43e-07	4.18e-05	3.54e-16	1.1e-15
ZER1	MIMAT0014995	rs2241347	-0.21884	9.04e-05	1.2e-05	6.12e-17	1.1e-15
ZFC3H1	MIMAT0014995	rs2241347	0.1201	0.0487411	0.00258111	6.12e-17	1.1e-15
ZKSCAN3	MIMAT0014995	rs2241347	0.394867	1.25e-05	3.29e-06	6.12e-17	1.1e-15
ZMYM2	MIMAT0014995	rs2241347	0.24676	0.000162413	8.51e-06	6.12e-17	1.1e-15
ZNF280D	MIMAT0014995	rs2241347	0.119433	0.0136878	0.0242814	1.1e-16	1.1e-15
ZNF286A	MIMAT0014995	rs2241347	0.247227	0.00154708	0.0137859	2.63e-16	1.1e-15
ZNF510	MIMAT0014995	rs2241347	0.115101	0.0222864	0.032423	3e-16	1.1e-15
ZNF557	MIMAT0014995	rs2241347	-0.161501	0.00438648	0.00941957	3e-16	1.1e-15
ZNF605	MIMAT0014995	rs2241347	0.160182	0.0126442	0.000910438	3e-16	1.1e-15
ZNF619	MIMAT0014995	rs2241347	0.204555	0.000558684	0.00849274	3.48e-17	1.1e-15
ZNF629	MIMAT0014995	rs2241347	-0.151749	0.0241833	0.00489693	3.61e-16	1.1e-15
ZNF641	MIMAT0014995	rs2241347	0.222461	0.00168815	0.0251919	8.91e-17	1.1e-15
ZNF70	MIMAT0014995	rs2241347	-0.133329	0.0209467	0.0097941	4.7e-17	1.1e-15
ZNF740	MIMAT0014995	rs2241347	0.148068	0.00276378	0.00900799	3e-16	1.1e-15
ZRANB1	MIMAT0014995	rs2241347	0.24008	4.29e-06	1.91e-07	2.81e-16	1.1e-15
ABHD2	MIMAT0014995	rs2287628	0.396332	0.000178751	0.00703061	1.47e-16	1.1e-15
ABI3	MIMAT0014995	rs2287628	-0.435406	1.31e-07	3.18e-07	2.22e-17	1.1e-15
ABR	MIMAT0014995	rs2287628	-0.161441	0.0243247	0.0153622	3e-16	1.1e-15
ACVR2B	MIMAT0014995	rs2287628	0.2823	0.000364097	0.0023689	3e-16	1.1e-15
ADAMTS8	MIMAT0014995	rs2287628	-0.791297	0.000387121	0.000790773	3e-16	1.1e-15
AEBP2	MIMAT0014995	rs2287628	0.156999	0.00283871	0.00646129	1.16e-16	1.1e-15
AGAP2	MIMAT0014995	rs2287628	-0.301631	0.000954681	0.00876763	2.02e-16	1.1e-15
AGRN	MIMAT0014995	rs2287628	-0.399175	7.1e-05	1.09e-06	9.96e-17	1.1e-15
AIFM2	MIMAT0014995	rs2287628	0.224791	0.0110999	0.00459457	3e-16	1.1e-15
AKAP11	MIMAT0014995	rs2287628	0.289261	7.24e-06	2.95e-05	3.21e-16	1.1e-15
AKNA	MIMAT0014995	rs2287628	-0.352021	1.4e-05	5.61e-08	3.61e-16	1.1e-15
ALG10	MIMAT0014995	rs2287628	0.244294	0.000464819	0.00530464	1.84e-16	1.1e-15
ALPK1	MIMAT0014995	rs2287628	-0.350873	3.23e-06	7.71e-08	4.13e-16	1.1e-15
AMOTL2	MIMAT0014995	rs2287628	-0.18498	0.0345856	0.00207978	1.79e-16	1.1e-15
ANXA11	MIMAT0014995	rs2287628	-0.112085	0.0405434	0.00777299	1.57e-16	1.1e-15
AP1B1	MIMAT0014995	rs2287628	-0.169454	0.000450738	2.98e-06	3.85e-16	1.1e-15
APOBEC3F	MIMAT0014995	rs2287628	-0.429279	8.52e-05	5.05e-06	2.14e-16	1.1e-15
ARHGAP20	MIMAT0014995	rs2287628	-0.891454	1.22e-06	0.000264436	3e-16	1.1e-15
ARID5A	MIMAT0014995	rs2287628	-0.357388	1.11e-07	1.34e-05	6.01e-17	1.1e-15
ARNT	MIMAT0014995	rs2287628	0.161772	0.00198175	0.0145898	3.83e-17	1.1e-15
ASB1	MIMAT0014995	rs2287628	0.111468	0.0312836	0.00873978	1.27e-16	1.1e-15
ATAD2B	MIMAT0014995	rs2287628	0.215804	0.000220598	0.000105649	1.25e-16	1.1e-15
ATP2A2	MIMAT0014995	rs2287628	0.32107	4.98e-07	1.53e-07	3.59e-16	1.1e-15
BAIAP3	MIMAT0014995	rs2287628	-0.934783	3.29e-07	7.72e-06	3.35e-16	1.1e-15
BATF2	MIMAT0014995	rs2287628	-0.27576	0.0192048	0.00167837	3e-16	1.1e-15
BCCIP	MIMAT0014995	rs2287628	0.22816	6.72e-05	8.58e-06	3e-16	1.1e-15
BCL2L11	MIMAT0014995	rs2287628	0.188854	0.00479678	0.00268203	3e-16	1.1e-15
BCL7B	MIMAT0014995	rs2287628	-0.163667	0.000614786	0.00103333	2.75e-16	1.1e-15
BCL9L	MIMAT0014995	rs2287628	-0.222952	0.00671103	0.000425735	3.61e-16	1.1e-15
BIRC5	MIMAT0014995	rs2287628	0.623881	0.000576262	0.00445147	3e-16	1.1e-15
BTBD1	MIMAT0014995	rs2287628	0.180956	1.04e-05	0.000895879	2.48e-17	1.1e-15
BTBD9	MIMAT0014995	rs2287628	-0.315714	0.00160192	0.0041525	3e-16	1.1e-15
C14orf37	MIMAT0014995	rs2287628	0.415172	0.00387444	1.5e-05	3.4e-16	1.1e-15
C1orf112	MIMAT0014995	rs2287628	0.276108	0.00111707	0.0016547	5.08e-17	1.1e-15
C1orf159	MIMAT0014995	rs2287628	-0.377438	2.05e-06	4.56e-06	3.95e-16	1.1e-15
C2CD2	MIMAT0014995	rs2287628	-0.286372	5.49e-06	0.000190067	2.69e-17	1.1e-15
C8orf31	MIMAT0014995	rs2287628	-0.505478	0.00489036	0.00218956	3e-16	1.1e-15
CA5B	MIMAT0014995	rs2287628	-0.207474	0.00375114	0.00518319	2.92e-16	1.1e-15
CAPN3	MIMAT0014995	rs2287628	-0.986553	2.59e-08	4.76e-05	3e-16	1.1e-15
CARD8	MIMAT0014995	rs2287628	-0.205031	0.000345712	0.0248623	2.89e-16	1.1e-15
CARHSP1	MIMAT0014995	rs2287628	-0.180237	0.00814964	0.003419	3e-16	1.1e-15
CASC4	MIMAT0014995	rs2287628	0.168591	0.00184437	0.007949	3.35e-16	1.1e-15
CCDC115	MIMAT0014995	rs2287628	-0.122629	0.0128995	0.00231523	2.63e-16	1.1e-15
CCDC25	MIMAT0014995	rs2287628	0.145007	0.0122104	0.015377	3e-16	1.1e-15
CCDC50	MIMAT0014995	rs2287628	0.257909	0.000211219	1.55e-05	3.88e-16	1.1e-15
CCDC58	MIMAT0014995	rs2287628	0.257899	0.00160929	0.00333511	3e-16	1.1e-15
CCL22	MIMAT0014995	rs2287628	-0.656606	3.46e-05	0.000371361	9.72e-18	1.1e-15
CCNB1	MIMAT0014995	rs2287628	0.542687	0.000118723	2.36e-05	3e-16	1.1e-15
CD3E	MIMAT0014995	rs2287628	-0.439872	0.000154034	3.16e-05	2.11e-16	1.1e-15
CD44	MIMAT0014995	rs2287628	-0.366831	0.00073708	0.0179528	2.89e-16	1.1e-15
CDC40	MIMAT0014995	rs2287628	0.153566	0.0024047	0.00480384	3e-16	1.1e-15
CENPN	MIMAT0014995	rs2287628	0.35169	0.000139188	0.00994286	3e-16	1.1e-15
CES3	MIMAT0014995	rs2287628	-0.781023	0.000952889	0.0167374	3e-16	1.1e-15
CFLAR	MIMAT0014995	rs2287628	-0.223103	0.00458315	0.00840483	4.06e-16	1.1e-15
CHMP1A	MIMAT0014995	rs2287628	-0.106705	0.0327401	0.00455809	3.95e-16	1.1e-15
CIITA	MIMAT0014995	rs2287628	-0.927681	3.64e-10	6.21e-10	1.81e-17	1.1e-15
CLEC7A	MIMAT0014995	rs2287628	-0.61364	4.57e-06	0.000808173	3e-16	1.1e-15
CLIC5	MIMAT0014995	rs2287628	-0.454221	0.0323048	0.00181205	3e-16	1.1e-15
CLTC	MIMAT0014995	rs2287628	0.129854	0.00770192	0.00989072	3.52e-16	1.1e-15
CNOT7	MIMAT0014995	rs2287628	0.274052	2.88e-05	5.89e-06	3e-16	1.1e-15
CNTD1	MIMAT0014995	rs2287628	-0.439444	7.5e-06	0.0338917	3.05e-16	1.1e-15
COPS2	MIMAT0014995	rs2287628	0.24361	7.19e-06	2.64e-05	3e-16	1.1e-15
COX19	MIMAT0014995	rs2287628	-0.18503	0.00328668	0.00445161	3.35e-16	1.1e-15
CREB1	MIMAT0014995	rs2287628	0.106869	0.00455474	0.00196998	1.27e-16	1.1e-15
CREB5	MIMAT0014995	rs2287628	-0.420202	0.00250679	0.0410152	7.05e-17	1.1e-15
CRTC1	MIMAT0014995	rs2287628	-0.263805	0.0034662	0.0425448	3e-16	1.1e-15
CS	MIMAT0014995	rs2287628	0.181372	0.000156907	0.00923882	3e-16	1.1e-15
CTDSPL2	MIMAT0014995	rs2287628	0.356105	3.25e-08	3.77e-07	3e-16	1.1e-15
CTSO	MIMAT0014995	rs2287628	-0.288715	0.00137532	0.0128026	3e-16	1.1e-15
CUL2	MIMAT0014995	rs2287628	0.256965	1.71e-06	6.83e-06	3e-16	1.1e-15
CXCL16	MIMAT0014995	rs2287628	-0.192594	0.0349731	0.0108209	1.57e-16	1.1e-15
CYP4B1	MIMAT0014995	rs2287628	-1.05191	0.000582521	0.00152744	1.57e-16	1.1e-15
DAZAP2	MIMAT0014995	rs2287628	0.137339	0.00191667	0.0103191	3e-16	1.1e-15
DBF4	MIMAT0014995	rs2287628	0.28402	0.00120297	0.00461076	3e-16	1.1e-15
DCAF16	MIMAT0014995	rs2287628	0.300129	1.73e-06	3.11e-06	3.4e-16	1.1e-15
DDX6	MIMAT0014995	rs2287628	0.121344	0.0022527	0.0281792	3e-16	1.1e-15
DEPDC1B	MIMAT0014995	rs2287628	0.72669	5.4e-05	0.000805535	3.92e-16	1.1e-15
DHX33	MIMAT0014995	rs2287628	0.326596	3.58e-06	5.52e-05	2e-16	1.1e-15
DIS3	MIMAT0014995	rs2287628	0.18504	0.000266207	0.0137577	1.79e-16	1.1e-15
DNAJC14	MIMAT0014995	rs2287628	0.195765	1.1e-06	0.0135081	3.27e-16	1.1e-15
DNHD1	MIMAT0014995	rs2287628	-0.630648	1.28e-06	0.00343043	3e-16	1.1e-15
DTL	MIMAT0014995	rs2287628	0.552242	4.91e-05	0.000143479	3e-16	1.1e-15
DUSP4	MIMAT0014995	rs2287628	1.01598	3.13e-06	7.73e-06	3e-16	1.1e-15
DUT	MIMAT0014995	rs2287628	0.141619	0.0129428	0.000236964	2.52e-16	1.1e-15
DVL2	MIMAT0014995	rs2287628	0.13498	0.0120393	0.0252186	3.95e-16	1.1e-15
DYRK2	MIMAT0014995	rs2287628	0.230971	0.000372373	0.0375258	2.45e-16	1.1e-15
E2F3	MIMAT0014995	rs2287628	0.197207	0.0110806	0.00302812	3e-16	1.1e-15
ENY2	MIMAT0014995	rs2287628	0.194364	0.00292138	3.08e-05	3e-16	1.1e-15
EPAS1	MIMAT0014995	rs2287628	0.252532	0.00439234	0.0178885	3e-16	1.1e-15
EPB41L1	MIMAT0014995	rs2287628	-0.189957	0.00961745	0.00250562	3e-16	1.1e-15
EPB41L4A	MIMAT0014995	rs2287628	-0.431911	0.00139623	0.000550719	3e-16	1.1e-15
EPHA2	MIMAT0014995	rs2287628	-0.39745	0.00917954	6.82e-06	1.27e-16	1.1e-15
ERBB2	MIMAT0014995	rs2287628	-0.219667	0.00361628	0.000470561	8.52e-17	1.1e-15
ERI3	MIMAT0014995	rs2287628	-0.106158	0.0316408	0.0285994	4.14e-16	1.1e-15
EXOC7	MIMAT0014995	rs2287628	-0.190316	2.77e-05	9.08e-05	3.57e-16	1.1e-15
F2R	MIMAT0014995	rs2287628	0.276607	0.00477699	0.0175206	1.85e-16	1.1e-15
FAM160B1	MIMAT0014995	rs2287628	0.150447	0.00399443	0.00111362	4.75e-17	1.1e-15
FAM160B2	MIMAT0014995	rs2287628	-0.304658	1.54e-05	0.00691876	3.83e-16	1.1e-15
FAS	MIMAT0014995	rs2287628	-0.522524	9.68e-06	0.000202841	1.25e-16	1.1e-15
FECH	MIMAT0014995	rs2287628	0.435024	2.5e-06	1.97e-09	3e-16	1.1e-15
FGFRL1	MIMAT0014995	rs2287628	-0.202464	0.0273832	0.0109708	1.36e-16	1.1e-15
FGL2	MIMAT0014995	rs2287628	-0.353562	0.00434076	0.00662985	1.73e-16	1.1e-15
FLVCR1	MIMAT0014995	rs2287628	0.478628	1.05e-06	5.02e-08	7.66e-17	1.1e-15
FLYWCH1	MIMAT0014995	rs2287628	-0.389754	2.5e-10	2.1e-06	3.95e-16	1.1e-15
FOXA3	MIMAT0014995	rs2287628	0.720478	0.00289952	0.00562243	3e-16	1.1e-15
FOXD2	MIMAT0014995	rs2287628	-0.310045	0.00233607	0.00459293	3.24e-16	1.1e-15
FOXP2	MIMAT0014995	rs2287628	0.429347	0.0298525	0.0464066	3.61e-16	1.1e-15
FUT10	MIMAT0014995	rs2287628	0.255162	0.0014636	0.00713483	3e-16	1.1e-15
G6PD	MIMAT0014995	rs2287628	0.376797	0.0161482	0.0174514	3e-16	1.1e-15
GALM	MIMAT0014995	rs2287628	-0.178143	0.023073	0.00226387	2.39e-16	1.1e-15
GALNT4	MIMAT0014995	rs2287628	0.508799	0.000121904	0.0160589	3e-16	1.1e-15
GIGYF2	MIMAT0014995	rs2287628	0.167725	0.000356307	0.0230143	3e-16	1.1e-15
GNAI1	MIMAT0014995	rs2287628	0.448209	0.000324858	0.0034156	2.75e-16	1.1e-15
GNPDA2	MIMAT0014995	rs2287628	0.130042	0.0249598	0.00199367	1.11e-16	1.1e-15
GPR132	MIMAT0014995	rs2287628	-0.810191	1.92e-09	1.12e-09	3.85e-16	1.1e-15
GPR68	MIMAT0014995	rs2287628	-0.690571	9.76e-07	0.0394165	3e-16	1.1e-15
GPRIN3	MIMAT0014995	rs2287628	0.369238	0.00541162	0.00771642	3e-16	1.1e-15
GSTCD	MIMAT0014995	rs2287628	0.279142	1.32e-05	0.000397313	6.12e-17	1.1e-15
GTF2F1	MIMAT0014995	rs2287628	-0.0952288	0.0263974	0.00433528	3e-16	1.1e-15
H6PD	MIMAT0014995	rs2287628	-0.20535	0.00126955	0.000971662	3.89e-16	1.1e-15
HAS3	MIMAT0014995	rs2287628	-0.935051	3.92e-05	0.000417452	3.5e-16	1.1e-15
HAUS2	MIMAT0014995	rs2287628	0.233844	5.27e-06	0.00197624	3e-16	1.1e-15
HAVCR2	MIMAT0014995	rs2287628	-0.472592	1.91e-05	0.000757406	3.71e-16	1.1e-15
HBS1L	MIMAT0014995	rs2287628	0.314218	3.8e-07	2.87e-06	3e-16	1.1e-15
HEATR1	MIMAT0014995	rs2287628	0.213405	0.000402699	4.85e-05	5.68e-17	1.1e-15
HERC4	MIMAT0014995	rs2287628	0.159328	0.00463833	7.29e-05	3e-16	1.1e-15
HIF1AN	MIMAT0014995	rs2287628	0.138214	0.00583205	0.0426431	3e-16	1.1e-15
HIVEP3	MIMAT0014995	rs2287628	-0.298425	0.00168924	0.000133325	3.21e-16	1.1e-15
HNRNPA3	MIMAT0014995	rs2287628	0.117465	0.00669676	0.0441665	3.49e-16	1.1e-15
HSPA5	MIMAT0014995	rs2287628	0.116293	0.0327633	0.037248	3e-16	1.1e-15
HSPD1	MIMAT0014995	rs2287628	0.412942	1.97e-08	6.12e-08	3.96e-16	1.1e-15
ICK	MIMAT0014995	rs2287628	0.213836	0.00110566	0.00969144	3e-16	1.1e-15
IDE	MIMAT0014995	rs2287628	0.481647	3.59e-10	1.94e-10	7.59e-17	1.1e-15
IDS	MIMAT0014995	rs2287628	-0.281774	0.00158909	0.0288068	3e-16	1.1e-15
IFFO2	MIMAT0014995	rs2287628	-0.495531	4.19e-06	2.98e-05	3e-16	1.1e-15
IFI44L	MIMAT0014995	rs2287628	-0.598354	0.00286763	0.0012975	3e-16	1.1e-15
IKBKG	MIMAT0014995	rs2287628	-0.291901	2.62e-06	0.000200382	3.95e-16	1.1e-15
IL32	MIMAT0014995	rs2287628	-0.338855	0.00608634	0.000233697	4e-16	1.1e-15
IL34	MIMAT0014995	rs2287628	-0.667988	4.85e-07	1.68e-05	4.7e-17	1.1e-15
IL6ST	MIMAT0014995	rs2287628	0.301676	0.0166506	0.0367314	2e-16	1.1e-15
ISM1	MIMAT0014995	rs2287628	-0.62778	8.7e-05	0.0335555	3.85e-16	1.1e-15
ISOC2	MIMAT0014995	rs2287628	-0.215941	0.000295596	0.0287898	1.09e-16	1.1e-15
ITGA3	MIMAT0014995	rs2287628	-0.537424	1.21e-05	1.81e-05	1.3e-16	1.1e-15
JDP2	MIMAT0014995	rs2287628	-0.377295	7.01e-06	3.26e-05	3.35e-16	1.1e-15
JMJD1C	MIMAT0014995	rs2287628	0.197543	0.00116831	0.00186467	4.09e-16	1.1e-15
JUN	MIMAT0014995	rs2287628	-0.520432	4.23e-07	1.1e-06	3e-16	1.1e-15
KCNN4	MIMAT0014995	rs2287628	-1.02443	4.55e-06	3.69e-06	3.85e-16	1.1e-15
KCTD2	MIMAT0014995	rs2287628	-0.169168	0.000498298	0.00296988	3e-16	1.1e-15
KCTD7	MIMAT0014995	rs2287628	-0.251547	0.000334164	0.0324249	3e-16	1.1e-15
KDM1B	MIMAT0014995	rs2287628	0.25051	0.000124578	0.000146744	6.12e-17	1.1e-15
KIAA0895L	MIMAT0014995	rs2287628	-0.444464	1.49e-05	0.0114118	3e-16	1.1e-15
KIAA1522	MIMAT0014995	rs2287628	-0.184196	0.00736268	1.84e-05	3.82e-16	1.1e-15
KPNA1	MIMAT0014995	rs2287628	0.118764	0.00914389	0.00948354	1.18e-16	1.1e-15
KPNA3	MIMAT0014995	rs2287628	0.256809	7.78e-06	3.45e-06	3.85e-16	1.1e-15
KPNB1	MIMAT0014995	rs2287628	0.298078	5.22e-07	3.92e-05	3e-16	1.1e-15
KRBA1	MIMAT0014995	rs2287628	-0.217285	0.0103966	0.0302302	3.82e-16	1.1e-15
L2HGDH	MIMAT0014995	rs2287628	0.260683	0.000377003	4.95e-06	3.27e-16	1.1e-15
LAPTM5	MIMAT0014995	rs2287628	-0.47382	5.12e-06	2.16e-05	3.85e-16	1.1e-15
LDLRAD2	MIMAT0014995	rs2287628	-0.496822	3.36e-06	7.76e-08	2.93e-16	1.1e-15
LIG3	MIMAT0014995	rs2287628	0.227264	0.000208251	0.00670481	2.52e-16	1.1e-15
LIN54	MIMAT0014995	rs2287628	0.211748	8.75e-07	0.000291274	9.96e-17	1.1e-15
LPAR2	MIMAT0014995	rs2287628	-0.314441	1e-05	3.91e-06	5.16e-17	1.1e-15
LPGAT1	MIMAT0014995	rs2287628	0.251971	0.000952294	3.46e-05	1.1e-16	1.1e-15
LRP2BP	MIMAT0014995	rs2287628	-0.46054	2.29e-05	0.011148	3e-16	1.1e-15
LRRC8E	MIMAT0014995	rs2287628	-0.231821	0.000742347	0.000843329	4.4e-17	1.1e-15
LSM14A	MIMAT0014995	rs2287628	0.184722	8.98e-05	0.00237154	8.62e-18	1.1e-15
MACC1	MIMAT0014995	rs2287628	-0.477824	0.000432707	1.07e-06	5.23e-17	1.1e-15
MAML3	MIMAT0014995	rs2287628	0.209097	0.0230099	0.0237906	2.75e-16	1.1e-15
MAP3K2	MIMAT0014995	rs2287628	0.264861	3.25e-05	7.48e-05	4.06e-16	1.1e-15
MCM8	MIMAT0014995	rs2287628	0.394604	0.000162052	0.000916117	3e-16	1.1e-15
MCOLN2	MIMAT0014995	rs2287628	-0.497443	5.32e-05	0.00215152	1.57e-16	1.1e-15
MECP2	MIMAT0014995	rs2287628	-0.106878	0.0240562	0.0372561	2.75e-16	1.1e-15
MEF2C	MIMAT0014995	rs2287628	-0.523154	1.34e-06	0.00186212	3e-16	1.1e-15
METTL9	MIMAT0014995	rs2287628	0.189166	0.000389089	0.000781912	3.61e-16	1.1e-15
MFAP1	MIMAT0014995	rs2287628	0.219928	2.21e-05	0.000295222	3e-16	1.1e-15
MFHAS1	MIMAT0014995	rs2287628	0.335726	0.000331154	0.00355924	8.91e-17	1.1e-15
MIER3	MIMAT0014995	rs2287628	0.225884	9.78e-05	1.8e-05	1.57e-16	1.1e-15
MLLT10	MIMAT0014995	rs2287628	0.111679	0.0375735	0.0077145	6.12e-17	1.1e-15
MLLT11	MIMAT0014995	rs2287628	0.814083	4.89e-05	5.91e-07	9.96e-17	1.1e-15
MR1	MIMAT0014995	rs2287628	-0.302665	0.000869634	0.0168176	3e-16	1.1e-15
MRPL19	MIMAT0014995	rs2287628	0.26235	2.13e-07	8.18e-09	3.36e-16	1.1e-15
MRPL35	MIMAT0014995	rs2287628	0.253546	6.04e-07	1.29e-05	3e-16	1.1e-15
MTHFSD	MIMAT0014995	rs2287628	-0.204688	0.00079401	0.000756402	2.02e-16	1.1e-15
MXD4	MIMAT0014995	rs2287628	-0.228915	0.000669501	0.00554197	3.54e-16	1.1e-15
MYEF2	MIMAT0014995	rs2287628	0.226793	0.046652	0.0287174	5.47e-17	1.1e-15
NCAPH	MIMAT0014995	rs2287628	0.680174	4.87e-05	0.000935632	3e-16	1.1e-15
NECAP1	MIMAT0014995	rs2287628	0.144991	0.00500158	0.0312213	3e-16	1.1e-15
NF1	MIMAT0014995	rs2287628	0.146709	0.0234543	0.036378	3.22e-16	1.1e-15
NFATC1	MIMAT0014995	rs2287628	-0.548083	1.81e-07	4.32e-08	5.32e-17	1.1e-15
NIPAL3	MIMAT0014995	rs2287628	-0.278566	0.000659724	0.0001857	4.09e-16	1.1e-15
NLN	MIMAT0014995	rs2287628	0.453409	1.07e-06	8.44e-09	3e-16	1.1e-15
NLRC5	MIMAT0014995	rs2287628	-0.385292	0.000311082	0.000290687	3e-16	1.1e-15
NOL11	MIMAT0014995	rs2287628	0.211365	4.56e-05	4.95e-05	3.57e-16	1.1e-15
NPAS2	MIMAT0014995	rs2287628	-0.341186	0.0317039	0.0146557	3.85e-16	1.1e-15
NR3C1	MIMAT0014995	rs2287628	0.19679	0.0107474	0.0153952	3e-16	1.1e-15
NSF	MIMAT0014995	rs2287628	0.211841	5.36e-05	2.27e-05	2.56e-16	1.1e-15
NT5DC3	MIMAT0014995	rs2287628	0.288933	0.00149054	0.00197765	3.35e-16	1.1e-15
NUCKS1	MIMAT0014995	rs2287628	0.165959	0.0039125	0.0223569	3.06e-16	1.1e-15
OBSCN	MIMAT0014995	rs2287628	-0.58944	4.46e-05	0.00164229	3e-16	1.1e-15
OCRL	MIMAT0014995	rs2287628	0.196843	0.000371411	9.76e-06	5.32e-17	1.1e-15
OPA1	MIMAT0014995	rs2287628	0.267614	6.01e-06	5.99e-05	3.85e-16	1.1e-15
OPRL1	MIMAT0014995	rs2287628	-0.411795	0.000175665	0.00302952	4.7e-17	1.1e-15
ORAI2	MIMAT0014995	rs2287628	-0.301	8.33e-05	0.000259021	2.75e-16	1.1e-15
P2RX1	MIMAT0014995	rs2287628	-0.508707	4.86e-05	0.0396276	4e-16	1.1e-15
P2RY13	MIMAT0014995	rs2287628	-0.497827	0.000123727	5.28e-05	5.73e-17	1.1e-15
P4HA1	MIMAT0014995	rs2287628	0.199375	0.0144056	0.0182043	3.52e-16	1.1e-15
PAFAH1B1	MIMAT0014995	rs2287628	0.141076	0.000711407	0.0116894	3.6e-16	1.1e-15
PAN3	MIMAT0014995	rs2287628	0.118213	0.024243	0.00294877	9.43e-17	1.1e-15
PAPLN	MIMAT0014995	rs2287628	-0.658053	2.76e-07	2.68e-06	3.27e-16	1.1e-15
PBK	MIMAT0014995	rs2287628	1.12165	1.03e-07	3.98e-10	3e-16	1.1e-15
PBRM1	MIMAT0014995	rs2287628	0.234561	3.22e-05	2.94e-05	3e-16	1.1e-15
PBX1	MIMAT0014995	rs2287628	0.595454	1.1e-05	0.000354341	2.89e-16	1.1e-15
PCBP2	MIMAT0014995	rs2287628	0.265063	3.45e-08	4.97e-06	3e-16	1.1e-15
PDE3B	MIMAT0014995	rs2287628	0.734474	2.34e-06	1.19e-05	3e-16	1.1e-15
PDE4C	MIMAT0014995	rs2287628	-0.579686	0.00181886	0.0156533	3e-16	1.1e-15
PDIA3	MIMAT0014995	rs2287628	0.209782	0.00676301	0.0162097	3e-16	1.1e-15
PDK2	MIMAT0014995	rs2287628	-0.280763	0.000358232	6.97e-06	2.35e-16	1.1e-15
PDP2	MIMAT0014995	rs2287628	0.164029	0.017816	0.0288767	3e-16	1.1e-15
PEX26	MIMAT0014995	rs2287628	0.253748	1.85e-05	0.0248828	6.12e-17	1.1e-15
PGGT1B	MIMAT0014995	rs2287628	0.100659	0.039333	0.00957121	3e-16	1.1e-15
PHF6	MIMAT0014995	rs2287628	0.277393	2.02e-05	4.58e-06	3.3e-16	1.1e-15
PI4K2B	MIMAT0014995	rs2287628	0.221027	0.00198385	0.000933597	3.96e-16	1.1e-15
PIK3IP1	MIMAT0014995	rs2287628	-0.34623	0.000374487	6.75e-05	1.2e-16	1.1e-15
PITPNM3	MIMAT0014995	rs2287628	-0.436221	0.000231152	0.00113484	1.42e-16	1.1e-15
PLCB1	MIMAT0014995	rs2287628	0.538199	0.00072016	0.00121918	3e-16	1.1e-15
PLCG1	MIMAT0014995	rs2287628	-0.206907	0.00373578	0.0335431	1.57e-16	1.1e-15
PLEKHG4B	MIMAT0014995	rs2287628	-0.64878	0.0210414	0.0416982	3.35e-16	1.1e-15
PLIN5	MIMAT0014995	rs2287628	-0.884881	1.37e-07	0.00274975	1.57e-16	1.1e-15
PM20D2	MIMAT0014995	rs2287628	0.244886	0.00284208	0.00838253	3.82e-16	1.1e-15
PML	MIMAT0014995	rs2287628	-0.380522	4.24e-06	2.11e-08	1.47e-16	1.1e-15
PODNL1	MIMAT0014995	rs2287628	-0.917833	1.36e-06	0.00661004	3e-16	1.1e-15
POLQ	MIMAT0014995	rs2287628	0.520157	0.00176937	0.004685	3e-16	1.1e-15
POLR2E	MIMAT0014995	rs2287628	-0.125401	0.00436128	0.0239824	2.05e-16	1.1e-15
PPIL2	MIMAT0014995	rs2287628	-0.217172	8.41e-05	1.62e-05	3.3e-16	1.1e-15
PPP1R3B	MIMAT0014995	rs2287628	0.348169	0.00190995	0.00679636	1.79e-16	1.1e-15
PPP2R1B	MIMAT0014995	rs2287628	0.359526	6.79e-08	6.61e-05	4.02e-17	1.1e-15
PRKAB2	MIMAT0014995	rs2287628	0.236826	0.00305404	2.99e-05	1.53e-16	1.1e-15
PTPN7	MIMAT0014995	rs2287628	-0.498236	4.98e-06	5.41e-06	1.57e-16	1.1e-15
RAB14	MIMAT0014995	rs2287628	0.0913454	0.0423219	0.0330348	3e-16	1.1e-15
RAB43	MIMAT0014995	rs2287628	-0.456385	4.16e-08	7.17e-08	3e-16	1.1e-15
RABEP1	MIMAT0014995	rs2287628	0.0811588	0.0399824	0.0235429	3.85e-16	1.1e-15
RAD23B	MIMAT0014995	rs2287628	0.220808	9.75e-06	0.000946179	3e-16	1.1e-15
RAD9A	MIMAT0014995	rs2287628	-0.284604	8.54e-05	2.78e-05	3.53e-16	1.1e-15
RALA	MIMAT0014995	rs2287628	0.13917	0.00698005	0.0428848	3e-16	1.1e-15
RALGAPB	MIMAT0014995	rs2287628	0.154671	0.00360324	0.0426982	3e-16	1.1e-15
RAP2A	MIMAT0014995	rs2287628	0.256137	0.000807592	2.27e-05	3e-16	1.1e-15
RAPGEF3	MIMAT0014995	rs2287628	-0.452158	0.000227059	0.00796525	3e-16	1.1e-15
RARA	MIMAT0014995	rs2287628	-0.404652	7.24e-08	8.26e-09	4.7e-17	1.1e-15
RBL1	MIMAT0014995	rs2287628	0.405052	0.000113565	0.00328808	4.06e-16	1.1e-15
RCHY1	MIMAT0014995	rs2287628	0.0982494	0.0489748	0.0418506	3.26e-16	1.1e-15
RELB	MIMAT0014995	rs2287628	-0.183773	0.0176462	0.0123109	2.63e-16	1.1e-15
RFC5	MIMAT0014995	rs2287628	0.339234	5.27e-05	1.85e-05	3e-16	1.1e-15
RGL1	MIMAT0014995	rs2287628	-0.454958	5.79e-05	0.000142873	3.59e-16	1.1e-15
RGS11	MIMAT0014995	rs2287628	-0.989937	8.45e-08	0.000122188	3e-16	1.1e-15
RHOG	MIMAT0014995	rs2287628	-0.252207	3.79e-07	1.18e-06	2.59e-17	1.1e-15
RIMS3	MIMAT0014995	rs2287628	-0.401421	0.00104437	0.0493688	2.81e-16	1.1e-15
RNASEH1	MIMAT0014995	rs2287628	0.215933	0.000157676	0.00223905	3.83e-16	1.1e-15
RNASEH2C	MIMAT0014995	rs2287628	-0.283281	1.16e-05	0.000583176	3.83e-16	1.1e-15
RNF126	MIMAT0014995	rs2287628	-0.132092	0.0210894	0.0073511	3.95e-16	1.1e-15
RNF144B	MIMAT0014995	rs2287628	-0.268416	0.0151316	0.00874519	1.16e-16	1.1e-15
RNF157	MIMAT0014995	rs2287628	0.435707	0.016655	0.0131605	3e-16	1.1e-15
RNF169	MIMAT0014995	rs2287628	0.199416	0.00200708	0.0295705	4.06e-16	1.1e-15
RNF207	MIMAT0014995	rs2287628	-0.555135	1.98e-05	0.000136051	3e-16	1.1e-15
RPL28	MIMAT0014995	rs2287628	-0.25019	0.0015205	0.00116857	7.98e-17	1.1e-15
RPS6KA2	MIMAT0014995	rs2287628	-0.362692	0.000664475	0.0038091	3.61e-16	1.1e-15
RRP15	MIMAT0014995	rs2287628	0.230042	4.48e-05	3.77e-05	2.67e-16	1.1e-15
RSAD2	MIMAT0014995	rs2287628	-0.429789	0.00216614	0.000119687	1.25e-16	1.1e-15
SAMD8	MIMAT0014995	rs2287628	0.324177	8.12e-06	9e-06	4.06e-16	1.1e-15
SCOC	MIMAT0014995	rs2287628	0.188366	0.00509565	0.00726721	2.52e-16	1.1e-15
SEC23IP	MIMAT0014995	rs2287628	0.242634	6.22e-08	2.73e-05	1.91e-17	1.1e-15
SEC24A	MIMAT0014995	rs2287628	0.26156	2.63e-05	5.72e-06	3e-16	1.1e-15
SECTM1	MIMAT0014995	rs2287628	-0.562159	0.000180563	1.84e-07	3e-16	1.1e-15
SEH1L	MIMAT0014995	rs2287628	0.272563	1.51e-05	6.38e-06	2.98e-16	1.1e-15
SERAC1	MIMAT0014995	rs2287628	0.188208	0.00968195	0.0345586	3e-16	1.1e-15
SERF1A	MIMAT0014995	rs2287628	0.185606	0.00923923	0.00149288	3e-16	1.1e-15
SESN2	MIMAT0014995	rs2287628	-0.215993	0.00166184	0.0041407	2.02e-16	1.1e-15
SESTD1	MIMAT0014995	rs2287628	0.249212	0.00198203	0.0280988	4.11e-16	1.1e-15
SETDB1	MIMAT0014995	rs2287628	0.12067	0.0207346	0.0259833	3.83e-17	1.1e-15
SGSH	MIMAT0014995	rs2287628	-0.316565	8.24e-07	3.04e-05	2.82e-16	1.1e-15
SIGLEC1	MIMAT0014995	rs2287628	-0.668853	5.31e-06	0.000142714	1.57e-16	1.1e-15
SIGLEC8	MIMAT0014995	rs2287628	-0.406784	0.00814994	0.014205	1.57e-16	1.1e-15
SKA1	MIMAT0014995	rs2287628	0.699469	2.81e-05	0.000837721	3e-16	1.1e-15
SLC25A15	MIMAT0014995	rs2287628	0.469358	7.15e-09	1.58e-07	5.45e-17	1.1e-15
SLC25A23	MIMAT0014995	rs2287628	-0.297781	1.63e-05	2.13e-05	3.87e-16	1.1e-15
SLC25A35	MIMAT0014995	rs2287628	-0.276895	0.00207283	0.0374802	3e-16	1.1e-15
SLC2A11	MIMAT0014995	rs2287628	-0.233321	0.00329912	0.0273538	3e-16	1.1e-15
SLC38A2	MIMAT0014995	rs2287628	0.332445	3.07e-05	0.000968984	3e-16	1.1e-15
SLC7A11	MIMAT0014995	rs2287628	1.13211	2.68e-06	2.54e-05	3e-16	1.1e-15
SLC7A2	MIMAT0014995	rs2287628	0.910148	0.00151287	3.62e-05	3e-16	1.1e-15
SLC9A5	MIMAT0014995	rs2287628	-0.84824	6.44e-09	1.5e-05	3e-16	1.1e-15
SMAD5	MIMAT0014995	rs2287628	0.175251	0.00122453	0.000300449	3e-16	1.1e-15
SMC4	MIMAT0014995	rs2287628	0.298926	0.00127403	0.00861309	3.64e-16	1.1e-15
SNRPB2	MIMAT0014995	rs2287628	0.179568	0.00146006	0.00730626	3e-16	1.1e-15
SNX29	MIMAT0014995	rs2287628	-0.148519	0.0361967	0.0489187	3e-16	1.1e-15
SNX5	MIMAT0014995	rs2287628	0.145813	0.00378304	0.0478194	3.27e-16	1.1e-15
SP1	MIMAT0014995	rs2287628	0.200712	5.31e-06	0.000642017	2.29e-16	1.1e-15
SPATA2L	MIMAT0014995	rs2287628	-0.1928	0.0016626	0.00135467	3.94e-16	1.1e-15
SPN	MIMAT0014995	rs2287628	-0.545594	2.58e-05	2.19e-06	1.57e-16	1.1e-15
SPOCK2	MIMAT0014995	rs2287628	-0.351829	0.00531192	0.00165437	3.08e-16	1.1e-15
SPSB1	MIMAT0014995	rs2287628	-0.311651	0.000165704	0.000826524	3e-16	1.1e-15
SPTY2D1	MIMAT0014995	rs2287628	0.264024	7.28e-07	1.37e-06	3e-16	1.1e-15
SRA1	MIMAT0014995	rs2287628	-0.164481	0.00603207	0.00558402	3e-16	1.1e-15
SRGAP1	MIMAT0014995	rs2287628	0.477063	3.27e-05	0.0101022	3e-16	1.1e-15
ST3GAL5	MIMAT0014995	rs2287628	-0.746026	1.84e-06	0.00208062	2.81e-16	1.1e-15
STC2	MIMAT0014995	rs2287628	0.555817	0.00152782	0.000253198	3e-16	1.1e-15
STK10	MIMAT0014995	rs2287628	-0.242801	0.000210618	0.000997928	4.7e-17	1.1e-15
STMN1	MIMAT0014995	rs2287628	0.354363	0.00354322	0.0270973	3e-16	1.1e-15
STX7	MIMAT0014995	rs2287628	0.167003	0.00182368	0.0411785	3e-16	1.1e-15
SUDS3	MIMAT0014995	rs2287628	0.286988	3.88e-06	1.65e-06	3e-16	1.1e-15
SUV39H2	MIMAT0014995	rs2287628	0.36489	1.28e-05	5.15e-07	3e-16	1.1e-15
SV2A	MIMAT0014995	rs2287628	0.4058	0.0321668	0.00775013	9.96e-17	1.1e-15
SYNJ1	MIMAT0014995	rs2287628	-0.215889	0.00245167	0.0309442	3e-16	1.1e-15
TAOK1	MIMAT0014995	rs2287628	0.612859	9.93e-08	3.44e-06	4.06e-16	1.1e-15
TASP1	MIMAT0014995	rs2287628	0.176778	0.00179573	0.00603626	1.18e-17	1.1e-15
TBC1D10C	MIMAT0014995	rs2287628	-0.776358	3.22e-09	3.69e-10	1.57e-16	1.1e-15
TBC1D12	MIMAT0014995	rs2287628	0.218238	3.44e-05	2.73e-05	6.12e-17	1.1e-15
TBC1D24	MIMAT0014995	rs2287628	-0.379204	7.7e-05	0.00495447	3e-16	1.1e-15
TBX19	MIMAT0014995	rs2287628	-0.485699	4.59e-07	0.00447894	3e-16	1.1e-15
TCF21	MIMAT0014995	rs2287628	-0.351904	0.026796	0.037787	2.15e-16	1.1e-15
TCHP	MIMAT0014995	rs2287628	0.107797	0.0208415	0.0374729	1.06e-16	1.1e-15
TDG	MIMAT0014995	rs2287628	0.517079	2.41e-09	6.57e-12	3e-16	1.1e-15
TEF	MIMAT0014995	rs2287628	-0.466279	3.03e-05	0.0002314	3e-16	1.1e-15
TGFBR1	MIMAT0014995	rs2287628	0.205493	0.000658365	0.0023495	9.64e-17	1.1e-15
TGM2	MIMAT0014995	rs2287628	-0.214504	0.0428257	0.0225425	3e-16	1.1e-15
THAP3	MIMAT0014995	rs2287628	-0.252942	0.000131779	3.36e-05	3.95e-16	1.1e-15
TIPARP	MIMAT0014995	rs2287628	-0.407378	0.000536333	0.00941815	3.96e-16	1.1e-15
TLR7	MIMAT0014995	rs2287628	-0.430374	0.00121772	0.00297381	1.57e-16	1.1e-15
TMED2	MIMAT0014995	rs2287628	0.333755	5.62e-07	1.94e-07	3e-16	1.1e-15
TMEM125	MIMAT0014995	rs2287628	-0.440714	7.9e-05	0.000138182	1.82e-16	1.1e-15
TMEM63C	MIMAT0014995	rs2287628	-1.12682	4.33e-05	0.022619	3.21e-16	1.1e-15
TMEM64	MIMAT0014995	rs2287628	0.345001	0.00361614	0.00134492	4.09e-16	1.1e-15
TMEM86B	MIMAT0014995	rs2287628	-0.485254	2.61e-06	4.09e-05	4.14e-16	1.1e-15
TMEM92	MIMAT0014995	rs2287628	-0.458774	0.000747885	0.00352184	1.26e-16	1.1e-15
TMOD3	MIMAT0014995	rs2287628	0.235298	0.000145996	0.0211607	2.93e-16	1.1e-15
TNFRSF14	MIMAT0014995	rs2287628	-0.723677	6.84e-11	9.32e-13	4.7e-17	1.1e-15
TNKS2	MIMAT0014995	rs2287628	0.206949	4.02e-05	0.00144091	3e-16	1.1e-15
TNNI1	MIMAT0014995	rs2287628	-0.252444	0.0392169	0.0274467	2.94e-16	1.1e-15
TOR1AIP2	MIMAT0014995	rs2287628	0.265874	0.000358223	0.00403445	3e-16	1.1e-15
TRIOBP	MIMAT0014995	rs2287628	-0.222254	0.0016426	6.31e-07	3e-16	1.1e-15
TRMT61A	MIMAT0014995	rs2287628	-0.228212	0.000390089	0.000429123	3.95e-16	1.1e-15
TTYH3	MIMAT0014995	rs2287628	-0.174596	0.0478801	0.0121736	1.57e-16	1.1e-15
TUSC2	MIMAT0014995	rs2287628	-0.110744	0.0147099	0.0170219	3.83e-16	1.1e-15
TXNL4A	MIMAT0014995	rs2287628	0.129368	0.028042	0.0428478	3e-16	1.1e-15
UBASH3A	MIMAT0014995	rs2287628	-0.406753	0.000836398	5.85e-05	3e-16	1.1e-15
UBR2	MIMAT0014995	rs2287628	0.220632	0.000117586	0.00222069	3e-16	1.1e-15
UBXN7	MIMAT0014995	rs2287628	0.467005	7.09e-07	2.78e-06	3.72e-16	1.1e-15
ULK3	MIMAT0014995	rs2287628	-0.286766	9.49e-06	3.5e-05	3e-16	1.1e-15
VANGL1	MIMAT0014995	rs2287628	0.232582	0.000381321	0.019147	3.01e-16	1.1e-15
VAPA	MIMAT0014995	rs2287628	0.203976	0.00163746	0.0024781	9.96e-17	1.1e-15
VPS54	MIMAT0014995	rs2287628	0.246074	8.79e-07	1.36e-06	8.23e-18	1.1e-15
WASF3	MIMAT0014995	rs2287628	0.294934	0.0370937	0.0306681	3e-16	1.1e-15
WDR76	MIMAT0014995	rs2287628	0.460907	1.45e-05	0.000632706	9.96e-17	1.1e-15
WNT10A	MIMAT0014995	rs2287628	-0.966779	6.84e-06	2.12e-05	3e-16	1.1e-15
XPO7	MIMAT0014995	rs2287628	0.236163	5.2e-05	0.00128823	4.05e-16	1.1e-15
[truncated: 9,758 more rows]
