# Supplementary material for: MiR‐3130‐5p is an intermediate modulator of 2q33 and influences the invasiveness of lung adenocarcinoma by targeting NDUFS1
Source: Cancer Med. 2021 May 12;10(11):3700–14. doi: 10.1002/cam4.3885 (PMC8178510; doi:10.1002/cam4.3885)
Supplement: Supplementary file 6 — Table S5 [file CAM4-10-3700-s002.xlsx]

## Sheet: sheet
Supplementary Table S5.
mrna	HR	CI	pvalue	FDR
NDUFS1	0.46	0.38-0.55	1e-16	4.25e-15
NCAPH	1.77	1.56-2.02	1e-16	4.25e-15
NIPAL3	0.48	0.4-0.57	1e-16	4.25e-15
PBK	1.73	1.52-1.97	1e-16	4.25e-15
PRR11	2.12	1.78-2.51	1e-16	4.25e-15
SKA1	1.78	1.57-2.03	1e-16	4.25e-15
KIAA0513	0.59	0.51-0.67	1.8e-16	6.55714e-15
RPS6KA2	0.59	0.52-0.67	3.5e-16	1.11562e-14
EPAS1	0.59	0.52-0.68	6.4e-16	1.81333e-14
RGL1	0.59	0.52-0.67	8.7e-16	2.2185e-14
MEF2C	0.6	0.53-0.69	5.2e-15	1.20545e-13
C1orf112	1.66	1.46-1.89	6.7e-15	1.42375e-13
MCM8	1.94	1.64-2.31	8.9e-15	1.74577e-13
RNF125	0.52	0.44-0.62	1.8e-14	3.27857e-13
SKA3	1.91	1.61-2.26	2.2e-14	3.74e-13
POLQ	1.64	1.44-1.86	2.4e-14	3.825e-13
DEPDC1B	1.9	1.6-2.25	5e-14	7.5e-13
BIRC5	1.62	1.43-1.84	5.7e-14	8.075e-13
CENPN	1.86	1.57-2.2	2.5e-13	3.35526e-12
CTSO	0.62	0.55-0.71	3e-13	3.825e-12
ADAMTS8	0.54	0.46-0.64	6.6e-13	8.01429e-12
PIF1	1.82	1.54-2.16	8.8e-13	1.02e-11
STK40	0.55	0.46-0.65	1.3e-12	1.4413e-11
EPB41L4A	0.55	0.46-0.65	2.8e-12	2.975e-11
PDIA3	0.55	0.47-0.66	3.8e-12	3.876e-11
CFLAR	0.56	0.48-0.67	1e-11	9.80769e-11
SLC4A4	0.65	0.57-0.73	1.3e-11	1.22778e-10
GPR132	0.56	0.47-0.67	1.9e-11	1.73036e-10
ABHD2	0.57	0.48-0.67	2.8e-11	2.46207e-10
CXCL16	0.57	0.48-0.67	3.3e-11	2.71452e-10
TCF21	0.57	0.48-0.67	3.3e-11	2.71452e-10
PIK3IP1	0.65	0.57-0.74	5.3e-11	4.22344e-10
LIG3	1.53	1.34-1.73	5.8e-11	4.48182e-10
P2RY13	0.66	0.58-0.74	6.5e-11	4.73571e-10
PAFAH1B1	0.66	0.58-0.75	6.5e-11	4.73571e-10
TMEM125	0.58	0.49-0.68	9.8e-11	6.89189e-10
MACF1	0.66	0.58-0.75	1e-10	6.89189e-10
BTBD9	0.58	0.49-0.68	1.2e-10	7.84615e-10
TRIB3	1.51	1.33-1.72	1.2e-10	7.84615e-10
RNF144B	0.58	0.49-0.69	1.9e-10	1.21125e-09
NFATC1	0.66	0.58-0.75	3.1e-10	1.92805e-09
ITPR1	0.67	0.59-0.76	3.3e-10	2.00357e-09
REEP3	0.59	0.5-0.7	3.5e-10	2.07558e-09
DTL	1.5	1.32-1.7	3.9e-10	2.26023e-09
CYP4B1	0.67	0.59-0.76	4.5e-10	2.55e-09
PDE3B	0.67	0.59-0.76	5.1e-10	2.82717e-09
CCDC50	0.6	0.5-0.7	7.7e-10	4.17766e-09
TLR7	0.67	0.59-0.76	8.1e-10	4.30312e-09
SPN	0.59	0.5-0.7	9.9e-10	5.15204e-09
CYB5A	0.68	0.6-0.77	1.4e-09	7e-09
MYL6B	1.48	1.3-1.68	1.4e-09	7e-09
CLIC5	0.68	0.6-0.77	1.5e-09	7.35577e-09
PITPNM3	0.6	0.51-0.71	2.2e-09	1.05849e-08
SMARCA2	0.68	0.6-0.78	3.5e-09	1.65278e-08
G6PD	1.46	1.28-1.66	4.6e-09	2.09464e-08
TMEM170B	0.61	0.52-0.72	4.6e-09	2.09464e-08
SESTD1	0.61	0.52-0.72	6.7e-09	2.99737e-08
IL6ST	0.69	0.61-0.78	7e-09	3.07759e-08
ATP2A2	0.69	0.61-0.78	8.3e-09	3.58729e-08
CCNB1	1.62	1.37-1.91	8.7e-09	3.6975e-08
SETBP1	0.62	0.52-0.73	9.2e-09	3.8459e-08
CD44	0.69	0.61-0.79	1.1e-08	4.52419e-08
KPNB1	1.45	1.27-1.65	1.3e-08	5.2619e-08
L2HGDH	1.63	1.37-1.93	1.4e-08	5.57813e-08
GSTCD	1.63	1.37-1.93	1.6e-08	6.27692e-08
PTPRB	0.69	0.61-0.79	2.3e-08	8.88636e-08
TBC1D10C	0.62	0.53-0.74	2.8e-08	1.06567e-07
TMEM64	0.63	0.53-0.74	3.5e-08	1.3125e-07
CARD8	0.7	0.62-0.8	5.5e-08	2.03261e-07
CLEC7A	0.71	0.62-0.8	5.8e-08	2.0831e-07
MBTPS2	0.63	0.54-0.75	5.8e-08	2.0831e-07
PNO1	1.42	1.25-1.61	1e-07	3.49315e-07
TXNDC5	0.71	0.63-0.81	1e-07	3.49315e-07
CCL22	0.71	0.63-0.81	1.4e-07	4.82432e-07
HSPA5	0.64	0.55-0.76	1.6e-07	5.36842e-07
PPP1R3B	0.64	0.55-0.76	1.6e-07	5.36842e-07
SAMD5	0.65	0.55-0.76	2.3e-07	7.61688e-07
MACC1	0.65	0.55-0.77	2.9e-07	9.48077e-07
AKAP11	0.72	0.64-0.82	3.6e-07	1.16203e-06
FHDC1	0.65	0.55-0.77	3.7e-07	1.17938e-06
RAB14	0.72	0.63-0.82	4e-07	1.25926e-06
CCDC58	1.53	1.3-1.81	4.6e-07	1.43049e-06
DENND5B	0.72	0.64-0.82	4.8e-07	1.44e-06
GPRIN3	0.65	0.55-0.77	4.8e-07	1.44e-06
GSTM3	0.65	0.55-0.77	4.8e-07	1.44e-06
MPEG1	0.66	0.56-0.78	7.7e-07	2.28314e-06
PBX1	0.73	0.64-0.83	7.9e-07	2.31552e-06
STX7	0.73	0.64-0.83	1.3e-06	3.76705e-06
ARHGAP20	0.66	0.56-0.79	1.4e-06	4.01124e-06
ZCCHC2	0.74	0.65-0.83	1.9e-06	5.38333e-06
SEC24A	0.74	0.65-0.84	2.1e-06	5.88462e-06
STK10	0.67	0.57-0.79	2.4e-06	6.65217e-06
WASF3	0.74	0.65-0.84	2.5e-06	6.85484e-06
PLIN5	0.67	0.56-0.79	2.6e-06	7.05319e-06
TTYH3	1.48	1.25-1.74	3.5e-06	9.39474e-06
IDE	0.74	0.66-0.84	4.3e-06	1.14219e-05
LCOR	0.69	0.58-0.81	8.4e-06	2.20825e-05
KIAA0408	0.75	0.66-0.85	9e-06	2.34184e-05
ISM1	0.69	0.58-0.81	9.4e-06	2.42121e-05
TPK1	0.75	0.66-0.85	1e-05	2.55e-05
PODNL1	0.75	0.66-0.86	1.4e-05	3.53465e-05
ZC3HAV1L	1.44	1.22-1.69	1.7e-05	4.25e-05
CCND2	0.76	0.67-0.86	1.8e-05	4.45631e-05
PI15	1.31	1.16-1.49	2.2e-05	5.39423e-05
ZNF385B	0.7	0.59-0.83	2.5e-05	6.07143e-05
RIMS3	0.76	0.67-0.87	3.1e-05	7.38785e-05
WNT7B	1.42	1.2-1.67	3.1e-05	7.38785e-05
TLR8	0.71	0.6-0.84	4.3e-05	0.000101528
TNNI1	1.3	1.14-1.47	5.1e-05	0.000119312
HAVCR2	0.71	0.6-0.84	5.2e-05	0.000120545
ILF2	1.3	1.14-1.47	6.6e-05	0.000151622
SLC46A2	0.72	0.61-0.85	7.4e-05	0.000168482
AMOTL2	0.77	0.68-0.88	7.8e-05	0.000176018
SLC39A6	0.78	0.68-0.88	8.6e-05	0.000192368
PRKCH	0.78	0.68-0.88	8.7e-05	0.000192913
FZD8	0.72	0.61-0.85	9.8e-05	0.0002125
C1orf159	1.28	1.13-1.45	0.0001	0.0002125
CA5B	0.78	0.69-0.88	0.0001	0.0002125
FLVCR1	0.72	0.61-0.85	0.0001	0.0002125
SLC44A5	1.37	1.17-1.62	0.0001	0.0002125
DENND1B	0.79	0.69-0.89	0.0002	0.00041129
JUN	0.79	0.7-0.9	0.0002	0.00041129
NSF	0.79	0.69-0.89	0.0002	0.00041129
WDR76	1.37	1.16-1.61	0.0002	0.00041129
BST1	0.79	0.7-0.9	0.0003	0.000602362
LPGAT1	0.74	0.63-0.87	0.0003	0.000602362
RFC5	1.26	1.11-1.43	0.0003	0.000602362
C11orf45	0.74	0.63-0.88	0.0004	0.000784615
RNF207	0.74	0.63-0.87	0.0004	0.000784615
ZNF468	0.8	0.7-0.91	0.0004	0.000784615
CREB5	0.75	0.63-0.88	0.0005	0.000973282
RNASEH1	0.8	0.71-0.91	0.0006	0.00115038
SPRY4	0.8	0.71-0.91	0.0006	0.00115038
FOXA3	0.75	0.64-0.89	0.0007	0.00133209
SCN1A	0.81	0.71-0.92	0.0008	0.00151111
CIITA	1.24	1.09-1.41	0.0009	0.00167518
GALNT4	1.24	1.09-1.41	0.0009	0.00167518
NOL10	1.24	1.09-1.4	0.001	0.00184783
BCL2L11	0.76	0.64-0.9	0.0011	0.00201799
MLLT11	1.23	1.09-1.4	0.0012	0.00217021
PROM2	0.76	0.64-0.9	0.0012	0.00217021
TRIM59	1.31	1.11-1.54	0.0014	0.00251408
AMMECR1	0.77	0.65-0.9	0.0015	0.00265625
GFPT1	0.77	0.65-0.9	0.0015	0.00265625
ANKIB1	0.77	0.65-0.91	0.0019	0.00331849
KCND2	1.22	1.08-1.39	0.0019	0.00331849
PDE4C	0.77	0.65-0.91	0.002	0.00346939
RGS11	0.82	0.72-0.93	0.0023	0.00396284
TEF	0.78	0.66-0.91	0.0024	0.00410738
TRIOBP	0.77	0.65-0.92	0.0026	0.00442
IL16	0.82	0.72-0.93	0.0027	0.0045596
FGL2	0.78	0.66-0.92	0.0032	0.00533333
SLC25A15	1.21	1.07-1.37	0.0032	0.00533333
NT5DC3	1.21	1.06-1.37	0.0036	0.00592258
RSAD2	0.78	0.66-0.92	0.0036	0.00592258
FBXO45	1.27	1.08-1.5	0.0038	0.00621154
LRP2BP	0.83	0.73-0.94	0.0043	0.00698408
METTL8	1.27	1.08-1.5	0.0044	0.00710127
LAPTM5	0.83	0.73-0.95	0.0049	0.00785849
ISOC2	1.2	1.06-1.36	0.0051	0.00812812
B3GAT3	1.2	1.05-1.36	0.0054	0.0085
DSG2	1.2	1.05-1.36	0.0054	0.0085
DBF4	1.2	1.05-1.36	0.0058	0.00907362
PLOD1	1.19	1.05-1.35	0.006	0.00932927
JDP2	0.79	0.67-0.94	0.0061	0.00942727
C8orf31	0.8	0.67-0.94	0.0062	0.0095241
P4HA1	1.19	1.05-1.35	0.007	0.0106886
SECTM1	1.18	1.04-1.34	0.0101	0.0153304
DNHD1	0.81	0.68-0.95	0.011	0.0165976
KCNN4	1.18	1.04-1.34	0.0111	0.01665
C5orf51	0.81	0.69-0.95	0.0116	0.0172982
ABI3	1.23	1.05-1.45	0.0119	0.0176424
NTRK2	1.23	1.05-1.45	0.0125	0.0184249
SCN8A	1.23	1.04-1.45	0.0135	0.0197845
WNT10A	0.81	0.69-0.96	0.0143	0.0208371
NPAS2	0.86	0.76-0.97	0.0182	0.0263693
KIAA1522	0.82	0.7-0.97	0.0188	0.0270847
HSPD1	1.16	1.02-1.32	0.0203	0.028919
PDXK	0.86	0.76-0.98	0.0203	0.028919
NAA15	0.82	0.7-0.97	0.0217	0.0307417
HOMER1	1.16	1.02-1.32	0.0229	0.0322624
RBL1	1.21	1.03-1.43	0.0234	0.0327857
TFDP2	0.83	0.7-0.98	0.0236	0.0328852
KCNJ8	0.86	0.76-0.98	0.0242	0.033538
SLC7A11	1.15	1.02-1.31	0.0274	0.0377676
CLTC	0.87	0.76-0.98	0.0281	0.0384545
HAS3	0.83	0.71-0.98	0.0282	0.0384545
PM20D2	0.84	0.71-0.98	0.032	0.0434043
STMN1	0.87	0.77-0.99	0.0353	0.047627
