# Supplementary material for: MiR‐3130‐5p is an intermediate modulator of 2q33 and influences the invasiveness of lung adenocarcinoma by targeting NDUFS1
Source: Cancer Med. 2021 May 12;10(11):3700–14. doi: 10.1002/cam4.3885 (PMC8178510; doi:10.1002/cam4.3885)
Supplement: Supplementary file 7 — Table S6 [file CAM4-10-3700-s001.xlsx]

## Sheet: sheet
Overlap Results
Collection(s):	CP:KEGG
# overlaps shown:	2
# genesets in collections:	186
# genes in comparison (n):	189
# genes in universe (N):	40071
Gene Set Name	# Genes in Gene Set (K)	Description	# Genes in Overlap (k)	k/K	p-value	FDR q-value
KEGG_WNT_SIGNALING_PATHWAY	151	Wnt signaling pathway	6	0.0397	8.59e-05	0.016
KEGG_CELL_CYCLE	125	Cell cycle	5	0.04	0.000329	0.0306
Gene/Gene Set Overlap Matrix
Entrez Gene Id	Gene Symbol	Gene Description	KEGG_WNT_SIGNALING_PATHWAY	KEGG_CELL_CYCLE
894	CCND2	cyclin D2 [Source:HGNC Symbol;Acc:HGNC:1583]	KEGG_WNT_SIGNALING_PATHWAY	KEGG_CELL_CYCLE
7477	WNT7B	Wnt family member 7B [Source:HGNC Symbol;Acc:HGNC:12787]	KEGG_WNT_SIGNALING_PATHWAY
80326	WNT10A	Wnt family member 10A [Source:HGNC Symbol;Acc:HGNC:13829]	KEGG_WNT_SIGNALING_PATHWAY
8325	FZD8	frizzled class receptor 8 [Source:HGNC Symbol;Acc:HGNC:4046]	KEGG_WNT_SIGNALING_PATHWAY
3725	JUN	Jun proto-oncogene, AP-1 transcription factor subunit [Source:HGNC Symbol;Acc:HGNC:6204]	KEGG_WNT_SIGNALING_PATHWAY
4772	NFATC1	nuclear factor of activated T cells 1 [Source:HGNC Symbol;Acc:HGNC:7775]	KEGG_WNT_SIGNALING_PATHWAY
891	CCNB1	cyclin B1 [Source:HGNC Symbol;Acc:HGNC:1579]		KEGG_CELL_CYCLE
5933	RBL1	RB transcriptional corepressor like 1 [Source:HGNC Symbol;Acc:HGNC:9893]		KEGG_CELL_CYCLE
10926	DBF4	DBF4 zinc finger [Source:HGNC Symbol;Acc:HGNC:17364]		KEGG_CELL_CYCLE
7029	TFDP2	transcription factor Dp-2 [Source:HGNC Symbol;Acc:HGNC:11751]		KEGG_CELL_CYCLE
332	BIRC5	baculoviral IAP repeat containing 5 [Source:HGNC Symbol;Acc:HGNC:593]
2034	EPAS1	endothelial PAS domain protein 1 [Source:HGNC Symbol;Acc:HGNC:3374]
6196	RPS6KA2	ribosomal protein S6 kinase A2 [Source:HGNC Symbol;Acc:HGNC:10431]
5140	PDE3B	phosphodiesterase 3B [Source:HGNC Symbol;Acc:HGNC:8779]
3708	ITPR1	inositol 1,4,5-trisphosphate receptor type 1 [Source:HGNC Symbol;Acc:HGNC:6180]
4719	NDUFS1	NADH:ubiquinone oxidoreductase core subunit S1 [Source:HGNC Symbol;Acc:HGNC:7707]
488	ATP2A2	ATPase sarcoplasmic/endoplasmic reticulum Ca2+ transporting 2 [Source:HGNC Symbol;Acc:HGNC:812]
3416	IDE	insulin degrading enzyme [Source:HGNC Symbol;Acc:HGNC:5381]
4261	CIITA	class II major histocompatibility complex transactivator [Source:HGNC Symbol;Acc:HGNC:7067]
3309	HSPA5	heat shock protein family A (Hsp70) member 5 [Source:HGNC Symbol;Acc:HGNC:5238]
2923	PDIA3	protein disulfide isomerase family A member 3 [Source:HGNC Symbol;Acc:HGNC:4606]
4915	NTRK2	neurotrophic receptor tyrosine kinase 2 [Source:HGNC Symbol;Acc:HGNC:8032]
3925	STMN1	stathmin 1 [Source:HGNC Symbol;Acc:HGNC:6510]
4208	MEF2C	myocyte enhancer factor 2C [Source:HGNC Symbol;Acc:HGNC:6996]
9586	CREB5	cAMP responsive element binding protein 5 [Source:HGNC Symbol;Acc:HGNC:16844]
1213	CLTC	clathrin heavy chain [Source:HGNC Symbol;Acc:HGNC:2092]
5985	RFC5	replication factor C subunit 5 [Source:HGNC Symbol;Acc:HGNC:9973]
246243	RNASEH1	ribonuclease H1 [Source:HGNC Symbol;Acc:HGNC:18466]
51284	TLR7	toll like receptor 7 [Source:HGNC Symbol;Acc:HGNC:15631]
51311	TLR8	toll like receptor 8 [Source:HGNC Symbol;Acc:HGNC:15632]
5583	PRKCH	protein kinase C eta [Source:HGNC Symbol;Acc:HGNC:9403]
140465	MYL6B	myosin light chain 6B [Source:HGNC Symbol;Acc:HGNC:29823]
4905	NSF	N-ethylmaleimide sensitive factor, vesicle fusing ATPase [Source:HGNC Symbol;Acc:HGNC:8016]
1519	CTSO	cathepsin O [Source:HGNC Symbol;Acc:HGNC:2542]
7805	LAPTM5	lysosomal protein transmembrane 5 [Source:HGNC Symbol;Acc:HGNC:29612]
2947	GSTM3	glutathione S-transferase mu 3 [Source:HGNC Symbol;Acc:HGNC:4635]
2539	G6PD	glucose-6-phosphate dehydrogenase [Source:HGNC Symbol;Acc:HGNC:4057]
3572	IL6ST	interleukin 6 signal transducer [Source:HGNC Symbol;Acc:HGNC:6021]
81848	SPRY4	sprouty RTK signaling antagonist 4 [Source:HGNC Symbol;Acc:HGNC:15533]
10810	WASF3	WASP family member 3 [Source:HGNC Symbol;Acc:HGNC:12734]
5787	PTPRB	protein tyrosine phosphatase receptor type B [Source:HGNC Symbol;Acc:HGNC:9665]
1829	DSG2	desmoglein 2 [Source:HGNC Symbol;Acc:HGNC:3049]
683	BST1	bone marrow stromal cell antigen 1 [Source:HGNC Symbol;Acc:HGNC:1118]
58191	CXCL16	C-X-C motif chemokine ligand 16 [Source:HGNC Symbol;Acc:HGNC:16642]
6367	CCL22	C-C motif chemokine ligand 22 [Source:HGNC Symbol;Acc:HGNC:10621]
79660	PPP1R3B	protein phosphatase 1 regulatory subunit 3B [Source:HGNC Symbol;Acc:HGNC:14942]
5143	PDE4C	phosphodiesterase 4C [Source:HGNC Symbol;Acc:HGNC:8782]
53829	P2RY13	purinergic receptor P2Y13 [Source:HGNC Symbol;Acc:HGNC:4537]
6693	SPN	sialophorin [Source:HGNC Symbol;Acc:HGNC:11249]
8837	CFLAR	CASP8 and FADD like apoptosis regulator [Source:HGNC Symbol;Acc:HGNC:1876]
960	CD44	CD44 molecule (Indian blood group) [Source:HGNC Symbol;Acc:HGNC:1681]
9926	LPGAT1	lysophosphatidylglycerol acyltransferase 1 [Source:HGNC Symbol;Acc:HGNC:28985]
54941	RNF125	ring finger protein 125 [Source:HGNC Symbol;Acc:HGNC:21150]
22900	CARD8	caspase recruitment domain family member 8 [Source:HGNC Symbol;Acc:HGNC:17057]
3329	HSPD1	heat shock protein family D (Hsp60) member 1 [Source:HGNC Symbol;Acc:HGNC:5261]
5033	P4HA1	prolyl 4-hydroxylase subunit alpha 1 [Source:HGNC Symbol;Acc:HGNC:8546]
2673	GFPT1	glutamine--fructose-6-phosphate transaminase 1 [Source:HGNC Symbol;Acc:HGNC:4241]
5351	PLOD1	procollagen-lysine,2-oxoglutarate 5-dioxygenase 1 [Source:HGNC Symbol;Acc:HGNC:9081]
8417	STX7	syntaxin 7 [Source:HGNC Symbol;Acc:HGNC:11442]
3980	LIG3	DNA ligase 3 [Source:HGNC Symbol;Acc:HGNC:6600]
79944	L2HGDH	L-2-hydroxyglutarate dehydrogenase [Source:HGNC Symbol;Acc:HGNC:20499]
5048	PAFAH1B1	platelet activating factor acetylhydrolase 1b regulatory subunit 1 [Source:HGNC Symbol;Acc:HGNC:8574]
8693	GALNT4	polypeptide N-acetylgalactosaminyltransferase 4 [Source:HGNC Symbol;Acc:HGNC:4126]
26229	B3GAT3	beta-1,3-glucuronyltransferase 3 [Source:HGNC Symbol;Acc:HGNC:923]
3171	FOXA3	forkhead box A3 [Source:HGNC Symbol;Acc:HGNC:5023]
11238	CA5B	carbonic anhydrase 5B [Source:HGNC Symbol;Acc:HGNC:1378]
8671	SLC4A4	solute carrier family 4 member 4 [Source:HGNC Symbol;Acc:HGNC:11030]
4862	NPAS2	neuronal PAS domain protein 2 [Source:HGNC Symbol;Acc:HGNC:7895]
100113407	TMEM170B	transmembrane protein 170B [Source:HGNC Symbol;Acc:HGNC:34244]
10018	BCL2L11	BCL2 like 11 [Source:HGNC Symbol;Acc:HGNC:994]
10166	SLC25A15	solute carrier family 25 member 15 [Source:HGNC Symbol;Acc:HGNC:10985]
10721	POLQ	DNA polymerase theta [Source:HGNC Symbol;Acc:HGNC:9186]
10802	SEC24A	SEC24 homolog A, COPII coat complex component [Source:HGNC Symbol;Acc:HGNC:10703]
10875	FGL2	fibrinogen like 2 [Source:HGNC Symbol;Acc:HGNC:3696]
10962	MLLT11	MLLT11 transcription factor 7 cofactor [Source:HGNC Symbol;Acc:HGNC:16997]
11057	ABHD2	abhydrolase domain containing 2, acylglycerol lipase [Source:HGNC Symbol;Acc:HGNC:18717]
11078	TRIOBP	TRIO and F-actin binding protein [Source:HGNC Symbol;Acc:HGNC:17009]
11095	ADAMTS8	ADAM metallopeptidase with thrombospondin type 1 motif 8 [Source:HGNC Symbol;Acc:HGNC:224]
11215	AKAP11	A-kinase anchoring protein 11 [Source:HGNC Symbol;Acc:HGNC:369]
113791	PIK3IP1	phosphoinositide-3-kinase interacting protein 1 [Source:HGNC Symbol;Acc:HGNC:24942]
114781	BTBD9	BTB domain containing 9 [Source:HGNC Symbol;Acc:HGNC:21228]
122953	JDP2	Jun dimerization protein 2 [Source:HGNC Symbol;Acc:HGNC:17546]
128218	TMEM125	transmembrane protein 125 [Source:HGNC Symbol;Acc:HGNC:28275]
131076	CCDC58	coiled-coil domain containing 58 [Source:HGNC Symbol;Acc:HGNC:31136]
135293	PM20D2	peptidase M20 domain containing 2 [Source:HGNC Symbol;Acc:HGNC:21408]
140862	ISM1	isthmin 1 [Source:HGNC Symbol;Acc:HGNC:16213]
144132	DNHD1	dynein heavy chain domain 1 [Source:HGNC Symbol;Acc:HGNC:26532]
150696	PROM2	prominin 2 [Source:HGNC Symbol;Acc:HGNC:20685]
151126	ZNF385B	zinc finger protein 385B [Source:HGNC Symbol;Acc:HGNC:26332]
152137	CCDC50	coiled-coil domain containing 50 [Source:HGNC Symbol;Acc:HGNC:18111]
1528	CYB5A	cytochrome b5 type A [Source:HGNC Symbol;Acc:HGNC:2570]
1580	CYP4B1	cytochrome P450 family 4 subfamily B member 1 [Source:HGNC Symbol;Acc:HGNC:2644]
160518	DENND5B	DENN domain containing 5B [Source:HGNC Symbol;Acc:HGNC:28338]
163486	DENND1B	DENN domain containing 1B [Source:HGNC Symbol;Acc:HGNC:28404]
169200	TMEM64	transmembrane protein 64 [Source:HGNC Symbol;Acc:HGNC:25441]
200933	FBXO45	F-box protein 45 [Source:HGNC Symbol;Acc:HGNC:29148]
204962	SLC44A5	solute carrier family 44 member 5 [Source:HGNC Symbol;Acc:HGNC:28524]
219833	C11orf45	chromosome 11 open reading frame 45 [Source:HGNC Symbol;Acc:HGNC:28584]
219972	MPEG1	macrophage expressed 1 [Source:HGNC Symbol;Acc:HGNC:29619]
220134	SKA1	spindle and kinetochore associated complex subunit 1 [Source:HGNC Symbol;Acc:HGNC:28109]
221035	REEP3	receptor accessory protein 3 [Source:HGNC Symbol;Acc:HGNC:23711]
221150	SKA3	spindle and kinetochore associated complex subunit 3 [Source:HGNC Symbol;Acc:HGNC:20262]
23179	RGL1	ral guanine nucleotide dissociation stimulator like 1 [Source:HGNC Symbol;Acc:HGNC:30281]
23397	NCAPH	non-SMC condensin I complex subunit H [Source:HGNC Symbol;Acc:HGNC:1112]
23499	MACF1	microtubule actin crosslinking factor 1 [Source:HGNC Symbol;Acc:HGNC:13664]
23657	SLC7A11	solute carrier family 7 member 11 [Source:HGNC Symbol;Acc:HGNC:11059]
255488	RNF144B	ring finger protein 144B [Source:HGNC Symbol;Acc:HGNC:21578]
25800	SLC39A6	solute carrier family 39 member 6 [Source:HGNC Symbol;Acc:HGNC:18607]
26040	SETBP1	SET binding protein 1 [Source:HGNC Symbol;Acc:HGNC:15573]
27010	TPK1	thiamin pyrophosphokinase 1 [Source:HGNC Symbol;Acc:HGNC:17358]
285513	GPRIN3	GPRIN family member 3 [Source:HGNC Symbol;Acc:HGNC:27733]
285636	C5orf51	chromosome 5 open reading frame 51 [Source:HGNC Symbol;Acc:HGNC:27750]
286122	C8orf31	chromosome 8 open reading frame 31 [Source:HGNC Symbol;Acc:HGNC:26731]
286827	TRIM59	tripartite motif containing 59 [Source:HGNC Symbol;Acc:HGNC:30834]
28982	FLVCR1	FLVCR heme transporter 1 [Source:HGNC Symbol;Acc:HGNC:24682]
29933	GPR132	G protein-coupled receptor 132 [Source:HGNC Symbol;Acc:HGNC:17482]
3038	HAS3	hyaluronan synthase 3 [Source:HGNC Symbol;Acc:HGNC:4820]
346389	MACC1	MET transcriptional regulator MACC1 [Source:HGNC Symbol;Acc:HGNC:30215]
3603	IL16	interleukin 16 [Source:HGNC Symbol;Acc:HGNC:5980]
3608	ILF2	interleukin enhancer binding factor 2 [Source:HGNC Symbol;Acc:HGNC:6037]
374403	TBC1D10C	TBC1 domain family member 10C [Source:HGNC Symbol;Acc:HGNC:24702]
3751	KCND2	potassium voltage-gated channel subfamily D member 2 [Source:HGNC Symbol;Acc:HGNC:6238]
3764	KCNJ8	potassium inwardly rectifying channel subfamily J member 8 [Source:HGNC Symbol;Acc:HGNC:6269]
3783	KCNN4	potassium calcium-activated channel subfamily N member 4 [Source:HGNC Symbol;Acc:HGNC:6293]
3837	KPNB1	karyopherin subunit beta 1 [Source:HGNC Symbol;Acc:HGNC:6400]
388591	RNF207	ring finger protein 207 [Source:HGNC Symbol;Acc:HGNC:32947]
389432	SAMD5	sterile alpha motif domain containing 5 [Source:HGNC Symbol;Acc:HGNC:21180]
440503	PLIN5	perilipin 5 [Source:HGNC Symbol;Acc:HGNC:33196]
5087	PBX1	PBX homeobox 1 [Source:HGNC Symbol;Acc:HGNC:8632]
51050	PI15	peptidase inhibitor 15 [Source:HGNC Symbol;Acc:HGNC:8946]
51225	ABI3	ABI family member 3 [Source:HGNC Symbol;Acc:HGNC:29859]
51360	MBTPS2	membrane bound transcription factor peptidase, site 2 [Source:HGNC Symbol;Acc:HGNC:15455]
51421	AMOTL2	angiomotin like 2 [Source:HGNC Symbol;Acc:HGNC:17812]
51514	DTL	denticleless E3 ubiquitin protein ligase homolog [Source:HGNC Symbol;Acc:HGNC:30288]
51552	RAB14	RAB14, member RAS oncogene family [Source:HGNC Symbol;Acc:HGNC:16524]
51559	NT5DC3	5'-nucleotidase domain containing 3 [Source:HGNC Symbol;Acc:HGNC:30826]
53405	CLIC5	chloride intracellular channel 5 [Source:HGNC Symbol;Acc:HGNC:13517]
54467	ANKIB1	ankyrin repeat and IBR domain containing 1 [Source:HGNC Symbol;Acc:HGNC:22215]
54877	ZCCHC2	zinc finger CCHC-type containing 2 [Source:HGNC Symbol;Acc:HGNC:22916]
54991	C1orf159	chromosome 1 open reading frame 159 [Source:HGNC Symbol;Acc:HGNC:26062]
55732	C1orf112	chromosome 1 open reading frame 112 [Source:HGNC Symbol;Acc:HGNC:25565]
55771	PRR11	proline rich 11 [Source:HGNC Symbol;Acc:HGNC:25619]
55789	DEPDC1B	DEP domain containing 1B [Source:HGNC Symbol;Acc:HGNC:24902]
55805	LRP2BP	LRP2 binding protein [Source:HGNC Symbol;Acc:HGNC:25434]
55839	CENPN	centromere protein N [Source:HGNC Symbol;Acc:HGNC:30873]
55872	PBK	PDZ binding kinase [Source:HGNC Symbol;Acc:HGNC:18282]
56902	PNO1	partner of NOB1 homolog [Source:HGNC Symbol;Acc:HGNC:32790]
57185	NIPAL3	NIPA like domain containing 3 [Source:HGNC Symbol;Acc:HGNC:25233]
57569	ARHGAP20	Rho GTPase activating protein 20 [Source:HGNC Symbol;Acc:HGNC:18357]
57648	KIAA1522	KIAA1522 [Source:HGNC Symbol;Acc:HGNC:29301]
57761	TRIB3	tribbles pseudokinase 3 [Source:HGNC Symbol;Acc:HGNC:16228]
57864	SLC46A2	solute carrier family 46 member 2 [Source:HGNC Symbol;Acc:HGNC:16055]
6323	SCN1A	sodium voltage-gated channel alpha subunit 1 [Source:HGNC Symbol;Acc:HGNC:10585]
6334	SCN8A	sodium voltage-gated channel alpha subunit 8 [Source:HGNC Symbol;Acc:HGNC:10596]
6398	SECTM1	secreted and transmembrane 1 [Source:HGNC Symbol;Acc:HGNC:10707]
64097	EPB41L4A	erythrocyte membrane protein band 4.1 like 4A [Source:HGNC Symbol;Acc:HGNC:13278]
64581	CLEC7A	C-type lectin domain containing 7A [Source:HGNC Symbol;Acc:HGNC:14558]
6595	SMARCA2	SWI/SNF related, matrix associated, actin dependent regulator of chromatin, subfamily a, member 2 [Source:HGNC Symbol;Acc:HGNC:11098]
6793	STK10	serine/threonine kinase 10 [Source:HGNC Symbol;Acc:HGNC:11388]
6943	TCF21	transcription factor 21 [Source:HGNC Symbol;Acc:HGNC:11632]
7008	TEF	TEF transcription factor, PAR bZIP family member [Source:HGNC Symbol;Acc:HGNC:11722]
7135	TNNI1	troponin I1, slow skeletal type [Source:HGNC Symbol;Acc:HGNC:11945]
79763	ISOC2	isochorismatase domain containing 2 [Source:HGNC Symbol;Acc:HGNC:26278]
79807	GSTCD	glutathione S-transferase C-terminal domain containing [Source:HGNC Symbol;Acc:HGNC:25806]
79828	METTL8	methyltransferase like 8 [Source:HGNC Symbol;Acc:HGNC:25856]
79883	PODNL1	podocan like 1 [Source:HGNC Symbol;Acc:HGNC:26275]
79954	NOL10	nucleolar protein 10 [Source:HGNC Symbol;Acc:HGNC:25862]
79968	WDR76	WD repeat domain 76 [Source:HGNC Symbol;Acc:HGNC:25773]
80119	PIF1	PIF1 5'-to-3' DNA helicase [Source:HGNC Symbol;Acc:HGNC:26220]
80155	NAA15	N-alpha-acetyltransferase 15, NatA auxiliary subunit [Source:HGNC Symbol;Acc:HGNC:30782]
80727	TTYH3	tweety family member 3 [Source:HGNC Symbol;Acc:HGNC:22222]
81567	TXNDC5	thioredoxin domain containing 5 [Source:HGNC Symbol;Acc:HGNC:21073]
83394	PITPNM3	PITPNM family member 3 [Source:HGNC Symbol;Acc:HGNC:21043]
83931	STK40	serine/threonine kinase 40 [Source:HGNC Symbol;Acc:HGNC:21373]
84458	LCOR	ligand dependent nuclear receptor corepressor [Source:HGNC Symbol;Acc:HGNC:29503]
84515	MCM8	minichromosome maintenance 8 homologous recombination repair factor [Source:HGNC Symbol;Acc:HGNC:16147]
84868	HAVCR2	hepatitis A virus cellular receptor 2 [Source:HGNC Symbol;Acc:HGNC:18437]
85462	FHDC1	FH2 domain containing 1 [Source:HGNC Symbol;Acc:HGNC:29363]
8566	PDXK	pyridoxal kinase [Source:HGNC Symbol;Acc:HGNC:8819]
8786	RGS11	regulator of G protein signaling 11 [Source:HGNC Symbol;Acc:HGNC:9993]
90333	ZNF468	zinc finger protein 468 [Source:HGNC Symbol;Acc:HGNC:33105]
91404	SESTD1	SEC14 and spectrin domain containing 1 [Source:HGNC Symbol;Acc:HGNC:18379]
91543	RSAD2	radical S-adenosyl methionine domain containing 2 [Source:HGNC Symbol;Acc:HGNC:30908]
92092	ZC3HAV1L	zinc finger CCCH-type containing, antiviral 1 like [Source:HGNC Symbol;Acc:HGNC:22423]
9456	HOMER1	homer scaffold protein 1 [Source:HGNC Symbol;Acc:HGNC:17512]
9729	KIAA0408	KIAA0408 [Source:HGNC Symbol;Acc:HGNC:21636]
9764	KIAA0513	KIAA0513 [Source:HGNC Symbol;Acc:HGNC:29058]
9783	RIMS3	regulating synaptic membrane exocytosis 3 [Source:HGNC Symbol;Acc:HGNC:21292]
9949	AMMECR1	AMMECR nuclear protein 1 [Source:HGNC Symbol;Acc:HGNC:467]
