# Supplementary material for: MiR‐3130‐5p is an intermediate modulator of 2q33 and influences the invasiveness of lung adenocarcinoma by targeting NDUFS1
Source: Cancer Med. 2021 May 12;10(11):3700–14. doi: 10.1002/cam4.3885 (PMC8178510; doi:10.1002/cam4.3885)
Supplement: Supplementary file 8 — Table S7 [file CAM4-10-3700-s009.xlsx]

## Sheet: sheet
Supplementary Table S7. Analysis of the correlation between expression level of miR-3130-5p in LUAD tissues and clinicopathological characteristics
Clinicopathological characteristics	Total cases	High miR-3130-5p level	Low miR-3130-5p level	logit P	OR
Age				0.292	1.948
<65	26	15 (68.2%)	11 (52.4%)
≥65	17	7 (31.8%)	10 (47.6%)
Sex				0.658	1.313
female	19	9 (40.9%)	10 (47.6%)
male	24	13 (59.1%)	11 (52.4%)
Stage				0.916	1.071
I+II	29	15 (68.2%)	14 (66.7%)
III	14	7 (31.8%)	7 (33.3%)
T stage				0.795	0.833
T1+T2	32	16 (72.7%)	16 (76.2%)
T3+T4	11	6 (27.3%)	5 (23.8%)
N stage				0.664	1.313
N0	26	14 (63.6%)	12 (57.1%)
N1+N2+N3	17	8 (36.4%)	9 (42.9%)
Differentiation				0.142	2.667
poorly	15	10 (45.5%)	5 (23.8%)
well/moderate	28	12 (54.5%)	16 (76.2%)
ki67				0.452	0.629
<20	20	9 (40.9%)	11 (52.4%)
≥20	23	13 (59.1%)	10 (47.6%)
Tumor maximum diameter				0.098	0.352
<3cm	21	8 (36.4%)	13 (61.9%)
≥3cm	22	14 (63.6%)	8 (38.1%)
Lymphatic and vascular invasion				0.433	0.615
negative	24	11 (50.0%)	13 (61.9%)
positive	19	11 (50.0%)	8 (38.1%)
Nerve invasion				0.586	0.7
negative	29	14 (63.6%)	15 (71.4%)
positive	14	8 (36.4%)	6 (28.6%)
