# Supplementary material for: MiR‐3130‐5p is an intermediate modulator of 2q33 and influences the invasiveness of lung adenocarcinoma by targeting NDUFS1
Source: Cancer Med. 2021 May 12;10(11):3700–14. doi: 10.1002/cam4.3885 (PMC8178510; doi:10.1002/cam4.3885)
Supplement: Supplementary file 9 — Table S8 [file CAM4-10-3700-s004.xlsx]

## Sheet: miR.OS
Supplementary Table S8.
	HR	CI	pvalue
Sex	1.557	0.469-47.972	0.187
Age	-0.237	0.101-6.162	0.821
Stage	0.745	0.219-20.241	0.518
Tumor maximum diameter	-0.686	0.070-3.624	0.496
Visceral pleural invasion	1.167	0.452-22.824	0.243
ki67	3.397	3.659-243.810	0.002
adjuvant therapy	-1.214	0.035-2.501	0.264
baseline CEA level	-0.008	0.968-1.017	0.528
Lymphatic and vascular invasion	1.281	0.411-31.578	0.247
lymph node metastasis	1.695	0.309-95.889	0.247
Differentiation	1.991	0.290-185.209	0.227
hsa-miR-3130-5p	0.47	0.256-10.026	0.615

## Sheet: miR.PFS
Supplementary Table S8.
	HR	CI	pvalue
Sex	1.901	0.660-67.891	0.108
Age	-0.508	0.081-4.484	0.62
Stage	1.184	0.314-34.029	0.322
Tumor maximum diameter	-0.662	0.073-3.662	0.508
Visceral pleural invasion	1.549	0.577-38.374	0.148
ki67	3.423	3.470-270.713	0.002
adjuvant therapy	-0.799	0.052-3.876	0.467
baseline CEA level	-0.003	0.974-1.020	0.794
Lymphatic and vascular invasion	1.182	0.400-26.561	0.269
lymph node metastasis	1.087	0.186-47.209	0.441
Differentiation	1.119	0.101-92.635	0.52
hsa-miR-3130-5p	-0.148	0.127-5.869	0.88

## Sheet: NDUFS1.OS
Supplementary Table S8.
	HR	CI	pvalue
Sex	0.892	0.162-36.850	0.519
Age	1.252	0.210-58.209	0.383
Stage	0.002	0.080-12.502	0.999
Tumor maximum diameter	-1.16	0.037-2.678	0.289
Visceral pleural invasion	1.833	0.737-53.025	0.093
ki67	3.024	1.572-269.037	0.021
adjuvant therapy	-2.308	0.003-3.106	0.189
baseline CEA level	0.058	0.949-1.184	0.302
Lymphatic and vascular invasion	-1.502	0.006-7.657	0.405
lymph node metastasis	5.14	1.095-26601.277	0.046
Differentiation	1.845	0.344-116.464	0.215
NDUFS1	-1.125	0.024-4.346	0.395

## Sheet: NDUFS1.PFS
Supplementary Table S8.
	HR	CI	pvalue
Sex	2.833	0.540-534.308	0.107
Age	1.447	0.287-62.826	0.293
Stage	3.015	0.551-753.793	0.102
Tumor maximum diameter	-2.119	0.004-3.432	0.215
Visceral pleural invasion	4.285	1.257-4194.770	0.038
ki67	3.464	1.673-610.375	0.021
adjuvant therapy	-0.979	0.017-8.224	0.534
baseline CEA level	0.095	0.973-1.243	0.129
Lymphatic and vascular invasion	-2.509	0.003-2.303	0.141
lymph node metastasis	3.055	0.880-511.354	0.06
Differentiation	-1.17	0.007-14.601	0.552
NDUFS1	-2.13	0.007-2.013	0.14
